# Supplementary material for: Bioinspired multisensory neural network with crossmodal integration and recognition
Source: Nat Commun. 2021 Feb 18;12:1120. doi: 10.1038/s41467-021-21404-z (PMC7893014; doi:10.1038/s41467-021-21404-z)
Supplement: Supplementary file 2 — Source Data [file 41467_2021_21404_MOESM2_ESM.xlsx]

## Sheet: Figure 2
Figure 2c	Time (s)	PSC (A)				Figure 2d	Bias (V)	PSC (A)	Standard Deviation		Figure 2e	1V						1.5 V						2 V
		1 V	1.5 V	2 V			1	1.375e-09	8.56128e-10			0	0	117.329	0	0		0	0	114.496	0	0		0	0	114.8	0	0
	0	0	1.5e-09	1.2e-08			1.5	2.05417e-08	2.09391e-09			0	126.662	0	117.829	0		0	108.496	0	116.996	0		0	114.95	0	114.9	0
	0.0002	5e-10	5e-10	1.2e-08			2	7.4125e-08	6.39647e-09			114.996	0	0	0	114.83		126.829	0	0	0	126.496		114.55	0	0	0	118.25
	0.0004	5e-10	1.5e-09	1.15e-08								105.163	117.163	115.163	117.663	126.329		126.662	122.496	114.83	129.329	117.329		105.95	125.95	114.75	137.5	114.9
	0.0006	1e-09	1.5e-09	1.35e-08			Bias (V)	Spiking rate (Hz)	Standard Deviation			114.663	0	0	0	118.663		114.496	0	0	0	117.496		115	0	0	0	118.35
	0.0008	0	1.5e-09	1.2e-08			1	117.204	5.57255
	0.001	1.5e-09	2e-09	1.35e-08			1.5	119.663	6.51709
	0.0012	0	1.5e-09	1.35e-08			2	117.487	7.72196
	0.0014	1.5e-09	1.5e-09	1.2e-08
	0.0016	5e-10	3e-09	1.35e-08			Fitting				Figure 2f	1 V						1.5 V						2 V
	0.0018	1e-09	2.5e-09	1.15e-08			Bias (V)	PSC (A)				0	1e-09	1.5e-09	1e-09	1.5e-09		0	1e-09	2.2e-08	1e-09	5e-10		1.35e-08	1e-08	7.55e-08	1e-08	9e-09
	0.002	0	1e-09	1.2e-08			1	3.7944e-09				3e-09	2.5e-09	5e-10	5e-10	5e-10		1e-09	1.85e-08	1.5e-09	1.95e-08	0		1.4e-08	7.4e-08	1.4e-08	6.4e-08	1.15e-08
	0.0022	5e-10	1e-09	1.15e-08			1.00083	3.80579e-09				2e-09	5e-10	5e-10	0	5e-10		2.4e-08	5e-10	1e-09	5e-10	2.05e-08		7.3e-08	8.5e-09	1.2e-08	1.35e-08	7.15e-08
	0.0024	0	2.5e-09	1.25e-08			1.00166	3.81721e-09				0	2e-09	5e-10	2e-09	2.5e-09		2.15e-08	2.35e-08	1.65e-08	2.05e-08	2e-08		8.3e-08	8.05e-08	7.2e-08	8e-08	7.7e-08
	0.0026	5e-10	2.5e-09	1.2e-08			1.00249	3.82866e-09				1.5e-09	5e-10	0	5e-10	1e-09		1.9e-08	5e-10	0	1e-09	2.1e-08		6.15e-08	1.15e-08	1.15e-08	1e-08	7.75e-08
	0.0028	0	1.5e-09	1.2e-08			1.00332	3.84015e-09
	0.003	1.5e-09	1.5e-09	1.15e-08			1.00415	3.85167e-09
	0.0032	5e-10	3e-09	1.2e-08			1.00498	3.86323e-09
	0.0034	5e-10	1e-09	1.3e-08			1.00581	3.87482e-09
	0.0036	0	2.5e-09	1.35e-08			1.00665	3.88645e-09
	0.0038	5e-10	5e-10	1.15e-08			1.00748	3.89811e-09			Figure 2h	Spiking (Hz)
	0.004	1e-09	0	1.2e-08			1.00831	3.9098e-09				119.25	0	0	0	126.83	0	0	115.872	0	0	0	132.57	120.141	122.141	122.641	0	0	118.784	0	0	0	122.855	132.427	126.141	0		122.998	0	0	0	123.57
	0.0042	5e-10	1.5e-09	1.15e-08			1.00914	3.92153e-09				119	0	0	0	106.91	0	0	115.872	0	0	131.712	0	0	0	0	0	0	123.284	0	0	125.712	0	0	0	125.855		122.927	126	0	0	126.712
	0.0044	5e-10	1e-09	1.35e-08			1.00998	3.9333e-09				116.08	0	0	0	127.16	0	0	118.9	0	0	0	135.498	123.284	123.07	0	0	0	123.284	0	0	138.641	0	0	0	120.855		124	0	114.784	0	127
	0.0046	1e-09	1.5e-09	1.35e-08			1.01081	3.9451e-09				0	119.66	0	127.08	0	0	0	119.122	0	0	0	0	0	0	136.212	0	0	135.57	0	0	120.07	0	0	0	135.641		127	0	0	124.213	135.427
	0.0048	0	5e-10	1.3e-08			1.01164	3.95694e-09				0	0	119.16	0	0	0	0	123.622	0	0	114.142	123.641	119.998	126.212	0	0	0	135.284	0	0	0	125.998	125.212	122.784	0		135.927	0	0	0	127.07
	0.005	1e-09	2.5e-09	1.1e-08			1.01248	3.96881e-09
	0.0052	5e-10	2e-09	1.15e-08			1.01331	3.98072e-09			Figure 2i	PSC (A)
	0.0054	1.5e-09	1.5e-09	1.25e-08			1.01415	3.99266e-09				8.636e-08	4.0257e-09	5.0671e-09	5.2642e-09	8.58203e-08	1.16125e-09	6.2855e-10	1.5426e-09	8.385e-10	5.3645e-10	6.1355e-10	1.223e-09	1.0349e-09	1.6714e-09	1.80725e-09	1.0415e-10	1.19485e-09	1.24475e-09	1.00865e-09	1.07745e-09	1.854e-10	1.1841e-09	2.2698e-09	1.57195e-09	8.9525e-10		1.49825e-09	2.9825e-10	1.1509e-09	-3.5e-12	2.58955e-09
	0.0056	0	1.5e-09	1.2e-08			1.01498	4.00464e-09				8.70677e-08	5.43555e-09	7.2606e-09	6.13555e-09	8.1099e-08	1.21535e-09	1.0577e-09	2.14515e-09	1.26795e-09	1.9661e-09	1.41805e-09	6.235e-11	2.76e-11	1.07405e-09	9.18e-10	7.702e-10	5.663e-10	1.52995e-09	2.917e-10	1.18415e-09	2.21915e-09	5.698e-10	6.0555e-10	1.14315e-09	2.0752e-09		2.2923e-09	2.4071e-09	6.461e-10	1.594e-10	1.5389e-09
	0.0058	1.5e-09	1.5e-09	1.35e-08			1.01582	4.01666e-09				6.71232e-08	6.23055e-09	6.7877e-09	6.64015e-09	7.38653e-08	-1.256e-09	6.99e-10	1.43835e-09	-6.2565e-10	6.9615e-10	1.221e-09	1.81595e-09	1.6545e-09	2.1966e-09	1.1764e-09	1.14375e-09	8.485e-11	1.52465e-09	8.84e-11	-1.58e-11	1.79165e-09	1.13615e-09	4.5825e-10	-1.54e-11	1.03795e-09		2.0654e-09	8.053e-10	1.95085e-09	1.15525e-09	1.68265e-09
	0.006	1.5e-09	1e-09	1.1e-08			1.01665	4.02871e-09				6.93155e-09	7.23619e-08	7.11335e-09	8.21652e-08	7.30955e-09	1.19195e-09	8.1815e-10	1.90025e-09	1.1896e-09	1.8285e-10	1.02125e-09	1.1781e-09	1.1459e-09	8.098e-10	1.8859e-09	4.628e-10	1.0529e-09	1.8599e-09	1.5e-13	-2.6e-12	1.60645e-09	7.728e-10	1.435e-10	6.193e-10	1.3312e-09		2.03655e-09	7.4005e-10	7.85e-10	2.6784e-09	1.62645e-09
	0.0062	1e-09	1.5e-09	1.35e-08			1.01749	4.0408e-09				6.7962e-09	7.1908e-09	8.10767e-08	7.6551e-09	7.52355e-09	8.994e-10	4.731e-10	2.33645e-09	8.795e-11	9.916e-10	1.69965e-09	1.23845e-09	1.9759e-09	2.3704e-09	1.0031e-09	1.3195e-10	5.353e-10	1.21445e-09	2.112e-10	4.5115e-10	9.4175e-10	1.4427e-09	1.33175e-09	2.4458e-09	7.0835e-10		1.8325e-09	8.1935e-10	9.418e-10	2.732e-10	1.76235e-09
	0.0064	2e-09	2e-09	1.25e-08			1.01833	4.05292e-09
	0.0066	1.5e-09	2e-09	1.35e-08			1.01916	4.06509e-09
	0.0068	5e-10	2e-09	1.2e-08			1.02	4.07728e-09
	0.007	1e-09	1.5e-09	1.3e-08			1.02084	4.08952e-09
	0.0072	5e-10	2.5e-09	1.3e-08			1.02168	4.10179e-09
	0.0074	5e-10	5e-10	1.2e-08			1.02252	4.11409e-09
	0.0076	0	1.5e-09	1.2e-08			1.02335	4.12644e-09
	0.0078	1e-09	1e-09	1.25e-08			1.02419	4.13882e-09
	0.008	0	1.5e-09	1.15e-08			1.02503	4.15124e-09
	0.0082	1e-09	1.5e-09	1.25e-08			1.02587	4.16369e-09
	0.0084	1.5e-09	2e-09	1.2e-08			1.02671	4.17619e-09
	0.0086	5e-10	3e-09	1.25e-08			1.02755	4.18872e-09
	0.0088	5e-10	2.5e-09	1.25e-08			1.02839	4.20129e-09
	0.009	5e-10	0	1.2e-08			1.02923	4.21389e-09
	0.0092	0	1.5e-09	1.35e-08			1.03008	4.22653e-09
	0.0094	5e-10	1.5e-09	1.2e-08			1.03092	4.23922e-09
	0.0096	0	3.5e-09	1.3e-08			1.03176	4.25194e-09
	0.0098	1.5e-09	1.5e-09	1.1e-08			1.0326	4.26469e-09
	0.01	5e-10	1.5e-09	1.15e-08			1.03345	4.27749e-09
	0.0102	5e-10	1.5e-09	1.4e-08			1.03429	4.29032e-09
	0.0104	1.5e-09	1e-09	1.15e-08			1.03513	4.3032e-09
	0.0106	1e-09	1.5e-09	1.2e-08			1.03598	4.31611e-09
	0.0108	5e-10	1.5e-09	1.35e-08			1.03682	4.32906e-09
	0.011	1e-09	2.5e-09	1.3e-08			1.03766	4.34205e-09
	0.0112	5e-10	2.5e-09	1.35e-08			1.03851	4.35508e-09
	0.0114	5e-10	2e-09	1.25e-08			1.03935	4.36814e-09
	0.0116	2e-09	3.5e-09	1.4e-08			1.0402	4.38125e-09
	0.0118	5e-10	1.5e-09	1.15e-08			1.04105	4.3944e-09
	0.012	5e-10	1.5e-09	1.35e-08			1.04189	4.40758e-09
	0.0122	5e-10	3e-09	1.3e-08			1.04274	4.42081e-09
	0.0124	1.5e-09	1.5e-09	1.25e-08			1.04359	4.43407e-09
	0.0126	1.5e-09	1.5e-09	1.3e-08			1.04443	4.44738e-09
	0.0128	1e-09	2e-09	1.3e-08			1.04528	4.46072e-09
	0.013	5e-10	1.5e-09	1.2e-08			1.04613	4.4741e-09
	0.0132	5e-10	2e-09	1.25e-08			1.04698	4.48753e-09
	0.0134	5e-10	1e-09	1.25e-08			1.04783	4.50099e-09
	0.0136	1e-09	1e-09	1.35e-08			1.04868	4.5145e-09
	0.0138	5e-10	2e-09	1.45e-08			1.04952	4.52804e-09
	0.014	1e-09	1e-09	1.3e-08			1.05037	4.54163e-09
	0.0142	1e-09	3e-09	1.2e-08			1.05122	4.55526e-09
	0.0144	1.5e-09	1.5e-09	1.3e-08			1.05207	4.56893e-09
	0.0146	5e-10	1.5e-09	1.2e-08			1.05293	4.58263e-09
	0.0148	1.5e-09	1.5e-09	1.4e-08			1.05378	4.59638e-09
	0.015	1e-09	1.5e-09	1.3e-08			1.05463	4.61018e-09
	0.0152	5e-10	2.5e-09	1.35e-08			1.05548	4.62401e-09
	0.0154	5e-10	2.5e-09	1.25e-08			1.05633	4.63788e-09
	0.0156	1e-09	1.5e-09	1.35e-08			1.05718	4.6518e-09
	0.0158	1e-09	2e-09	1.35e-08			1.05804	4.66576e-09
	0.016	1e-09	1.5e-09	1.25e-08			1.05889	4.67976e-09
	0.0162	0	3.5e-09	1.25e-08			1.05974	4.6938e-09
	0.0164	5e-10	1.5e-09	1.2e-08			1.0606	4.70788e-09
	0.0166	2e-09	1e-09	1.35e-08			1.06145	4.72201e-09
	0.0168	0	1.5e-09	1.2e-08			1.06231	4.73618e-09
	0.017	0	1.5e-09	1.35e-08			1.06316	4.75039e-09
	0.0172	1e-09	3e-09	1.4e-08			1.06402	4.76464e-09
	0.0174	1e-09	2e-09	1.15e-08			1.06487	4.77894e-09
	0.0176	5e-10	1.5e-09	1.45e-08			1.06573	4.79327e-09
	0.0178	0	2.5e-09	1.35e-08			1.06658	4.80766e-09
	0.018	5e-10	1.5e-09	1.25e-08			1.06744	4.82208e-09
	0.0182	1e-09	2e-09	1.35e-08			1.0683	4.83655e-09
	0.0184	1.5e-09	0	1.2e-08			1.06915	4.85106e-09
	0.0186	1e-09	2.5e-09	1.25e-08			1.07001	4.86562e-09
	0.0188	0	3.5e-09	1.3e-08			1.07087	4.88022e-09
	0.019	1e-09	1.5e-09	1.35e-08			1.07173	4.89486e-09
	0.0192	5e-10	1.5e-09	1.1e-08			1.07259	4.90955e-09
	0.0194	0	1.5e-09	1.35e-08			1.07345	4.92428e-09
	0.0196	5e-10	5e-10	1.4e-08			1.07431	4.93905e-09
	0.0198	1e-09	2e-09	1.35e-08			1.07517	4.95387e-09
	0.02	0	2e-09	1.35e-08			1.07603	4.96874e-09
	0.0202	5e-10	1.5e-09	1.35e-08			1.07689	4.98365e-09
	0.0204	5e-10	1.5e-09	1.25e-08			1.07775	4.9986e-09
	0.0206	5e-10	1.5e-09	1.15e-08			1.07861	5.0136e-09
	0.0208	1.5e-09	5e-10	1.2e-08			1.07947	5.02864e-09
	0.021	5e-10	2.5e-09	1.35e-08			1.08033	5.04373e-09
	0.0212	1e-09	1.5e-09	1.3e-08			1.08119	5.05886e-09
	0.0214	1.5e-09	3.5e-09	1.15e-08			1.08206	5.07404e-09
	0.0216	5e-10	1.5e-09	1.25e-08			1.08292	5.08927e-09
	0.0218	1.5e-09	3e-09	1.2e-08			1.08378	5.10454e-09
	0.022	5e-10	2.5e-09	1.35e-08			1.08464	5.11985e-09
	0.0222	1e-09	3e-09	1.25e-08			1.08551	5.13521e-09
	0.0224	0	2.5e-09	1.3e-08			1.08637	5.15062e-09
	0.0226	0	1.5e-09	1.25e-08			1.08724	5.16608e-09
	0.0228	5e-10	2.5e-09	1.25e-08			1.0881	5.18158e-09
	0.023	5e-10	1.5e-09	1.15e-08			1.08897	5.19712e-09
	0.0232	5e-10	1.5e-09	1.35e-08			1.08983	5.21272e-09
	0.0234	1e-09	3.5e-09	1.25e-08			1.0907	5.22836e-09
	0.0236	5e-10	1e-09	1.3e-08			1.09156	5.24405e-09
	0.0238	5e-10	1.5e-09	1.25e-08			1.09243	5.25978e-09
	0.024	1.5e-09	2e-09	1.25e-08			1.0933	5.27556e-09
	0.0242	5e-10	1.5e-09	1.35e-08			1.09417	5.29139e-09
	0.0244	1.5e-09	3e-09	1.35e-08			1.09503	5.30727e-09
	0.0246	0	1.5e-09	1.25e-08			1.0959	5.32319e-09
	0.0248	0	3e-09	1.3e-08			1.09677	5.33916e-09
	0.025	1.5e-09	1.5e-09	1.2e-08			1.09764	5.35518e-09
	0.0252	2e-09	2e-09	1.2e-08			1.09851	5.37125e-09
	0.0254	5e-10	2e-09	1.15e-08			1.09938	5.38737e-09
	0.0256	5e-10	2.5e-09	1.3e-08			1.10025	5.40353e-09
	0.0258	1.5e-09	2e-09	1.3e-08			1.10112	5.41975e-09
	0.026	5e-10	1.5e-09	1.15e-08			1.10199	5.43601e-09
	0.0262	0	1.5e-09	1.3e-08			1.10286	5.45232e-09
	0.0264	5e-10	1.5e-09	1.25e-08			1.10373	5.46868e-09
	0.0266	5e-10	1.5e-09	1.15e-08			1.1046	5.48509e-09
	0.0268	0	2e-09	1.15e-08			1.10547	5.50155e-09
	0.027	5e-10	2e-09	1.25e-08			1.10634	5.51805e-09
	0.0272	0	1.5e-09	1.3e-08			1.10722	5.53461e-09
	0.0274	1e-09	2.5e-09	1.3e-08			1.10809	5.55122e-09
	0.0276	1e-09	2e-09	1.35e-08			1.10896	5.56787e-09
	0.0278	5e-10	2.5e-09	1.3e-08			1.10983	5.58458e-09
	0.028	1e-09	1.5e-09	1.25e-08			1.11071	5.60133e-09
	0.0282	5e-10	5e-10	1.15e-08			1.11158	5.61814e-09
	0.0284	1e-09	2e-09	1.3e-08			1.11246	5.635e-09
	0.0286	1.5e-09	5e-10	1.25e-08			1.11333	5.65191e-09
	0.0288	5e-10	2e-09	1.3e-08			1.11421	5.66886e-09
	0.029	5e-10	1.5e-09	1.2e-08			1.11508	5.68587e-09
	0.0292	1e-09	2e-09	1.3e-08			1.11596	5.70293e-09
	0.0294	5e-10	2e-09	1.15e-08			1.11683	5.72005e-09
	0.0296	1.5e-09	1e-09	1.35e-08			1.11771	5.73721e-09
	0.0298	5e-10	1e-09	1.3e-08			1.11859	5.75442e-09
	0.03	0	1e-09	1.15e-08			1.11947	5.77169e-09
	0.0302	0	3e-09	1.35e-08			1.12034	5.78901e-09
	0.0304	5e-10	2.5e-09	1.05e-08			1.12122	5.80638e-09
	0.0306	0	5e-10	1.2e-08			1.1221	5.8238e-09
	0.0308	1.5e-09	2e-09	1.05e-08			1.12298	5.84127e-09
	0.031	5e-10	1.5e-09	1.25e-08			1.12386	5.8588e-09
	0.0312	1.5e-09	1e-09	1.2e-08			1.12474	5.87638e-09
	0.0314	5e-10	3.5e-09	1.35e-08			1.12562	5.89401e-09
	0.0316	1e-09	1.5e-09	1.3e-08			1.1265	5.9117e-09
	0.0318	5e-10	1.5e-09	1.25e-08			1.12738	5.92943e-09
	0.032	1e-09	1.5e-09	1.2e-08			1.12826	5.94722e-09
	0.0322	0	5e-10	1.15e-08			1.12914	5.96507e-09
	0.0324	2e-09	3e-09	1.35e-08			1.13002	5.98297e-09
	0.0326	1e-09	2.5e-09	1.3e-08			1.1309	6.00092e-09
	0.0328	5e-10	1.5e-09	1.35e-08			1.13178	6.01892e-09
	0.033	0	3e-09	1.2e-08			1.13267	6.03698e-09
	0.0332	0	1.5e-09	1.15e-08			1.13355	6.0551e-09
	0.0334	2e-09	1.5e-09	1.15e-08			1.13443	6.07327e-09
	0.0336	5e-10	2e-09	1.3e-08			1.13531	6.09149e-09
	0.0338	1e-09	2.5e-09	1.25e-08			1.1362	6.10977e-09
	0.034	5e-10	2.5e-09	1.3e-08			1.13708	6.1281e-09
	0.0342	1.5e-09	1.5e-09	1.3e-08			1.13797	6.14649e-09
	0.0344	0	2.5e-09	1.35e-08			1.13885	6.16493e-09
	0.0346	1e-09	1e-09	1.35e-08			1.13974	6.18343e-09
	0.0348	0	2e-09	1.25e-08			1.14062	6.20198e-09
	0.035	5e-10	1e-09	1.15e-08			1.14151	6.22059e-09
	0.0352	5e-10	2e-09	1.15e-08			1.14239	6.23925e-09
	0.0354	1e-09	1.5e-09	1.35e-08			1.14328	6.25797e-09
	0.0356	1.5e-09	2.5e-09	1.2e-08			1.14417	6.27675e-09
	0.0358	0	2.5e-09	1.2e-08			1.14505	6.29558e-09
	0.036	5e-10	2e-09	1.25e-08			1.14594	6.31447e-09
	0.0362	1.5e-09	1.5e-09	1.15e-08			1.14683	6.33342e-09
	0.0364	1e-09	2e-09	1.15e-08			1.14772	6.35242e-09
	0.0366	5e-10	1.5e-09	1.35e-08			1.14861	6.37148e-09
	0.0368	5e-10	1e-09	1.35e-08			1.1495	6.3906e-09
	0.037	5e-10	5e-10	1.35e-08			1.15038	6.40977e-09
	0.0372	1e-09	5e-10	1.25e-08			1.15127	6.42901e-09
	0.0374	1e-09	2e-09	1.2e-08			1.15216	6.4483e-09
	0.0376	1.5e-09	1.5e-09	1.4e-08			1.15305	6.46765e-09
	0.0378	5e-10	1.5e-09	1.25e-08			1.15395	6.48705e-09
	0.038	0	5e-10	1.2e-08			1.15484	6.50652e-09
	0.0382	1e-09	2.5e-09	1.25e-08			1.15573	6.52604e-09
	0.0384	5e-10	2e-09	1.35e-08			1.15662	6.54562e-09
	0.0386	0	2e-09	1.1e-08			1.15751	6.56526e-09
	0.0388	5e-10	1e-09	1.35e-08			1.1584	6.58496e-09
	0.039	5e-10	3.5e-09	1.2e-08			1.1593	6.60472e-09
	0.0392	1e-09	1.5e-09	1.3e-08			1.16019	6.62453e-09
	0.0394	5e-10	1e-09	1.3e-08			1.16108	6.64441e-09
	0.0396	5e-10	2e-09	1.35e-08			1.16198	6.66435e-09
	0.0398	5e-10	5e-10	1.15e-08			1.16287	6.68434e-09
	0.04	5e-10	1e-09	1.25e-08			1.16376	6.7044e-09
	0.0402	5e-10	1.5e-09	1.35e-08			1.16466	6.72452e-09
	0.0404	5e-10	1e-09	1.35e-08			1.16555	6.74469e-09
	0.0406	5e-10	2e-09	1.35e-08			1.16645	6.76493e-09
	0.0408	1.5e-09	1.5e-09	1.2e-08			1.16735	6.78523e-09
	0.041	1.5e-09	5e-10	1.3e-08			1.16824	6.80559e-09
	0.0412	5e-10	2.5e-09	1.25e-08			1.16914	6.82601e-09
	0.0414	0	0	1.3e-08			1.17004	6.84649e-09
	0.0416	5e-10	3.5e-09	1.4e-08			1.17093	6.86703e-09
	0.0418	5e-10	5e-10	1.15e-08			1.17183	6.88763e-09
	0.042	1.5e-09	1.5e-09	1.35e-08			1.17273	6.9083e-09
	0.0422	2.5e-09	1.5e-09	1.25e-08			1.17363	6.92903e-09
	0.0424	0	1.5e-09	1.15e-08			1.17452	6.94982e-09
	0.0426	1e-09	1e-09	1.3e-08			1.17542	6.97067e-09
	0.0428	2e-09	1e-09	1.3e-08			1.17632	6.99159e-09
	0.043	1e-09	1e-09	1.35e-08			1.17722	7.01257e-09
	0.0432	5e-10	3e-09	1.3e-08			1.17812	7.03361e-09
	0.0434	5e-10	5e-10	1.05e-08			1.17902	7.05471e-09
	0.0436	1e-09	1.5e-09	1.35e-08			1.17992	7.07588e-09
	0.0438	1.5e-09	1e-09	1.2e-08			1.18082	7.09711e-09
	0.044	5e-10	0	1.25e-08			1.18173	7.1184e-09
	0.0442	1.5e-09	2.5e-09	1.2e-08			1.18263	7.13976e-09
	0.0444	5e-10	0	1.25e-08			1.18353	7.16119e-09
	0.0446	0	2.5e-09	1.35e-08			1.18443	7.18267e-09
	0.0448	1e-09	1.5e-09	1.35e-08			1.18533	7.20422e-09
	0.045	0	1e-09	1.15e-08			1.18624	7.22584e-09
	0.0452	1e-09	1.5e-09	1.15e-08			1.18714	7.24752e-09
	0.0454	1.5e-09	1.5e-09	1.4e-08			1.18804	7.26927e-09
	0.0456	5e-10	5e-10	1.3e-08			1.18895	7.29108e-09
	0.0458	5e-10	1e-09	1.15e-08			1.18985	7.31295e-09
	0.046	0	1.5e-09	1.35e-08			1.19076	7.3349e-09
	0.0462	1.5e-09	2e-09	1.4e-08			1.19166	7.35691e-09
	0.0464	5e-10	0	1.5e-08			1.19257	7.37898e-09
	0.0466	5e-10	3e-09	1.35e-08			1.19347	7.40112e-09
	0.0468	5e-10	2.5e-09	1.25e-08			1.19438	7.42333e-09
	0.047	2e-09	2e-09	1.3e-08			1.19529	7.4456e-09
	0.0472	5e-10	3.5e-09	1.25e-08			1.19619	7.46794e-09
	0.0474	1.5e-09	1.5e-09	1.15e-08			1.1971	7.49035e-09
	0.0476	2e-09	2.5e-09	1.25e-08			1.19801	7.51282e-09
	0.0478	0	2e-09	1.25e-08			1.19892	7.53536e-09
	0.048	0	1.5e-09	1.3e-08			1.19982	7.55797e-09
	0.0482	1e-09	1e-09	1.4e-08			1.20073	7.58065e-09
	0.0484	5e-10	1.5e-09	1.2e-08			1.20164	7.6034e-09
	0.0486	5e-10	2.5e-09	1.2e-08			1.20255	7.62621e-09
	0.0488	1.5e-09	1.5e-09	1.35e-08			1.20346	7.64909e-09
	0.049	1.5e-09	1e-09	1.2e-08			1.20437	7.67204e-09
	0.0492	0	1.5e-09	1.35e-08			1.20528	7.69506e-09
	0.0494	1e-09	2.5e-09	1.15e-08			1.20619	7.71815e-09
	0.0496	5e-10	1e-09	1.2e-08			1.2071	7.74131e-09
	0.0498	5e-10	2.5e-09	1.3e-08			1.20801	7.76454e-09
	0.05	1e-09	2e-09	1.35e-08			1.20892	7.78784e-09
	0.0502	0	1.5e-09	1.15e-08			1.20984	7.8112e-09
	0.0504	1e-09	5e-10	1.1e-08			1.21075	7.83464e-09
	0.0506	1e-09	3.5e-09	1.25e-08			1.21166	7.85815e-09
	0.0508	0	1.5e-09	1.25e-08			1.21257	7.88173e-09
	0.051	5e-10	2e-09	1.25e-08			1.21349	7.90538e-09
	0.0512	1e-09	1.5e-09	1.25e-08			1.2144	7.9291e-09
	0.0514	5e-10	1.5e-09	1.35e-08			1.21531	7.95289e-09
	0.0516	0	2e-09	1.3e-08			1.21623	7.97675e-09
	0.0518	5e-10	3.5e-09	1.35e-08			1.21714	8.00068e-09
	0.052	1e-09	1.5e-09	1.3e-08			1.21806	8.02469e-09
	0.0522	1e-09	3.5e-09	1.2e-08			1.21897	8.04877e-09
	0.0524	5e-10	1.5e-09	1.4e-08			1.21989	8.07292e-09
	0.0526	5e-10	1.5e-09	1.25e-08			1.22081	8.09714e-09
	0.0528	5e-10	1e-09	1.3e-08			1.22172	8.12143e-09
	0.053	5e-10	0	1.2e-08			1.22264	8.1458e-09
	0.0532	1.5e-09	1.5e-09	1.35e-08			1.22356	8.17024e-09
	0.0534	1e-09	1.5e-09	1.2e-08			1.22447	8.19476e-09
	0.0536	1.5e-09	1e-09	1.35e-08			1.22539	8.21935e-09
	0.0538	5e-10	3.5e-09	1.3e-08			1.22631	8.24401e-09
	0.054	0	2e-09	1.3e-08			1.22723	8.26874e-09
	0.0542	2e-09	3.5e-09	1.2e-08			1.22815	8.29356e-09
	0.0544	1.5e-09	2e-09	1.25e-08			1.22907	8.31844e-09
	0.0546	5e-10	1.5e-09	1.15e-08			1.22999	8.3434e-09
	0.0548	2e-09	2e-09	1.25e-08			1.23091	8.36843e-09
	0.055	1.5e-09	5e-10	1.3e-08			1.23183	8.39354e-09
	0.0552	1e-09	1e-09	1.15e-08			1.23275	8.41873e-09
	0.0554	0	1.5e-09	1.4e-08			1.23367	8.44399e-09
	0.0556	5e-10	2e-09	1.25e-08			1.23459	8.46932e-09
	0.0558	1.5e-09	2e-09	1.35e-08			1.23551	8.49474e-09
	0.056	1e-09	1e-09	1.2e-08			1.23643	8.52022e-09
	0.0562	5e-10	1.5e-09	1.35e-08			1.23735	8.54579e-09
	0.0564	1.5e-09	2e-09	1.35e-08			1.23828	8.57143e-09
	0.0566	5e-10	1.5e-09	1.15e-08			1.2392	8.59715e-09
	0.0568	0	2e-09	1.35e-08			1.24012	8.62294e-09
	0.057	1e-09	1.5e-09	1.35e-08			1.24105	8.64882e-09
	0.0572	1e-09	2e-09	1.25e-08			1.24197	8.67477e-09
	0.0574	0	1.5e-09	1.2e-08			1.2429	8.7008e-09
	0.0576	5e-10	2.5e-09	1.3e-08			1.24382	8.7269e-09
	0.0578	1e-09	3.5e-09	1.35e-08			1.24474	8.75309e-09
	0.058	1e-09	1.5e-09	1.15e-08			1.24567	8.77935e-09
	0.0582	5e-10	1e-09	1.2e-08			1.2466	8.80569e-09
	0.0584	1e-09	5e-10	1.15e-08			1.24752	8.83211e-09
	0.0586	1.5e-09	1.5e-09	1.15e-08			1.24845	8.85861e-09
	0.0588	0	2.5e-09	1.3e-08			1.24937	8.88519e-09
	0.059	1.5e-09	1.5e-09	1.1e-08			1.2503	8.91185e-09
	0.0592	0	2e-09	1.3e-08			1.25123	8.93859e-09
	0.0594	5e-10	1e-09	1.2e-08			1.25216	8.96541e-09
	0.0596	5e-10	1.5e-09	1.4e-08			1.25309	8.99231e-09
	0.0598	0	1.5e-09	1.15e-08			1.25401	9.0193e-09
	0.06	5e-10	1.5e-09	1.3e-08			1.25494	9.04636e-09
	0.0602	1e-09	2.5e-09	1.3e-08			1.25587	9.0735e-09
	0.0604	1e-09	2e-09	1.35e-08			1.2568	9.10073e-09
	0.0606	0	2e-09	1.15e-08			1.25773	9.12803e-09
	0.0608	0	1.5e-09	1.35e-08			1.25866	9.15542e-09
	0.061	5e-10	1.5e-09	1.35e-08			1.25959	9.18289e-09
	0.0612	0	1.5e-09	1.15e-08			1.26052	9.21044e-09
	0.0614	0	1.5e-09	1.35e-08			1.26145	9.23808e-09
	0.0616	0	1.5e-09	1.35e-08			1.26239	9.2658e-09
	0.0618	1.5e-09	1.5e-09	1.15e-08			1.26332	9.2936e-09
	0.062	1.5e-09	5e-10	1.15e-08			1.26425	9.32149e-09
	0.0622	5e-10	2e-09	1.1e-08			1.26518	9.34945e-09
	0.0624	5e-10	1.5e-09	1.2e-08			1.26611	9.37751e-09
	0.0626	5e-10	5e-10	1.25e-08			1.26705	9.40564e-09
	0.0628	5e-10	5e-10	1.25e-08			1.26798	9.43387e-09
	0.063	1.5e-09	3.5e-09	1.35e-08			1.26892	9.46217e-09
	0.0632	5e-10	1e-09	1.05e-08			1.26985	9.49056e-09
	0.0634	1.5e-09	1.5e-09	1.15e-08			1.27078	9.51904e-09
	0.0636	5e-10	1.5e-09	1.15e-08			1.27172	9.5476e-09
	0.0638	1e-09	1.5e-09	1.2e-08			1.27265	9.57625e-09
	0.064	0	1.5e-09	1.3e-08			1.27359	9.60498e-09
	0.0642	5e-10	1.5e-09	1.35e-08			1.27453	9.6338e-09
	0.0644	1e-09	3.5e-09	1.2e-08			1.27546	9.66271e-09
	0.0646	0	1e-09	1.15e-08			1.2764	9.6917e-09
	0.0648	1e-09	0	1.25e-08			1.27734	9.72078e-09
	0.065	1.5e-09	2e-09	1.25e-08			1.27827	9.74995e-09
	0.0652	5e-10	1.5e-09	1.3e-08			1.27921	9.7792e-09
	0.0654	0	2e-09	1.1e-08			1.28015	9.80854e-09
	0.0656	5e-10	1.5e-09	1.15e-08			1.28109	9.83797e-09
	0.0658	5e-10	1e-09	1.2e-08			1.28203	9.86749e-09
	0.066	1.5e-09	3.5e-09	1.3e-08			1.28297	9.8971e-09
	0.0662	5e-10	1e-09	1.3e-08			1.28391	9.9268e-09
	0.0664	0	2.5e-09	1.15e-08			1.28485	9.95658e-09
	0.0666	5e-10	1e-09	1.15e-08			1.28579	9.98646e-09
	0.0668	1e-09	1.5e-09	1.15e-08			1.28673	1.00164e-08
	0.067	5e-10	3.5e-09	1.25e-08			1.28767	1.00465e-08
	0.0672	5e-10	1e-09	1.25e-08			1.28861	1.00766e-08
	0.0674	1e-09	1.5e-09	1.3e-08			1.28955	1.01069e-08
	0.0676	5e-10	1e-09	1.2e-08			1.29049	1.01372e-08
	0.0678	1.5e-09	2.5e-09	1.15e-08			1.29143	1.01676e-08
	0.068	0	3.5e-09	1.15e-08			1.29238	1.01981e-08
	0.0682	1.5e-09	1e-09	1.35e-08			1.29332	1.02287e-08
	0.0684	5e-10	2.5e-09	1.2e-08			1.29426	1.02594e-08
	0.0686	1.5e-09	2e-09	1.35e-08			1.29521	1.02902e-08
	0.0688	0	1e-09	1.2e-08			1.29615	1.0321e-08
	0.069	1.5e-09	5e-10	1.15e-08			1.29709	1.0352e-08
	0.0692	5e-10	1.5e-09	1.15e-08			1.29804	1.03831e-08
	0.0694	5e-10	2.5e-09	1.3e-08			1.29898	1.04142e-08
	0.0696	5e-10	2e-09	1.3e-08			1.29993	1.04455e-08
	0.0698	5e-10	2e-09	1.2e-08			1.30087	1.04768e-08
	0.07	1e-09	1.5e-09	1.15e-08			1.30182	1.05083e-08
	0.0702	1e-09	1.5e-09	1.35e-08			1.30277	1.05398e-08
	0.0704	5e-10	1.5e-09	1.15e-08			1.30371	1.05714e-08
	0.0706	1e-09	2e-09	1.25e-08			1.30466	1.06031e-08
	0.0708	5e-10	2e-09	1.1e-08			1.30561	1.06349e-08
	0.071	5e-10	1e-09	1.15e-08			1.30656	1.06669e-08
	0.0712	1e-09	1.5e-09	1.25e-08			1.3075	1.06989e-08
	0.0714	0	1e-09	1.2e-08			1.30845	1.0731e-08
	0.0716	5e-10	3e-09	1.25e-08			1.3094	1.07632e-08
	0.0718	5e-10	1.5e-09	1.2e-08			1.31035	1.07955e-08
	0.072	1e-09	2.5e-09	1.25e-08			1.3113	1.08278e-08
	0.0722	1.5e-09	1e-09	1.35e-08			1.31225	1.08603e-08
	0.0724	0	3e-09	1.2e-08			1.3132	1.08929e-08
	0.0726	0	2.5e-09	1.25e-08			1.31415	1.09256e-08
	0.0728	5e-10	1e-09	1.35e-08			1.3151	1.09584e-08
	0.073	1.5e-09	1.5e-09	1.35e-08			1.31605	1.09913e-08
	0.0732	5e-10	1.5e-09	1.2e-08			1.317	1.10242e-08
	0.0734	1e-09	1.5e-09	1.3e-08			1.31796	1.10573e-08
	0.0736	1e-09	2.5e-09	1.15e-08			1.31891	1.10905e-08
	0.0738	0	5e-10	1.2e-08			1.31986	1.11238e-08
	0.074	1e-09	2.5e-09	1.05e-08			1.32081	1.11572e-08
	0.0742	5e-10	1.5e-09	1.2e-08			1.32177	1.11906e-08
	0.0744	1e-09	2e-09	1.25e-08			1.32272	1.12242e-08
	0.0746	1.5e-09	2e-09	1.15e-08			1.32367	1.12579e-08
	0.0748	5e-10	2e-09	1.35e-08			1.32463	1.12917e-08
	0.075	2e-09	2.5e-09	1.25e-08			1.32558	1.13255e-08
	0.0752	1.5e-09	1.5e-09	1.45e-08			1.32654	1.13595e-08
	0.0754	1e-09	1.5e-09	1.35e-08			1.32749	1.13936e-08
	0.0756	1e-09	3e-09	1.25e-08			1.32845	1.14278e-08
	0.0758	1e-09	3e-09	1.35e-08			1.3294	1.14621e-08
	0.076	1e-09	2.5e-09	1.3e-08			1.33036	1.14965e-08
	0.0762	1.5e-09	1.5e-09	1.3e-08			1.33132	1.1531e-08
	0.0764	1e-09	5e-10	1.15e-08			1.33227	1.15656e-08
	0.0766	0	2e-09	1.25e-08			1.33323	1.16003e-08
	0.0768	5e-10	2.5e-09	1.35e-08			1.33419	1.16351e-08
	0.077	1e-09	2e-09	1.2e-08			1.33515	1.167e-08
	0.0772	1.5e-09	0	1.3e-08			1.33611	1.1705e-08
	0.0774	5e-10	1e-09	1.25e-08			1.33706	1.17401e-08
	0.0776	5e-10	2e-09	1.25e-08			1.33802	1.17754e-08
	0.0778	5e-10	2e-09	1.2e-08			1.33898	1.18107e-08
	0.078	5e-10	1.5e-09	1.25e-08			1.33994	1.18461e-08
	0.0782	1e-09	1.5e-09	1.1e-08			1.3409	1.18817e-08
	0.0784	5e-10	2.5e-09	1.3e-08			1.34186	1.19173e-08
	0.0786	5e-10	3.5e-09	1.4e-08			1.34282	1.19531e-08
	0.0788	1.5e-09	1.5e-09	1.25e-08			1.34378	1.19889e-08
	0.079	0	1.5e-09	1.35e-08			1.34475	1.20249e-08
	0.0792	1e-09	1.5e-09	1.25e-08			1.34571	1.2061e-08
	0.0794	1e-09	2e-09	1.15e-08			1.34667	1.20972e-08
	0.0796	0	2e-09	1.3e-08			1.34763	1.21335e-08
	0.0798	1e-09	1.5e-09	1.3e-08			1.3486	1.21699e-08
	0.08	1e-09	2.5e-09	1.15e-08			1.34956	1.22064e-08
	0.0802	5e-10	1e-09	1.2e-08			1.35052	1.2243e-08
	0.0804	5e-10	2e-09	1.3e-08			1.35149	1.22798e-08
	0.0806	0	1.5e-09	1.15e-08			1.35245	1.23166e-08
	0.0808	5e-10	2.5e-09	1.2e-08			1.35341	1.23536e-08
	0.081	5e-10	1.5e-09	1.2e-08			1.35438	1.23906e-08
	0.0812	1e-09	2.5e-09	1.4e-08			1.35534	1.24278e-08
	0.0814	0	2.5e-09	1.15e-08			1.35631	1.24651e-08
	0.0816	5e-10	1.5e-09	1.2e-08			1.35728	1.25025e-08
	0.0818	1e-09	3.5e-09	1.2e-08			1.35824	1.254e-08
	0.082	5e-10	2e-09	1.15e-08			1.35921	1.25776e-08
	0.0822	1e-09	1.5e-09	1.35e-08			1.36018	1.26154e-08
	0.0824	0	3e-09	1.35e-08			1.36114	1.26532e-08
	0.0826	5e-10	1.5e-09	1.25e-08			1.36211	1.26912e-08
	0.0828	1e-09	1.5e-09	1.2e-08			1.36308	1.27293e-08
	0.083	5e-10	1.5e-09	1.15e-08			1.36405	1.27675e-08
	0.0832	1.5e-09	1.5e-09	1.2e-08			1.36502	1.28058e-08
	0.0834	1e-09	1.5e-09	1.15e-08			1.36599	1.28442e-08
	0.0836	0	1.5e-09	1.3e-08			1.36695	1.28827e-08
	0.0838	5e-10	1.5e-09	1.35e-08			1.36792	1.29214e-08
	0.084	5e-10	1.5e-09	1.15e-08			1.36889	1.29602e-08
	0.0842	1.5e-09	2e-09	1.25e-08			1.36986	1.2999e-08
	0.0844	5e-10	1.5e-09	1.35e-08			1.37084	1.30381e-08
	0.0846	1e-09	1.5e-09	1.15e-08			1.37181	1.30772e-08
	0.0848	5e-10	1.5e-09	1.3e-08			1.37278	1.31164e-08
	0.085	1e-09	1.5e-09	1.35e-08			1.37375	1.31558e-08
	0.0852	1.5e-09	3e-09	1.05e-08			1.37472	1.31952e-08
	0.0854	1e-09	5e-10	1.15e-08			1.37569	1.32348e-08
	0.0856	1.5e-09	1e-09	1.25e-08			1.37667	1.32745e-08
	0.0858	5e-10	3.5e-09	1.15e-08			1.37764	1.33144e-08
	0.086	5e-10	1.5e-09	1.35e-08			1.37861	1.33543e-08
	0.0862	0	2.5e-09	1.25e-08			1.37959	1.33944e-08
	0.0864	5e-10	1.5e-09	1.1e-08			1.38056	1.34346e-08
	0.0866	0	1.5e-09	1.35e-08			1.38154	1.34749e-08
	0.0868	1e-09	1.5e-09	1.25e-08			1.38251	1.35153e-08
	0.087	0	1.5e-09	1.25e-08			1.38349	1.35559e-08
	0.0872	1e-09	1.5e-09	1.35e-08			1.38446	1.35965e-08
	0.0874	1e-09	2e-09	1.1e-08			1.38544	1.36373e-08
	0.0876	1.5e-09	1.5e-09	1.2e-08			1.38641	1.36783e-08
	0.0878	1e-09	3e-09	1.2e-08			1.38739	1.37193e-08
	0.088	1e-09	2e-09	1.15e-08			1.38837	1.37605e-08
	0.0882	5e-10	1.5e-09	1.25e-08			1.38934	1.38018e-08
	0.0884	1.5e-09	1.5e-09	1.3e-08			1.39032	1.38432e-08
	0.0886	5e-10	2e-09	1.4e-08			1.3913	1.38847e-08
	0.0888	0	2e-09	1.1e-08			1.39228	1.39264e-08
	0.089	0	1e-09	1.2e-08			1.39326	1.39682e-08
	0.0892	1e-09	1.5e-09	1.15e-08			1.39424	1.40101e-08
	0.0894	5e-10	2.5e-09	1.3e-08			1.39522	1.40521e-08
	0.0896	5e-10	1.5e-09	1.3e-08			1.3962	1.40943e-08
	0.0898	0	1.5e-09	1.3e-08			1.39718	1.41366e-08
	0.09	5e-10	3e-09	1.2e-08			1.39816	1.4179e-08
	0.0902	5e-10	1e-09	1.2e-08			1.39914	1.42215e-08
	0.0904	0	1.5e-09	1.15e-08			1.40012	1.42642e-08
	0.0906	1e-09	2.5e-09	1.3e-08			1.4011	1.4307e-08
	0.0908	5e-10	2e-09	1.35e-08			1.40208	1.43499e-08
	0.091	5e-10	2e-09	1.2e-08			1.40306	1.4393e-08
	0.0912	1.5e-09	2.5e-09	1.2e-08			1.40405	1.44362e-08
	0.0914	0	3e-09	1.2e-08			1.40503	1.44795e-08
	0.0916	5e-10	2e-09	1.35e-08			1.40601	1.45229e-08
	0.0918	1e-09	2.5e-09	1.25e-08			1.40699	1.45665e-08
	0.092	1e-09	1.5e-09	1.35e-08			1.40798	1.46102e-08
	0.0922	0	2.5e-09	1.2e-08			1.40896	1.4654e-08
	0.0924	5e-10	5e-10	1.4e-08			1.40995	1.4698e-08
	0.0926	5e-10	1e-09	1.2e-08			1.41093	1.47421e-08
	0.0928	5e-10	2.5e-09	1.35e-08			1.41192	1.47863e-08
	0.093	1e-09	1.5e-09	1.25e-08			1.4129	1.48307e-08
	0.0932	5e-10	1.5e-09	1.25e-08			1.41389	1.48752e-08
	0.0934	1.5e-09	3.5e-09	1.15e-08			1.41487	1.49198e-08
	0.0936	5e-10	1.5e-09	1.2e-08			1.41586	1.49646e-08
	0.0938	0	2e-09	1.25e-08			1.41685	1.50095e-08
	0.094	5e-10	1e-09	1.15e-08			1.41784	1.50545e-08
	0.0942	1.5e-09	5e-10	1.25e-08			1.41882	1.50997e-08
	0.0944	1e-09	3e-09	1.35e-08			1.41981	1.5145e-08
	0.0946	1e-09	1.5e-09	1.2e-08			1.4208	1.51905e-08
	0.0948	5e-10	3e-09	1.2e-08			1.42179	1.5236e-08
	0.095	5e-10	1.5e-09	1.15e-08			1.42278	1.52817e-08
	0.0952	0	2.5e-09	1.15e-08			1.42377	1.53276e-08
	0.0954	5e-10	1.5e-09	1.35e-08			1.42476	1.53736e-08
	0.0956	5e-10	1.5e-09	1.25e-08			1.42575	1.54197e-08
	0.0958	5e-10	1e-09	1.3e-08			1.42674	1.5466e-08
	0.096	1e-09	2e-09	1.1e-08			1.42773	1.55124e-08
	0.0962	0	2e-09	1.2e-08			1.42872	1.55589e-08
	0.0964	5e-10	2.5e-09	1.2e-08			1.42971	1.56056e-08
	0.0966	1e-09	1.5e-09	1.3e-08			1.4307	1.56524e-08
	0.0968	5e-10	1.5e-09	1.3e-08			1.43169	1.56994e-08
	0.097	5e-10	1.5e-09	1.2e-08			1.43269	1.57465e-08
	0.0972	5e-10	3.5e-09	1.25e-08			1.43368	1.57938e-08
	0.0974	1e-09	2.5e-09	1.3e-08			1.43467	1.58412e-08
	0.0976	0	1e-09	1.25e-08			1.43566	1.58887e-08
	0.0978	5e-10	2e-09	1.25e-08			1.43666	1.59364e-08
	0.098	2e-09	2.5e-09	1.3e-08			1.43765	1.59842e-08
	0.0982	5e-10	1e-09	1.2e-08			1.43865	1.60321e-08
	0.0984	1.5e-09	2e-09	1.35e-08			1.43964	1.60802e-08
	0.0986	5e-10	0	1.35e-08			1.44064	1.61285e-08
	0.0988	5e-10	4e-09	1.25e-08			1.44163	1.61769e-08
	0.099	5e-10	2e-09	1.35e-08			1.44263	1.62254e-08
	0.0992	0	3e-09	1.25e-08			1.44362	1.62741e-08
	0.0994	1.5e-09	1.5e-09	1.25e-08			1.44462	1.63229e-08
	0.0996	0	5e-10	1.3e-08			1.44562	1.63719e-08
	0.0998	5e-10	2e-09	1.15e-08			1.44662	1.6421e-08
	0.1	5e-10	2e-09	1.15e-08			1.44761	1.64703e-08
	0.1002	5e-10	2e-09	1.35e-08			1.44861	1.65197e-08
	0.1004	1e-09	1.5e-09	1.15e-08			1.44961	1.65693e-08
	0.1006	5e-10	1.5e-09	1.35e-08			1.45061	1.6619e-08
	0.1008	1e-09	5e-10	1.2e-08			1.45161	1.66689e-08
	0.101	5e-10	1.5e-09	1.15e-08			1.45261	1.67189e-08
	0.1012	2e-09	1.5e-09	1.3e-08			1.45361	1.6769e-08
	0.1014	5e-10	1e-09	1.3e-08			1.45461	1.68194e-08
	0.1016	1e-09	1e-09	1.15e-08			1.45561	1.68698e-08
	0.1018	0	1.5e-09	1.2e-08			1.45661	1.69204e-08
	0.102	5e-10	1e-09	1.15e-08			1.45761	1.69712e-08
	0.1022	5e-10	1.5e-09	1.35e-08			1.45861	1.70221e-08
	0.1024	1e-09	2e-09	1.25e-08			1.45961	1.70732e-08
	0.1026	5e-10	1.5e-09	1.35e-08			1.46061	1.71244e-08
	0.1028	1e-09	1e-09	1.35e-08			1.46161	1.71758e-08
	0.103	0	2.5e-09	1.2e-08			1.46262	1.72274e-08
	0.1032	1e-09	1.5e-09	1.25e-08			1.46362	1.7279e-08
	0.1034	1e-09	3e-09	1.25e-08			1.46462	1.73309e-08
	0.1036	0	2e-09	1.2e-08			1.46563	1.73829e-08
	0.1038	5e-10	0	1.2e-08			1.46663	1.74351e-08
	0.104	5e-10	2.5e-09	1.25e-08			1.46764	1.74874e-08
	0.1042	5e-10	1.5e-09	1.35e-08			1.46864	1.75398e-08
	0.1044	5e-10	1.5e-09	1.15e-08			1.46965	1.75925e-08
	0.1046	1.5e-09	1.5e-09	1.2e-08			1.47065	1.76452e-08
	0.1048	5e-10	1.5e-09	1.35e-08			1.47166	1.76982e-08
	0.105	1e-09	2e-09	1.35e-08			1.47266	1.77513e-08
	0.1052	1e-09	1.5e-09	1.3e-08			1.47367	1.78046e-08
	0.1054	1e-09	2.5e-09	1.15e-08			1.47468	1.7858e-08
	0.1056	0	1e-09	1.2e-08			1.47568	1.79116e-08
	0.1058	5e-10	2e-09	1.15e-08			1.47669	1.79653e-08
	0.106	2e-09	2e-09	1.15e-08			1.4777	1.80192e-08
	0.1062	1e-09	1.5e-09	1.15e-08			1.47871	1.80733e-08
	0.1064	1.5e-09	1e-09	1.3e-08			1.47972	1.81275e-08
	0.1066	0	1.5e-09	1.15e-08			1.48073	1.81819e-08
	0.1068	0	1.5e-09	1.15e-08			1.48173	1.82364e-08
	0.107	0	1.5e-09	1.35e-08			1.48274	1.82912e-08
	0.1072	5e-10	1.5e-09	1.2e-08			1.48375	1.8346e-08
	0.1074	1.5e-09	2e-09	1.15e-08			1.48476	1.84011e-08
	0.1076	0	2e-09	1.3e-08			1.48577	1.84563e-08
	0.1078	5e-10	1.5e-09	1.25e-08			1.48679	1.85117e-08
	0.108	1.5e-09	1.5e-09	1.35e-08			1.4878	1.85672e-08
	0.1082	1e-09	1e-09	1.3e-08			1.48881	1.86229e-08
	0.1084	5e-10	3e-09	1.1e-08			1.48982	1.86788e-08
	0.1086	5e-10	2.5e-09	1.3e-08			1.49083	1.87349e-08
	0.1088	1e-09	5e-10	1.3e-08			1.49185	1.87911e-08
	0.109	5e-10	1.5e-09	1.2e-08			1.49286	1.88475e-08
	0.1092	0	5e-10	1.2e-08			1.49387	1.8904e-08
	0.1094	1e-09	1.5e-09	1.25e-08			1.49489	1.89607e-08
	0.1096	5e-10	3e-09	1.25e-08			1.4959	1.90176e-08
	0.1098	1e-09	5e-10	1.15e-08			1.49691	1.90747e-08
	0.11	0	3e-09	1.2e-08			1.49793	1.91319e-08
	0.1102	1.5e-09	2e-09	1.15e-08			1.49894	1.91893e-08
	0.1104	5e-10	0	1.3e-08			1.49996	1.92469e-08
	0.1106	0	2.5e-09	1.4e-08			1.50098	1.93046e-08
	0.1108	5e-10	3.5e-09	1.35e-08			1.50199	1.93626e-08
	0.111	5e-10	2e-09	1.2e-08			1.50301	1.94207e-08
	0.1112	5e-10	1e-09	1.1e-08			1.50403	1.94789e-08
	0.1114	5e-10	1e-09	1.2e-08			1.50504	1.95374e-08
	0.1116	5e-10	1.5e-09	1.4e-08			1.50606	1.9596e-08
	0.1118	0	5e-10	1.2e-08			1.50708	1.96548e-08
	0.112	5e-10	1.5e-09	1.35e-08			1.5081	1.97138e-08
	0.1122	5e-10	5e-10	1.45e-08			1.50911	1.97729e-08
	0.1124	5e-10	1.5e-09	1.35e-08			1.51013	1.98323e-08
	0.1126	1.5e-09	1.5e-09	1.25e-08			1.51115	1.98918e-08
	0.1128	5e-10	1.5e-09	1e-08			1.51217	1.99514e-08
	0.113	5e-10	2.5e-09	1.25e-08			1.51319	2.00113e-08
	0.1132	0	1.5e-09	1.2e-08			1.51421	2.00714e-08
	0.1134	2e-09	1.5e-09	1.3e-08			1.51523	2.01316e-08
	0.1136	5e-10	1.5e-09	1.3e-08			1.51625	2.0192e-08
	0.1138	0	2e-09	1.2e-08			1.51727	2.02526e-08
	0.114	1.5e-09	1.5e-09	1.35e-08			1.5183	2.03133e-08
	0.1142	5e-10	1.5e-09	1.2e-08			1.51932	2.03743e-08
	0.1144	0	5e-10	1.2e-08			1.52034	2.04354e-08
	0.1146	1.5e-09	1.5e-09	1.1e-08			1.52136	2.04967e-08
	0.1148	0	1.5e-09	1.2e-08			1.52239	2.05582e-08
	0.115	1.5e-09	1.5e-09	1.05e-08			1.52341	2.06199e-08
	0.1152	5e-10	2e-09	1.2e-08			1.52443	2.06818e-08
	0.1154	5e-10	3e-09	1.3e-08			1.52546	2.07438e-08
	0.1156	1e-09	1.5e-09	1.2e-08			1.52648	2.08061e-08
	0.1158	1.5e-09	1e-09	1.3e-08			1.52751	2.08685e-08
	0.116	5e-10	1e-09	1.3e-08			1.52853	2.09311e-08
	0.1162	1.5e-09	3.5e-09	1.2e-08			1.52956	2.09939e-08
	0.1164	1e-09	5e-10	1.35e-08			1.53058	2.10569e-08
	0.1166	5e-10	3.5e-09	1.2e-08			1.53161	2.11201e-08
	0.1168	0	2.5e-09	1.25e-08			1.53264	2.11835e-08
	0.117	5e-10	1.5e-09	1.2e-08			1.53366	2.1247e-08
	0.1172	5e-10	3e-09	1.15e-08			1.53469	2.13108e-08
	0.1174	5e-10	1.5e-09	1.35e-08			1.53572	2.13747e-08
	0.1176	1.5e-09	2e-09	1.15e-08			1.53674	2.14389e-08
	0.1178	5e-10	2.5e-09	1.2e-08			1.53777	2.15032e-08
	0.118	5e-10	1.5e-09	1.25e-08			1.5388	2.15677e-08
	0.1182	5e-10	3.5e-09	1.15e-08			1.53983	2.16324e-08
	0.1184	0	5e-10	1.15e-08			1.54086	2.16973e-08
	0.1186	0	3e-09	1.25e-08			1.54189	2.17624e-08
	0.1188	1.5e-09	1e-09	1.2e-08			1.54292	2.18277e-08
	0.119	5e-10	1.5e-09	1.2e-08			1.54395	2.18932e-08
	0.1192	1.5e-09	1.5e-09	1.15e-08			1.54498	2.19589e-08
	0.1194	0	1.5e-09	1.3e-08			1.54601	2.20248e-08
	0.1196	1.5e-09	2e-09	1.2e-08			1.54704	2.20909e-08
	0.1198	0	5e-10	1.15e-08			1.54807	2.21572e-08
	0.12	1.5e-09	1.5e-09	1.3e-08			1.54911	2.22237e-08
	0.1202	1.5e-09	2.5e-09	1.15e-08			1.55014	2.22903e-08
	0.1204	5e-10	1e-09	1.25e-08			1.55117	2.23572e-08
	0.1206	5e-10	3e-09	1.15e-08			1.5522	2.24243e-08
	0.1208	5e-10	2e-09	1.15e-08			1.55324	2.24916e-08
	0.121	5e-10	1e-09	1.3e-08			1.55427	2.25591e-08
	0.1212	0	3.5e-09	1.35e-08			1.5553	2.26268e-08
	0.1214	5e-10	1.5e-09	1.3e-08			1.55634	2.26946e-08
	0.1216	1.5e-09	1e-09	1.15e-08			1.55737	2.27627e-08
	0.1218	5e-10	5e-10	1.35e-08			1.55841	2.2831e-08
	0.122	5e-10	1.5e-09	1.15e-08			1.55944	2.28995e-08
	0.1222	1e-09	4e-09	1.2e-08			1.56048	2.29683e-08
	0.1224	1.5e-09	0	1.15e-08			1.56152	2.30372e-08
	0.1226	1e-09	1.5e-09	1.35e-08			1.56255	2.31063e-08
	0.1228	2e-09	2.5e-09	1.35e-08			1.56359	2.31756e-08
	0.123	1.5e-09	1.5e-09	1.3e-08			1.56463	2.32452e-08
	0.1232	0	5e-10	1.25e-08			1.56566	2.33149e-08
	0.1234	0	1.5e-09	1.35e-08			1.5667	2.33849e-08
	0.1236	1e-09	1.5e-09	1.15e-08			1.56774	2.3455e-08
	0.1238	5e-10	1.5e-09	1.2e-08			1.56878	2.35254e-08
	0.124	0	1.5e-09	1.25e-08			1.56982	2.3596e-08
	0.1242	0	2.5e-09	1.3e-08			1.57086	2.36668e-08
	0.1244	5e-10	2e-09	1.3e-08			1.5719	2.37378e-08
	0.1246	2e-09	3.5e-09	1.35e-08			1.57294	2.3809e-08
	0.1248	1e-09	2.5e-09	1.35e-08			1.57398	2.38805e-08
	0.125	0	5e-10	1.2e-08			1.57502	2.39521e-08
	0.1252	1e-09	3e-09	1.25e-08			1.57606	2.4024e-08
	0.1254	5e-10	1.5e-09	1.35e-08			1.5771	2.40961e-08
	0.1256	1e-09	1e-09	1.35e-08			1.57814	2.41684e-08
	0.1258	5e-10	2e-09	1.3e-08			1.57918	2.42409e-08
	0.126	1e-09	1e-09	1.25e-08			1.58022	2.43136e-08
	0.1262	1.5e-09	1.5e-09	1.35e-08			1.58127	2.43866e-08
	0.1264	1e-09	5e-10	1.25e-08			1.58231	2.44597e-08
	0.1266	5e-10	3e-09	1.15e-08			1.58335	2.45331e-08
	0.1268	1.5e-09	1.5e-09	1.35e-08			1.5844	2.46067e-08
	0.127	5e-10	1.5e-09	1.15e-08			1.58544	2.46806e-08
	0.1272	5e-10	2e-09	1.15e-08			1.58648	2.47546e-08
	0.1274	5e-10	1.5e-09	1.25e-08			1.58753	2.48289e-08
	0.1276	5e-10	1.5e-09	1.3e-08			1.58857	2.49034e-08
	0.1278	1.5e-09	2.5e-09	1.35e-08			1.58962	2.49781e-08
	0.128	5e-10	1e-09	1.25e-08			1.59067	2.50531e-08
	0.1282	0	2.5e-09	1.25e-08			1.59171	2.51282e-08
	0.1284	5e-10	1.5e-09	1.35e-08			1.59276	2.52036e-08
	0.1286	1e-09	5e-10	1.25e-08			1.5938	2.52793e-08
	0.1288	5e-10	2e-09	1.35e-08			1.59485	2.53551e-08
	0.129	5e-10	1e-09	1.3e-08			1.5959	2.54312e-08
	0.1292	2e-09	1.5e-09	1.4e-08			1.59695	2.55075e-08
	0.1294	5e-10	2.5e-09	1.2e-08			1.59799	2.5584e-08
	0.1296	0	1.5e-09	1.3e-08			1.59904	2.56608e-08
	0.1298	0	1.5e-09	1.5e-08			1.60009	2.57378e-08
	0.13	5e-10	3e-09	1.15e-08			1.60114	2.5815e-08
	0.1302	5e-10	3e-09	1.25e-08			1.60219	2.58925e-08
	0.1304	1e-09	2e-09	1.3e-08			1.60324	2.59702e-08
	0.1306	1e-09	0	1.25e-08			1.60429	2.60481e-08
	0.1308	0	3e-09	1.3e-08			1.60534	2.61262e-08
	0.131	1.5e-09	1.5e-09	1.15e-08			1.60639	2.62046e-08
	0.1312	1e-09	2.5e-09	1.3e-08			1.60744	2.62833e-08
	0.1314	5e-10	5e-10	1.15e-08			1.60849	2.63621e-08
	0.1316	0	1e-09	1.15e-08			1.60955	2.64412e-08
	0.1318	0	2.5e-09	1.4e-08			1.6106	2.65206e-08
	0.132	5e-10	1.5e-09	1.3e-08			1.61165	2.66001e-08
	0.1322	5e-10	2e-09	1.25e-08			1.6127	2.66799e-08
	0.1324	1.5e-09	3e-09	1.35e-08			1.61376	2.676e-08
	0.1326	5e-10	1e-09	1.35e-08			1.61481	2.68403e-08
	0.1328	5e-10	1.5e-09	1.35e-08			1.61587	2.69208e-08
	0.133	5e-10	2.5e-09	1.35e-08			1.61692	2.70016e-08
	0.1332	5e-10	5e-10	1.35e-08			1.61797	2.70826e-08
	0.1334	1e-09	3e-09	1.25e-08			1.61903	2.71639e-08
	0.1336	0	5e-10	1.15e-08			1.62008	2.72454e-08
	0.1338	5e-10	1.5e-09	1.3e-08			1.62114	2.73271e-08
	0.134	1e-09	1.5e-09	1.3e-08			1.6222	2.74091e-08
	0.1342	5e-10	2e-09	1.25e-08			1.62325	2.74914e-08
	0.1344	1.5e-09	2e-09	1.25e-08			1.62431	2.75739e-08
	0.1346	5e-10	2e-09	1.2e-08			1.62537	2.76566e-08
	0.1348	0	1e-09	1.15e-08			1.62642	2.77396e-08
	0.135	5e-10	1.5e-09	1.35e-08			1.62748	2.78228e-08
	0.1352	5e-10	2.5e-09	1.2e-08			1.62854	2.79063e-08
	0.1354	0	2e-09	1.2e-08			1.6296	2.799e-08
	0.1356	5e-10	1.5e-09	1.3e-08			1.63066	2.8074e-08
	0.1358	5e-10	1.5e-09	1.35e-08			1.63172	2.81582e-08
	0.136	0	1.5e-09	1.35e-08			1.63278	2.82427e-08
	0.1362	5e-10	1e-09	1.3e-08			1.63383	2.83275e-08
	0.1364	5e-10	4e-09	1.2e-08			1.6349	2.84125e-08
	0.1366	5e-10	2e-09	1.05e-08			1.63596	2.84977e-08
	0.1368	5e-10	2.5e-09	1.25e-08			1.63702	2.85832e-08
	0.137	1e-09	2.5e-09	1.3e-08			1.63808	2.8669e-08
	0.1372	5e-10	1.5e-09	1.35e-08			1.63914	2.8755e-08
	0.1374	1e-09	2.5e-09	1.2e-08			1.6402	2.88413e-08
	0.1376	1e-09	1e-09	1.15e-08			1.64126	2.89278e-08
	0.1378	5e-10	2e-09	1.35e-08			1.64233	2.90146e-08
	0.138	1e-09	1.5e-09	1.25e-08			1.64339	2.91017e-08
	0.1382	5e-10	0	1.2e-08			1.64445	2.9189e-08
	0.1384	5e-10	2e-09	1.15e-08			1.64552	2.92766e-08
	0.1386	5e-10	3e-09	1.15e-08			1.64658	2.93644e-08
	0.1388	5e-10	1.5e-09	1.2e-08			1.64764	2.94525e-08
	0.139	5e-10	1.5e-09	1.3e-08			1.64871	2.95409e-08
	0.1392	0	1e-09	1.35e-08			1.64977	2.96295e-08
	0.1394	3e-09	2e-09	1.35e-08			1.65084	2.97184e-08
	0.1396	3.5e-09	1.5e-09	1.15e-08			1.6519	2.98076e-08
	0.1398	1.5e-09	3.5e-09	1.3e-08			1.65297	2.9897e-08
	0.14	5e-10	1.5e-09	1.35e-08			1.65404	2.99867e-08
	0.1402	5e-10	1.5e-09	1.3e-08			1.6551	3.00767e-08
	0.1404	1.5e-09	3.5e-09	1.2e-08			1.65617	3.0167e-08
	0.1406	0	1.5e-09	1.15e-08			1.65724	3.02575e-08
	0.1408	0	1.5e-09	1.2e-08			1.65831	3.03483e-08
	0.141	5e-10	2.5e-09	1.25e-08			1.65937	3.04393e-08
	0.1412	5e-10	5e-10	1.2e-08			1.66044	3.05307e-08
	0.1414	2e-09	3.5e-09	1.25e-08			1.66151	3.06223e-08
	0.1416	5e-10	1.5e-09	1.35e-08			1.66258	3.07141e-08
	0.1418	5e-10	1.5e-09	1.3e-08			1.66365	3.08063e-08
	0.142	1e-09	2e-09	1.2e-08			1.66472	3.08987e-08
	0.1422	5e-10	1.5e-09	1.15e-08			1.66579	3.09914e-08
	0.1424	0	1.5e-09	1.15e-08			1.66686	3.10844e-08
	0.1426	5e-10	2e-09	1.15e-08			1.66793	3.11777e-08
	0.1428	5e-10	1.5e-09	1.3e-08			1.669	3.12713e-08
	0.143	0	2e-09	1.35e-08			1.67007	3.13651e-08
	0.1432	1e-09	1.5e-09	1.25e-08			1.67114	3.14592e-08
	0.1434	0	1.5e-09	1.2e-08			1.67222	3.15536e-08
	0.1436	5e-10	3.5e-09	1.3e-08			1.67329	3.16483e-08
	0.1438	5e-10	1.5e-09	1.35e-08			1.67436	3.17432e-08
	0.144	1e-09	2.5e-09	1.15e-08			1.67544	3.18385e-08
	0.1442	1e-09	0	1.3e-08			1.67651	3.1934e-08
	0.1444	1e-09	1.5e-09	1.15e-08			1.67758	3.20298e-08
	0.1446	5e-10	5e-10	1.25e-08			1.67866	3.21259e-08
	0.1448	1e-09	1.5e-09	1.25e-08			1.67973	3.22223e-08
	0.145	5e-10	1.5e-09	1.15e-08			1.68081	3.2319e-08
	0.1452	0	1.5e-09	1.35e-08			1.68188	3.2416e-08
	0.1454	1e-09	2.5e-09	1.3e-08			1.68296	3.25132e-08
	0.1456	5e-10	5e-10	1.3e-08			1.68403	3.26108e-08
	0.1458	5e-10	1.5e-09	1.3e-08			1.68511	3.27086e-08
	0.146	1.5e-09	2.5e-09	1.35e-08			1.68619	3.28068e-08
	0.1462	5e-10	1e-09	1.35e-08			1.68726	3.29052e-08
	0.1464	0	1.5e-09	1.15e-08			1.68834	3.30039e-08
	0.1466	1e-09	1.5e-09	1.2e-08			1.68942	3.3103e-08
	0.1468	1e-09	5e-10	1.25e-08			1.6905	3.32023e-08
	0.147	5e-10	3e-09	1.3e-08			1.69157	3.33019e-08
	0.1472	5e-10	1.5e-09	1.2e-08			1.69265	3.34018e-08
	0.1474	5e-10	2e-09	1.2e-08			1.69373	3.35021e-08
	0.1476	1.5e-09	2.5e-09	1.25e-08			1.69481	3.36026e-08
	0.1478	1.5e-09	1.5e-09	1.25e-08			1.69589	3.37034e-08
	0.148	5e-10	1.5e-09	1.15e-08			1.69697	3.38045e-08
	0.1482	5e-10	1.5e-09	1.35e-08			1.69805	3.3906e-08
	0.1484	1.5e-09	0	1.25e-08			1.69913	3.40077e-08
	0.1486	1e-09	2e-09	1.25e-08			1.70021	3.41097e-08
	0.1488	5e-10	1e-09	1.35e-08			1.7013	3.42121e-08
	0.149	5e-10	2e-09	1.25e-08			1.70238	3.43147e-08
	0.1492	5e-10	1.5e-09	1.3e-08			1.70346	3.44177e-08
	0.1494	1e-09	3e-09	1.35e-08			1.70454	3.4521e-08
	0.1496	1.5e-09	1.5e-09	1.3e-08			1.70562	3.46245e-08
	0.1498	1e-09	1.5e-09	1.2e-08			1.70671	3.47284e-08
	0.15	5e-10	1e-09	1.2e-08			1.70779	3.48326e-08
	0.1502	3e-09	2e-09	1.2e-08			1.70888	3.49371e-08
	0.1504	5e-10	5e-10	1.3e-08			1.70996	3.5042e-08
	0.1506	1e-09	2e-09	1.15e-08			1.71104	3.51471e-08
	0.1508	0	2e-09	1.25e-08			1.71213	3.52526e-08
	0.151	5e-10	1.5e-09	1.25e-08			1.71321	3.53584e-08
	0.1512	0	1e-09	1.25e-08			1.7143	3.54644e-08
	0.1514	5e-10	1.5e-09	1.15e-08			1.71539	3.55709e-08
	0.1516	5e-10	2e-09	1.3e-08			1.71647	3.56776e-08
	0.1518	5e-10	1.5e-09	1.25e-08			1.71756	3.57846e-08
	0.152	1.5e-09	2.5e-09	1.4e-08			1.71865	3.5892e-08
	0.1522	5e-10	2.5e-09	1.3e-08			1.71973	3.59997e-08
	0.1524	5e-10	1e-09	1.35e-08			1.72082	3.61077e-08
	0.1526	5e-10	2e-09	1.2e-08			1.72191	3.62161e-08
	0.1528	1.5e-09	3e-09	1.05e-08			1.723	3.63247e-08
	0.153	5e-10	1.5e-09	1.35e-08			1.72409	3.64337e-08
	0.1532	1.5e-09	1.5e-09	1.25e-08			1.72517	3.6543e-08
	0.1534	5e-10	2.5e-09	1.2e-08			1.72626	3.66527e-08
	0.1536	1.5e-09	1.5e-09	1.35e-08			1.72735	3.67627e-08
	0.1538	0	1.5e-09	1.3e-08			1.72844	3.6873e-08
	0.154	5e-10	1.5e-09	1.3e-08			1.72953	3.69836e-08
	0.1542	0	1.5e-09	1.25e-08			1.73062	3.70946e-08
	0.1544	5e-10	1.5e-09	1.35e-08			1.73172	3.72059e-08
	0.1546	1e-09	2e-09	1.25e-08			1.73281	3.73175e-08
	0.1548	0	2.5e-09	1.25e-08			1.7339	3.74295e-08
	0.155	1e-09	5e-10	1.3e-08			1.73499	3.75418e-08
	0.1552	5e-10	2.5e-09	1.3e-08			1.73608	3.76544e-08
	0.1554	5e-10	1.5e-09	1.15e-08			1.73718	3.77674e-08
	0.1556	1e-09	3.5e-09	1.25e-08			1.73827	3.78807e-08
	0.1558	1.5e-09	1.5e-09	1.2e-08			1.73936	3.79944e-08
	0.156	1.5e-09	1.5e-09	1.3e-08			1.74046	3.81084e-08
	0.1562	5e-10	1e-09	1.35e-08			1.74155	3.82227e-08
	0.1564	5e-10	1.5e-09	1.05e-08			1.74265	3.83374e-08
	0.1566	1e-09	1.5e-09	1.35e-08			1.74374	3.84524e-08
	0.1568	1.5e-09	2.5e-09	1.35e-08			1.74484	3.85678e-08
	0.157	5e-10	5e-10	1.3e-08			1.74593	3.86835e-08
	0.1572	0	2.5e-09	1.35e-08			1.74703	3.87996e-08
	0.1574	5e-10	2e-09	1.35e-08			1.74812	3.8916e-08
	0.1576	1.5e-09	1e-09	1.35e-08			1.74922	3.90328e-08
	0.1578	1e-09	4e-09	1.3e-08			1.75032	3.91499e-08
	0.158	5e-10	3e-09	1.25e-08			1.75141	3.92674e-08
	0.1582	0	2e-09	1.35e-08			1.75251	3.93852e-08
	0.1584	5e-10	5e-10	1.45e-08			1.75361	3.95034e-08
	0.1586	1.5e-09	3e-09	1.15e-08			1.75471	3.96219e-08
	0.1588	1.5e-09	1.5e-09	1.3e-08			1.75581	3.97408e-08
	0.159	0	1.5e-09	1.35e-08			1.75691	3.986e-08
	0.1592	5e-10	1.5e-09	1.25e-08			1.758	3.99796e-08
	0.1594	5e-10	1.5e-09	1.1e-08			1.7591	4.00996e-08
	0.1596	1e-09	2e-09	1.15e-08			1.7602	4.02199e-08
	0.1598	5e-10	5e-10	1.2e-08			1.7613	4.03406e-08
	0.16	5e-10	5e-10	1.2e-08			1.76241	4.04616e-08
	0.1602	5e-10	1e-09	1.25e-08			1.76351	4.0583e-08
	0.1604	0	1.5e-09	1.25e-08			1.76461	4.07048e-08
	0.1606	1e-09	2.5e-09	1.2e-08			1.76571	4.08269e-08
	0.1608	0	2.5e-09	1.15e-08			1.76681	4.09494e-08
	0.161	1e-09	1.5e-09	1.35e-08			1.76791	4.10723e-08
	0.1612	1e-09	1e-09	1.25e-08			1.76902	4.11955e-08
	0.1614	2e-09	2.5e-09	1.35e-08			1.77012	4.13191e-08
	0.1616	0	1e-09	1.2e-08			1.77122	4.14431e-08
	0.1618	5e-10	0	1.35e-08			1.77233	4.15675e-08
	0.162	5e-10	1.5e-09	1.4e-08			1.77343	4.16922e-08
	0.1622	1e-09	3.5e-09	1.3e-08			1.77454	4.18173e-08
	0.1624	1.5e-09	5e-10	1.35e-08			1.77564	4.19428e-08
	0.1626	5e-10	1.5e-09	1.2e-08			1.77675	4.20686e-08
	0.1628	1.5e-09	2e-09	1.15e-08			1.77785	4.21948e-08
	0.163	5e-10	1e-09	1.35e-08			1.77896	4.23214e-08
	0.1632	1.5e-09	1.5e-09	1.35e-08			1.78006	4.24484e-08
	0.1634	1.5e-09	2.5e-09	1.25e-08			1.78117	4.25758e-08
	0.1636	5e-10	0	1.2e-08			1.78228	4.27035e-08
	0.1638	1e-09	4e-09	1.35e-08			1.78338	4.28317e-08
	0.164	5e-10	1.5e-09	1.25e-08			1.78449	4.29602e-08
	0.1642	5e-10	3e-09	1.15e-08			1.7856	4.30891e-08
	0.1644	1.5e-09	1e-09	1.35e-08			1.78671	4.32184e-08
	0.1646	5e-10	1e-09	1.35e-08			1.78782	4.3348e-08
	0.1648	1.5e-09	3.5e-09	1.3e-08			1.78893	4.34781e-08
	0.165	1e-09	1.5e-09	1.25e-08			1.79004	4.36086e-08
	0.1652	5e-10	3e-09	1.25e-08			1.79114	4.37394e-08
	0.1654	1e-09	1.5e-09	1.35e-08			1.79225	4.38706e-08
	0.1656	5e-10	3.5e-09	1.25e-08			1.79337	4.40023e-08
	0.1658	1.5e-09	2e-09	1.25e-08			1.79448	4.41343e-08
	0.166	2e-09	0	1.25e-08			1.79559	4.42667e-08
	0.1662	5e-10	2.5e-09	1.35e-08			1.7967	4.43996e-08
	0.1664	1.5e-09	1.5e-09	1.2e-08			1.79781	4.45328e-08
	0.1666	5e-10	2e-09	1.25e-08			1.79892	4.46664e-08
	0.1668	1e-09	2e-09	1.3e-08			1.80003	4.48004e-08
	0.167	5e-10	2.5e-09	1.35e-08			1.80115	4.49348e-08
	0.1672	5e-10	5e-10	1.15e-08			1.80226	4.50697e-08
	0.1674	5e-10	2.5e-09	1.3e-08			1.80337	4.52049e-08
	0.1676	5e-10	2e-09	1.3e-08			1.80449	4.53405e-08
	0.1678	5e-10	4e-09	1.2e-08			1.8056	4.54766e-08
	0.168	1e-09	5e-10	1.4e-08			1.80672	4.5613e-08
	0.1682	1.5e-09	2.5e-09	1.3e-08			1.80783	4.57499e-08
	0.1684	5e-10	1.5e-09	1.35e-08			1.80895	4.58872e-08
	0.1686	1e-09	1.5e-09	1.25e-08			1.81006	4.60248e-08
	0.1688	5e-10	3.5e-09	1.35e-08			1.81118	4.61629e-08
	0.169	1e-09	2e-09	1.15e-08			1.81229	4.63014e-08
	0.1692	5e-10	1.5e-09	1.3e-08			1.81341	4.64404e-08
	0.1694	5e-10	1.5e-09	1.25e-08			1.81453	4.65797e-08
	0.1696	5e-10	1e-09	1.15e-08			1.81564	4.67195e-08
	0.1698	5e-10	2.5e-09	1.2e-08			1.81676	4.68597e-08
	0.17	5e-10	1.5e-09	1.15e-08			1.81788	4.70003e-08
	0.1702	2e-09	1e-09	1.15e-08			1.819	4.71413e-08
	0.1704	1.5e-09	2e-09	1.35e-08			1.82012	4.72827e-08
	0.1706	1e-09	0	1.15e-08			1.82124	4.74246e-08
	0.1708	1.5e-09	1.5e-09	1.3e-08			1.82235	4.75669e-08
	0.171	5e-10	0	1.2e-08			1.82347	4.77096e-08
	0.1712	5e-10	1.5e-09	1.35e-08			1.82459	4.78528e-08
	0.1714	5e-10	2e-09	1.3e-08			1.82571	4.79963e-08
	0.1716	5e-10	2e-09	1.35e-08			1.82684	4.81404e-08
	0.1718	5e-10	3e-09	1.35e-08			1.82796	4.82848e-08
	0.172	1e-09	2e-09	1.35e-08			1.82908	4.84297e-08
	0.1722	5e-10	0	1.15e-08			1.8302	4.8575e-08
	0.1724	0	3.5e-09	1.25e-08			1.83132	4.87207e-08
	0.1726	5e-10	1e-09	1.45e-08			1.83244	4.88669e-08
	0.1728	0	2e-09	1.15e-08			1.83357	4.90135e-08
	0.173	1.5e-09	2e-09	1.15e-08			1.83469	4.91606e-08
	0.1732	5e-10	1.5e-09	1.3e-08			1.83581	4.93081e-08
	0.1734	5e-10	3.5e-09	1.15e-08			1.83694	4.94561e-08
	0.1736	0	1e-09	1.35e-08			1.83806	4.96045e-08
	0.1738	5e-10	3.5e-09	1.2e-08			1.83919	4.97533e-08
	0.174	1e-09	2e-09	1.2e-08			1.84031	4.99026e-08
	0.1742	1e-09	1e-09	1.3e-08			1.84144	5.00523e-08
	0.1744	0	2.5e-09	1.3e-08			1.84256	5.02025e-08
	0.1746	1.5e-09	1.5e-09	1.3e-08			1.84369	5.03531e-08
	0.1748	0	1.5e-09	1.1e-08			1.84481	5.05042e-08
	0.175	5e-10	1.5e-09	1.2e-08			1.84594	5.06557e-08
	0.1752	1.5e-09	1.5e-09	1.3e-08			1.84707	5.08077e-08
	0.1754	1.5e-09	3.5e-09	1.2e-08			1.84819	5.09602e-08
	0.1756	5e-10	2e-09	1.3e-08			1.84932	5.11131e-08
	0.1758	0	1.5e-09	1.35e-08			1.85045	5.12664e-08
	0.176	1e-09	2e-09	1.25e-08			1.85158	5.14203e-08
	0.1762	5e-10	0	1.2e-08			1.85271	5.15746e-08
	0.1764	5e-10	3e-09	1.15e-08			1.85383	5.17293e-08
	0.1766	0	2e-09	1.15e-08			1.85496	5.18845e-08
	0.1768	1e-09	2.5e-09	1.05e-08			1.85609	5.20402e-08
	0.177	1.5e-09	2.5e-09	1.3e-08			1.85722	5.21963e-08
	0.1772	5e-10	0	1.35e-08			1.85835	5.2353e-08
	0.1774	1e-09	1.5e-09	1.25e-08			1.85948	5.251e-08
	0.1776	0	1.5e-09	1.25e-08			1.86061	5.26676e-08
	0.1778	5e-10	0	1.15e-08			1.86175	5.28256e-08
	0.178	5e-10	2.5e-09	1.35e-08			1.86288	5.29841e-08
	0.1782	1e-09	1.5e-09	1.25e-08			1.86401	5.31431e-08
	0.1784	5e-10	1e-09	1.15e-08			1.86514	5.33026e-08
	0.1786	0	1e-09	1.45e-08			1.86627	5.34625e-08
	0.1788	5e-10	1e-09	1.15e-08			1.86741	5.36229e-08
	0.179	5e-10	1.5e-09	1.25e-08			1.86854	5.37838e-08
	0.1792	0	2e-09	1.15e-08			1.86967	5.39452e-08
	0.1794	5e-10	1.5e-09	1.35e-08			1.87081	5.4107e-08
	0.1796	0	2e-09	1.15e-08			1.87194	5.42694e-08
	0.1798	0	2e-09	1.2e-08			1.87308	5.44322e-08
	0.18	5e-10	1.5e-09	1.35e-08			1.87421	5.45955e-08
	0.1802	5e-10	1.5e-09	1.2e-08			1.87535	5.47594e-08
	0.1804	5e-10	1e-09	1.3e-08			1.87648	5.49237e-08
	0.1806	0	1e-09	1.3e-08			1.87762	5.50885e-08
	0.1808	5e-10	3.5e-09	1.3e-08			1.87876	5.52537e-08
	0.181	1e-09	2e-09	1.35e-08			1.87989	5.54195e-08
	0.1812	1e-09	1.5e-09	1.2e-08			1.88103	5.55858e-08
	0.1814	0	1.5e-09	1.1e-08			1.88217	5.57526e-08
	0.1816	5e-10	2e-09	1.35e-08			1.88331	5.59199e-08
	0.1818	1e-09	3.5e-09	1.2e-08			1.88444	5.60877e-08
	0.182	1e-09	1.5e-09	1.3e-08			1.88558	5.6256e-08
	0.1822	1e-09	1.5e-09	1.2e-08			1.88672	5.64248e-08
	0.1824	1.5e-09	2e-09	1.3e-08			1.88786	5.65941e-08
	0.1826	5e-10	3.5e-09	1.3e-08			1.889	5.67639e-08
	0.1828	5e-10	1.5e-09	1.2e-08			1.89014	5.69342e-08
	0.183	1.5e-09	1.5e-09	1.25e-08			1.89128	5.7105e-08
	0.1832	0	2.5e-09	1.25e-08			1.89242	5.72764e-08
	0.1834	1.5e-09	1.5e-09	1.15e-08			1.89356	5.74482e-08
	0.1836	5e-10	2e-09	1.25e-08			1.8947	5.76206e-08
	0.1838	5e-10	1e-09	1.15e-08			1.89585	5.77935e-08
	0.184	0	2.5e-09	1.1e-08			1.89699	5.79669e-08
	0.1842	1e-09	2.5e-09	1.3e-08			1.89813	5.81408e-08
	0.1844	5e-10	2.5e-09	1.15e-08			1.89927	5.83153e-08
	0.1846	1e-09	1.5e-09	1.2e-08			1.90042	5.84902e-08
	0.1848	5e-10	1.5e-09	1.25e-08			1.90156	5.86657e-08
	0.185	1.5e-09	2.5e-09	1.15e-08			1.9027	5.88418e-08
	0.1852	5e-10	2e-09	1.35e-08			1.90385	5.90183e-08
	0.1854	5e-10	2e-09	1.2e-08			1.90499	5.91954e-08
	0.1856	5e-10	3e-09	1.2e-08			1.90614	5.9373e-08
	0.1858	1e-09	1.5e-09	1.25e-08			1.90728	5.95512e-08
	0.186	5e-10	1.5e-09	1.3e-08			1.90843	5.97298e-08
	0.1862	5e-10	2e-09	1.4e-08			1.90957	5.99091e-08
	0.1864	1e-09	1.5e-09	1.3e-08			1.91072	6.00888e-08
	0.1866	5e-10	1.5e-09	1.15e-08			1.91186	6.02691e-08
	0.1868	1e-09	1.5e-09	1.15e-08			1.91301	6.04499e-08
	0.187	2e-09	1.5e-09	1.2e-08			1.91416	6.06313e-08
	0.1872	0	2.5e-09	1.35e-08			1.91531	6.08132e-08
	0.1874	0	0	1.2e-08			1.91645	6.09957e-08
	0.1876	0	2e-09	1.35e-08			1.9176	6.11787e-08
	0.1878	1e-09	1.5e-09	1.2e-08			1.91875	6.13623e-08
	0.188	1e-09	3e-09	1.15e-08			1.9199	6.15464e-08
	0.1882	2e-09	1.5e-09	1.15e-08			1.92105	6.17311e-08
	0.1884	0	1e-09	1.2e-08			1.9222	6.19163e-08
	0.1886	1.5e-09	3.5e-09	1.35e-08			1.92335	6.21021e-08
	0.1888	5e-10	1e-09	1.3e-08			1.9245	6.22884e-08
	0.189	5e-10	3e-09	1.25e-08			1.92565	6.24753e-08
	0.1892	1.5e-09	1.5e-09	1.3e-08			1.9268	6.26628e-08
	0.1894	5e-10	1e-09	1.2e-08			1.92795	6.28508e-08
	0.1896	5e-10	1.5e-09	1.3e-08			1.9291	6.30394e-08
	0.1898	5e-10	5e-10	1.35e-08			1.93025	6.32285e-08
	0.19	5e-10	1e-09	1.3e-08			1.93141	6.34182e-08
	0.1902	0	1.5e-09	1.15e-08			1.93256	6.36085e-08
	0.1904	5e-10	2e-09	1.2e-08			1.93371	6.37994e-08
	0.1906	0	2e-09	1.15e-08			1.93487	6.39908e-08
	0.1908	0	3.5e-09	1.2e-08			1.93602	6.41828e-08
	0.191	5e-10	1.5e-09	1.2e-08			1.93717	6.43754e-08
	0.1912	5e-10	1.5e-09	1.35e-08			1.93833	6.45685e-08
	0.1914	5e-10	1e-09	1.25e-08			1.93948	6.47623e-08
	0.1916	1e-09	2e-09	1.2e-08			1.94064	6.49566e-08
	0.1918	5e-10	1.5e-09	1.35e-08			1.94179	6.51515e-08
	0.192	1e-09	1.5e-09	1.35e-08			1.94295	6.5347e-08
	0.1922	1.5e-09	1.5e-09	1.15e-08			1.9441	6.5543e-08
	0.1924	5e-10	0	1.25e-08			1.94526	6.57397e-08
	0.1926	1e-09	3.5e-09	1.35e-08			1.94642	6.5937e-08
	0.1928	1.5e-09	1.5e-09	1.35e-08			1.94757	6.61348e-08
	0.193	0	1e-09	1.3e-08			1.94873	6.63332e-08
	0.1932	1.5e-09	1e-09	1.1e-08			1.94989	6.65323e-08
	0.1934	5e-10	1.5e-09	1.35e-08			1.95105	6.67319e-08
	0.1936	1e-09	2e-09	1.2e-08			1.95221	6.69321e-08
	0.1938	1e-09	1e-09	1.15e-08			1.95337	6.7133e-08
	0.194	5e-10	1.5e-09	1.4e-08			1.95452	6.73344e-08
	0.1942	1e-09	2e-09	1.35e-08			1.95568	6.75364e-08
	0.1944	2e-09	5e-10	1.4e-08			1.95684	6.77391e-08
	0.1946	5e-10	1.5e-09	1.35e-08			1.958	6.79423e-08
	0.1948	1e-09	3e-09	1.15e-08			1.95916	6.81462e-08
	0.195	1e-09	2e-09	1.35e-08			1.96033	6.83506e-08
	0.1952	1.5e-09	3e-09	1.3e-08			1.96149	6.85557e-08
	0.1954	1.5e-09	5e-10	1.25e-08			1.96265	6.87614e-08
	0.1956	5e-10	1.5e-09	1.15e-08			1.96381	6.89677e-08
	0.1958	0	1.5e-09	1.4e-08			1.96497	6.91747e-08
	0.196	5e-10	5e-10	1.3e-08			1.96613	6.93822e-08
	0.1962	2e-09	2e-09	1.25e-08			1.9673	6.95904e-08
	0.1964	5e-10	1.5e-09	1.25e-08			1.96846	6.97992e-08
	0.1966	5e-10	3e-09	1.25e-08			1.96962	7.00086e-08
	0.1968	1e-09	2e-09	1.35e-08			1.97079	7.02187e-08
	0.197	0	1e-09	1.25e-08			1.97195	7.04294e-08
	0.1972	2e-09	3e-09	1.25e-08			1.97312	7.06407e-08
	0.1974	1e-09	2e-09	1.35e-08			1.97428	7.08527e-08
	0.1976	0	5e-10	1.35e-08			1.97545	7.10653e-08
	0.1978	5e-10	2e-09	1.35e-08			1.97661	7.12785e-08
	0.198	5e-10	0	1.25e-08			1.97778	7.14924e-08
	0.1982	2e-09	2e-09	1.15e-08			1.97895	7.17069e-08
	0.1984	1.5e-09	1.5e-09	1.25e-08			1.98011	7.1922e-08
	0.1986	1e-09	1.5e-09	1.25e-08			1.98128	7.21378e-08
	0.1988	1.5e-09	2.5e-09	1.2e-08			1.98245	7.23543e-08
	0.199	5e-10	2.5e-09	1.15e-08			1.98362	7.25714e-08
	0.1992	1e-09	3e-09	1.2e-08			1.98478	7.27891e-08
	0.1994	1.5e-09	1.5e-09	1.3e-08			1.98595	7.30075e-08
	0.1996	2e-09	2e-09	1.5e-08			1.98712	7.32266e-08
	0.1998	0	3e-09	1.35e-08			1.98829	7.34463e-08
	0.2	0	2e-09	1.25e-08			1.98946	7.36667e-08
	0.2002	5e-10	1.5e-09	1.3e-08			1.99063	7.38877e-08
	0.2004	5e-10	2.5e-09	1.35e-08			1.9918	7.41094e-08
	0.2006	5e-10	2.5e-09	1.2e-08			1.99297	7.43318e-08
	0.2008	5e-10	1.5e-09	1.35e-08			1.99414	7.45548e-08
	0.201	5e-10	1.5e-09	1.3e-08			1.99531	7.47785e-08
	0.2012	2e-09	1.5e-09	1.3e-08			1.99648	7.50029e-08
	0.2014	5e-10	1.5e-09	1.35e-08			1.99766	7.52279e-08
	0.2016	1e-09	5e-10	1.2e-08			1.99883	7.54536e-08
	0.2018	1e-09	2e-09	1.3e-08			2	7.568e-08
	0.202	1e-09	1e-09	1.35e-08
	0.2022	2.5e-09	2e-09	1.25e-08
	0.2024	0	2.5e-09	1.3e-08
	0.2026	2e-09	1.5e-09	1.3e-08
	0.2028	1.5e-09	2.5e-09	1.2e-08
	0.203	5e-10	1e-09	1.3e-08
	0.2032	0	2e-09	1.3e-08
	0.2034	1e-09	3e-09	1.2e-08
	0.2036	5e-10	2e-09	1.25e-08
	0.2038	1e-09	1e-09	1.15e-08
	0.204	5e-10	2e-09	1.25e-08
	0.2042	5e-10	2e-09	1.15e-08
	0.2044	5e-10	1e-09	1.35e-08
	0.2046	5e-10	2e-09	1.15e-08
	0.2048	2e-09	1e-09	1.35e-08
	0.205	0	2.5e-09	1.25e-08
	0.2052	0	3e-09	1.35e-08
	0.2054	0	2.5e-09	1.15e-08
	0.2056	1e-09	1.5e-09	1.3e-08
	0.2058	5e-10	1.5e-09	1.2e-08
	0.206	5e-10	1e-09	1.3e-08
	0.2062	0	1.5e-09	1.35e-08
	0.2064	1e-09	2e-09	1.2e-08
	0.2066	5e-10	2.5e-09	1.35e-08
	0.2068	5e-10	3.5e-09	1.15e-08
	0.207	1e-09	2e-09	1.25e-08
	0.2072	0	1.5e-09	1.2e-08
	0.2074	5e-10	2e-09	1.4e-08
	0.2076	1e-09	3.5e-09	1.15e-08
	0.2078	5e-10	1.5e-09	1.25e-08
	0.208	5e-10	2e-09	1.25e-08
	0.2082	5e-10	5e-10	1.35e-08
	0.2084	5e-10	1e-09	1.35e-08
	0.2086	0	2.5e-09	1.35e-08
	0.2088	1e-09	3.5e-09	1.25e-08
	0.209	5e-10	1.5e-09	1.25e-08
	0.2092	5e-10	1.5e-09	1.2e-08
	0.2094	0	2.5e-09	1.2e-08
	0.2096	5e-10	3e-09	1.35e-08
	0.2098	0	0	1.35e-08
	0.21	0	2e-09	1.2e-08
	0.2102	0	5e-10	1.3e-08
	0.2104	1e-09	3e-09	1.35e-08
	0.2106	0	1.5e-09	1.3e-08
	0.2108	5e-10	1.5e-09	1.3e-08
	0.211	1.5e-09	2e-09	1.35e-08
	0.2112	5e-10	1.5e-09	1.15e-08
	0.2114	0	2.5e-09	1.3e-08
	0.2116	5e-10	1.5e-09	1.2e-08
	0.2118	1e-09	1.5e-09	1.2e-08
	0.212	0	1e-09	1.25e-08
	0.2122	5e-10	2e-09	1.25e-08
	0.2124	1e-09	1.5e-09	1.25e-08
	0.2126	5e-10	5e-10	1.35e-08
	0.2128	0	2e-09	1.3e-08
	0.213	1.5e-09	3.5e-09	1.3e-08
	0.2132	5e-10	1.5e-09	1.4e-08
	0.2134	5e-10	1.5e-09	1.2e-08
	0.2136	5e-10	1.5e-09	1.3e-08
	0.2138	1.5e-09	1e-09	1.35e-08
	0.214	1e-09	2e-09	1.15e-08
	0.2142	5e-10	1.5e-09	1.2e-08
	0.2144	5e-10	1.5e-09	1.2e-08
	0.2146	5e-10	1.5e-09	1.05e-08
	0.2148	0	2e-09	1.25e-08
	0.215	1.5e-09	2e-09	1.2e-08
	0.2152	5e-10	5e-10	1.25e-08
	0.2154	1.5e-09	3e-09	1.25e-08
	0.2156	2e-09	1.5e-09	1.45e-08
	0.2158	5e-10	2.5e-09	1.3e-08
	0.216	5e-10	1.5e-09	1.25e-08
	0.2162	5e-10	1.5e-09	1.2e-08
	0.2164	5e-10	2e-09	1.25e-08
	0.2166	5e-10	1.5e-09	1.15e-08
	0.2168	0	2e-09	1.25e-08
	0.217	1e-09	1.5e-09	1.15e-08
	0.2172	5e-10	2e-09	1.2e-08
	0.2174	1.5e-09	3e-09	1.15e-08
	0.2176	5e-10	2e-09	1.35e-08
	0.2178	5e-10	0	1.3e-08
	0.218	5e-10	2.5e-09	1.25e-08
	0.2182	0	2e-09	1.2e-08
	0.2184	5e-10	2e-09	1.4e-08
	0.2186	1.5e-09	2e-09	1.3e-08
	0.2188	1e-09	1.5e-09	1.3e-08
	0.219	0	2.5e-09	1.25e-08
	0.2192	1e-09	1e-09	1.25e-08
	0.2194	5e-10	2.5e-09	1.3e-08
	0.2196	5e-10	2.5e-09	1.35e-08
	0.2198	1.5e-09	1.5e-09	1.4e-08
	0.22	5e-10	3e-09	1.3e-08
	0.2202	5e-10	1e-09	1.15e-08
	0.2204	5e-10	2.5e-09	1.4e-08
	0.2206	5e-10	2e-09	1.25e-08
	0.2208	1e-09	5e-10	1.15e-08
	0.221	5e-10	3e-09	1.25e-08
	0.2212	1e-09	1.5e-09	1.3e-08
	0.2214	1.5e-09	2.5e-09	1.15e-08
	0.2216	0	2.5e-09	1.35e-08
	0.2218	5e-10	1e-09	1.3e-08
	0.222	0	2e-09	1.15e-08
	0.2222	1e-09	1.5e-09	1.25e-08
	0.2224	1e-09	1.5e-09	1.35e-08
	0.2226	1.5e-09	2.5e-09	1.25e-08
	0.2228	5e-10	3.5e-09	1.15e-08
	0.223	5e-10	1.5e-09	1.25e-08
	0.2232	1.5e-09	1.5e-09	1.25e-08
	0.2234	5e-10	1.5e-09	1.2e-08
	0.2236	1e-09	2.5e-09	1.3e-08
	0.2238	5e-10	1.5e-09	1.05e-08
	0.224	1e-09	2.5e-09	1.3e-08
	0.2242	0	2e-09	1.35e-08
	0.2244	5e-10	0	1.35e-08
	0.2246	1.5e-09	2e-09	1.15e-08
	0.2248	5e-10	2e-09	1.3e-08
	0.225	5e-10	1e-09	1.15e-08
	0.2252	1e-09	3.5e-09	1.25e-08
	0.2254	5e-10	1e-09	1.15e-08
	0.2256	1.5e-09	3e-09	1.25e-08
	0.2258	5e-10	1.5e-09	1.2e-08
	0.226	5e-10	3.5e-09	1.35e-08
	0.2262	0	1.5e-09	1.25e-08
	0.2264	5e-10	2.5e-09	1.35e-08
	0.2266	1.5e-09	2.5e-09	1.35e-08
	0.2268	5e-10	1.5e-09	1.3e-08
	0.227	1.5e-09	1.5e-09	1.3e-08
	0.2272	5e-10	1.5e-09	1.3e-08
	0.2274	0	2e-09	1.2e-08
	0.2276	1.5e-09	1.5e-09	1.2e-08
	0.2278	5e-10	1.5e-09	1.3e-08
	0.228	1.5e-09	1e-09	1.35e-08
	0.2282	1e-09	1.5e-09	1.15e-08
	0.2284	5e-10	1.5e-09	1.3e-08
	0.2286	1.5e-09	2e-09	1.35e-08
	0.2288	5e-10	2.5e-09	1.35e-08
	0.229	5e-10	1.5e-09	1.15e-08
	0.2292	5e-10	1.5e-09	1.35e-08
	0.2294	0	2e-09	1.15e-08
	0.2296	5e-10	3.5e-09	1.2e-08
	0.2298	5e-10	1.5e-09	1.2e-08
	0.23	0	1.5e-09	1.2e-08
	0.2302	5e-10	1e-09	1.15e-08
	0.2304	0	3e-09	1.3e-08
	0.2306	5e-10	2e-09	1.3e-08
	0.2308	5e-10	2e-09	1.25e-08
	0.231	1e-09	1e-09	1.15e-08
	0.2312	5e-10	3.5e-09	1.15e-08
	0.2314	5e-10	1e-09	1.15e-08
	0.2316	1e-09	2.5e-09	1.25e-08
	0.2318	5e-10	1.5e-09	1.35e-08
	0.232	1e-09	1e-09	1.3e-08
	0.2322	0	3e-09	1.3e-08
	0.2324	1e-09	1.5e-09	1.3e-08
	0.2326	5e-10	1.5e-09	1.15e-08
	0.2328	5e-10	1.5e-09	1.3e-08
	0.233	1.5e-09	1e-09	1.15e-08
	0.2332	5e-10	3.5e-09	1.25e-08
	0.2334	0	5e-10	1.2e-08
	0.2336	1e-09	1.5e-09	1.25e-08
	0.2338	0	1.5e-09	1.2e-08
	0.234	2e-09	1e-09	1.3e-08
	0.2342	0	2.5e-09	1.15e-08
	0.2344	5e-10	1.5e-09	1.3e-08
	0.2346	0	2e-09	1.2e-08
	0.2348	1.5e-09	1.5e-09	1.3e-08
	0.235	0	2e-09	1.35e-08
	0.2352	1e-09	1.5e-09	1.25e-08
	0.2354	0	2e-09	1.2e-08
	0.2356	1.5e-09	1.5e-09	1.2e-08
	0.2358	5e-10	3e-09	1.3e-08
	0.236	1.5e-09	1e-09	1.15e-08
	0.2362	0	2e-09	1.15e-08
	0.2364	1e-09	1.5e-09	1.25e-08
	0.2366	1e-09	3.5e-09	1.3e-08
	0.2368	5e-10	3e-09	1.15e-08
	0.237	1.5e-09	1.5e-09	1.3e-08
	0.2372	0	1.5e-09	1.15e-08
	0.2374	5e-10	2.5e-09	1.2e-08
	0.2376	1e-09	1.5e-09	1.2e-08
	0.2378	0	2.5e-09	1.15e-08
	0.238	0	1.5e-09	1.3e-08
	0.2382	5e-10	3e-09	1.4e-08
	0.2384	5e-10	1e-09	1.2e-08
	0.2386	0	5e-10	1.2e-08
	0.2388	0	2.5e-09	1.25e-08
	0.239	1e-09	1.5e-09	1.15e-08
	0.2392	5e-10	3.5e-09	1.2e-08
	0.2394	0	1e-09	1.35e-08
	0.2396	1.5e-09	1.5e-09	1.35e-08
	0.2398	1e-09	2e-09	1.35e-08
	0.24	2e-09	2e-09	1.25e-08
	0.2402	5e-10	5e-10	1.25e-08
	0.2404	5e-10	1.5e-09	1.3e-08
	0.2406	5e-10	2.5e-09	1.3e-08
	0.2408	5e-10	2e-09	1.25e-08
	0.241	5e-10	1.5e-09	1.2e-08
	0.2412	5e-10	0	1.3e-08
	0.2414	5e-10	3.5e-09	1.2e-08
	0.2416	1e-09	1e-09	1.15e-08
	0.2418	1e-09	1e-09	1.25e-08
	0.242	0	5e-10	1.25e-08
	0.2422	5e-10	1.5e-09	1.2e-08
	0.2424	1e-09	3.5e-09	1.3e-08
	0.2426	5e-10	1.5e-09	1.3e-08
	0.2428	1e-09	3e-09	1.15e-08
	0.243	1.5e-09	3e-09	1.15e-08
	0.2432	5e-10	3e-09	1.2e-08
	0.2434	5e-10	2.5e-09	1.35e-08
	0.2436	1.5e-09	1e-09	1.2e-08
	0.2438	5e-10	3e-09	1.35e-08
	0.244	2e-09	1e-09	1.15e-08
	0.2442	1e-09	1.5e-09	1.25e-08
	0.2444	1e-09	2.5e-09	1.35e-08
	0.2446	5e-10	1.5e-09	1.1e-08
	0.2448	1e-09	3e-09	1.4e-08
	0.245	0	1.5e-09	1.35e-08
	0.2452	5e-10	2e-09	1.25e-08
	0.2454	0	1.5e-09	1.2e-08
	0.2456	1e-09	1.5e-09	1.15e-08
	0.2458	0	2.5e-09	1.25e-08
	0.246	1e-09	1.5e-09	1.35e-08
	0.2462	2e-09	2.5e-09	1.2e-08
	0.2464	5e-10	1.5e-09	1.3e-08
	0.2466	0	2e-09	1.35e-08
	0.2468	5e-10	1.5e-09	1.3e-08
	0.247	5e-10	1.5e-09	1.2e-08
	0.2472	5e-10	3e-09	1.2e-08
	0.2474	5e-10	3.5e-09	1.15e-08
	0.2476	1e-09	1e-09	1.15e-08
	0.2478	1e-09	1.5e-09	1.3e-08
	0.248	5e-10	1e-09	1.25e-08
	0.2482	5e-10	1.5e-09	1.4e-08
	0.2484	0	2.5e-09	1.2e-08
	0.2486	5e-10	2e-09	1.2e-08
	0.2488	1.5e-09	1.5e-09	1.25e-08
	0.249	5e-10	1.5e-09	1.25e-08
	0.2492	1e-09	3.5e-09	1.15e-08
	0.2494	1.5e-09	2.5e-09	1.35e-08
	0.2496	5e-10	5e-10	1.25e-08
	0.2498	5e-10	1e-09	1.2e-08
	0.25	5e-10	2.5e-09	1.3e-08
	0.2502	5e-10	1.5e-09	1.25e-08
	0.2504	5e-10	1.5e-09	1.35e-08
	0.2506	1e-09	1.5e-09	1.3e-08
	0.2508	1e-09	2e-09	1.3e-08
	0.251	5e-10	5e-10	1.15e-08
	0.2512	0	5e-10	1.35e-08
	0.2514	1.5e-09	2.5e-09	1.25e-08
	0.2516	1e-09	1e-09	1.35e-08
	0.2518	0	2e-09	1.2e-08
	0.252	5e-10	1.5e-09	1.3e-08
	0.2522	1e-09	5e-10	1.25e-08
	0.2524	2e-09	2.5e-09	1.25e-08
	0.2526	5e-10	3.5e-09	1.3e-08
	0.2528	5e-10	1.5e-09	1.2e-08
	0.253	5e-10	3e-09	1.15e-08
	0.2532	5e-10	1e-09	1.2e-08
	0.2534	0	1.5e-09	1.35e-08
	0.2536	1.5e-09	1.5e-09	1.25e-08
	0.2538	1e-09	2e-09	1.4e-08
	0.254	1.5e-09	2.5e-09	1.25e-08
	0.2542	1e-09	1e-09	1.25e-08
	0.2544	0	1.5e-09	1.35e-08
	0.2546	5e-10	3e-09	1.2e-08
	0.2548	0	1.5e-09	1.4e-08
	0.255	5e-10	2.5e-09	1.35e-08
	0.2552	5e-10	1.5e-09	1.1e-08
	0.2554	5e-10	1.5e-09	1.25e-08
	0.2556	5e-10	2e-09	1.3e-08
	0.2558	1.5e-09	1.5e-09	1.15e-08
	0.256	5e-10	1.5e-09	1.3e-08
	0.2562	1e-09	1e-09	1.35e-08
	0.2564	5e-10	2.5e-09	1.35e-08
	0.2566	1.5e-09	1.5e-09	1.15e-08
	0.2568	0	5e-10	1.15e-08
	0.257	1e-09	2e-09	1.3e-08
	0.2572	5e-10	2e-09	1.3e-08
	0.2574	1e-09	2e-09	1.35e-08
	0.2576	2e-09	3.5e-09	1.15e-08
	0.2578	5e-10	1.5e-09	1.15e-08
	0.258	0	2.5e-09	1.35e-08
	0.2582	1e-09	2.5e-09	1.35e-08
	0.2584	5e-10	1e-09	1.3e-08
	0.2586	0	2.5e-09	1.3e-08
	0.2588	1.5e-09	1e-09	1.2e-08
	0.259	1.5e-09	2.5e-09	1.15e-08
	0.2592	5e-10	2e-09	1.2e-08
	0.2594	0	2e-09	1.35e-08
	0.2596	2.5e-09	2.5e-09	1.3e-08
	0.2598	5e-10	0	1.3e-08
	0.26	1e-09	2.5e-09	1.2e-08
	0.2602	5e-10	1.5e-09	1.25e-08
	0.2604	1e-09	3e-09	1.25e-08
	0.2606	5e-10	2e-09	1.35e-08
	0.2608	5e-10	1.5e-09	1.45e-08
	0.261	5e-10	1.5e-09	1.25e-08
	0.2612	0	1.5e-09	1.1e-08
	0.2614	0	2.5e-09	1.3e-08
	0.2616	5e-10	2.5e-09	1e-08
	0.2618	1e-09	5e-10	1.15e-08
	0.262	0	5e-10	1.35e-08
	0.2622	1.5e-09	2e-09	1.35e-08
	0.2624	5e-10	2.5e-09	1.35e-08
	0.2626	1.5e-09	1e-09	1.35e-08
	0.2628	1e-09	0	1.3e-08
	0.263	5e-10	2.5e-09	1.35e-08
	0.2632	5e-10	2e-09	1.35e-08
	0.2634	5e-10	5e-10	1.3e-08
	0.2636	5e-10	3e-09	1.25e-08
	0.2638	5e-10	2e-09	1.35e-08
	0.264	5e-10	1.5e-09	1.2e-08
	0.2642	1e-09	2e-09	1.25e-08
	0.2644	2e-09	1.5e-09	1.25e-08
	0.2646	0	3e-09	1.2e-08
	0.2648	5e-10	5e-10	1.25e-08
	0.265	5e-10	2e-09	1.1e-08
	0.2652	5e-10	1e-09	1.4e-08
	0.2654	0	2.5e-09	1.25e-08
	0.2656	1.5e-09	2.5e-09	1.25e-08
	0.2658	1e-09	5e-10	1.35e-08
	0.266	0	1.5e-09	1.25e-08
	0.2662	5e-10	1.5e-09	1.25e-08
	0.2664	0	3e-09	1.3e-08
	0.2666	1e-09	1.5e-09	1.35e-08
	0.2668	5e-10	5e-10	1.3e-08
	0.267	5e-10	1.5e-09	1.25e-08
	0.2672	5e-10	2.5e-09	1.3e-08
	0.2674	5e-10	1.5e-09	1.15e-08
	0.2676	1e-09	3e-09	1.25e-08
	0.2678	5e-10	1.5e-09	1.2e-08
	0.268	5e-10	2e-09	1.35e-08
	0.2682	5e-10	3e-09	1.45e-08
	0.2684	5e-10	2e-09	1.25e-08
	0.2686	1e-09	2e-09	1.2e-08
	0.2688	5e-10	1.5e-09	1.35e-08
	0.269	1e-09	1.5e-09	1.35e-08
	0.2692	1.5e-09	1.5e-09	1.2e-08
	0.2694	5e-10	1.5e-09	1.45e-08
	0.2696	5e-10	1.5e-09	1.25e-08
	0.2698	1.5e-09	1.5e-09	1.35e-08
	0.27	0	1e-09	1.3e-08
	0.2702	5e-10	1e-09	1.45e-08
	0.2704	5e-10	2e-09	1.35e-08
	0.2706	5e-10	2e-09	1.35e-08
	0.2708	0	1e-09	1.25e-08
	0.271	5e-10	1.5e-09	1.35e-08
	0.2712	5e-10	1.5e-09	1.25e-08
	0.2714	5e-10	1e-09	1.25e-08
	0.2716	1.5e-09	3e-09	1.3e-08
	0.2718	0	1.5e-09	1.5e-08
	0.272	1e-09	1.5e-09	1.3e-08
	0.2722	1e-09	3.5e-09	1.4e-08
	0.2724	5e-10	5e-10	1.2e-08
	0.2726	2e-09	2.5e-09	1.25e-08
	0.2728	0	1.5e-09	1.35e-08
	0.273	0	5e-10	1.25e-08
	0.2732	1.5e-09	2e-09	1.45e-08
	0.2734	0	1e-09	1.3e-08
	0.2736	2e-09	2e-09	1.25e-08
	0.2738	5e-10	2e-09	1.3e-08
	0.274	5e-10	1.5e-09	1.3e-08
	0.2742	1.5e-09	2e-09	1.3e-08
	0.2744	0	1.5e-09	1.35e-08
	0.2746	5e-10	2.5e-09	1.3e-08
	0.2748	5e-10	3e-09	1.35e-08
	0.275	5e-10	2e-09	1.3e-08
	0.2752	1e-09	2e-09	1.2e-08
	0.2754	1e-09	3.5e-09	1.15e-08
	0.2756	0	1.5e-09	1.25e-08
	0.2758	1.5e-09	1.5e-09	1.25e-08
	0.276	0	1.5e-09	1.2e-08
	0.2762	1e-09	1.5e-09	1.35e-08
	0.2764	1.5e-09	1.5e-09	1.35e-08
	0.2766	0	2e-09	1.15e-08
	0.2768	5e-10	2e-09	1.3e-08
	0.277	0	1e-09	1.3e-08
	0.2772	5e-10	1.5e-09	1.2e-08
	0.2774	0	1.5e-09	1.35e-08
	0.2776	0	0	1.25e-08
	0.2778	1e-09	2e-09	1.35e-08
	0.278	5e-10	1e-09	1.3e-08
	0.2782	5e-10	2.5e-09	1.35e-08
	0.2784	5e-10	2.5e-09	1.2e-08
	0.2786	1e-09	2e-09	1.25e-08
	0.2788	5e-10	1.5e-09	1.35e-08
	0.279	5e-10	5e-10	1.35e-08
	0.2792	5e-10	2e-09	1.45e-08
	0.2794	5e-10	2e-09	1.2e-08
	0.2796	5e-10	1.5e-09	1.15e-08
	0.2798	5e-10	2e-09	1.3e-08
	0.28	0	1.5e-09	1.25e-08
	0.2802	1.5e-09	1.5e-09	1.35e-08
	0.2804	5e-10	0	1.35e-08
	0.2806	0	2e-09	1.25e-08
	0.2808	1.5e-09	3.5e-09	1.15e-08
	0.281	5e-10	3e-09	1.25e-08
	0.2812	1e-09	2.5e-09	1.2e-08
	0.2814	5e-10	1.5e-09	1.25e-08
	0.2816	1.5e-09	2.5e-09	1.2e-08
	0.2818	0	2.5e-09	1.15e-08
	0.282	1.5e-09	2.5e-09	1.35e-08
	0.2822	2e-09	1.5e-09	1.3e-08
	0.2824	1e-09	3e-09	1.2e-08
	0.2826	1e-09	1.5e-09	1.2e-08
	0.2828	1e-09	1.5e-09	1.35e-08
	0.283	1.5e-09	3e-09	1.25e-08
	0.2832	5e-10	1e-09	1.25e-08
	0.2834	5e-10	2e-09	1.25e-08
	0.2836	5e-10	1.5e-09	1.25e-08
	0.2838	0	5e-10	1.15e-08
	0.284	5e-10	1.5e-09	1.2e-08
	0.2842	0	5e-10	1.3e-08
	0.2844	2.5e-09	2.5e-09	1.3e-08
	0.2846	5e-10	2e-09	1.2e-08
	0.2848	1e-09	1.5e-09	1.3e-08
	0.285	2e-09	2.5e-09	1.25e-08
	0.2852	5e-10	1.5e-09	1.15e-08
	0.2854	1.5e-09	1e-09	1.3e-08
	0.2856	5e-10	1e-09	1.3e-08
	0.2858	5e-10	2e-09	1.4e-08
	0.286	2e-09	1.5e-09	1.2e-08
	0.2862	1e-09	1.5e-09	1.2e-08
	0.2864	5e-10	3e-09	1.35e-08
	0.2866	1e-09	5e-10	1.2e-08
	0.2868	5e-10	3.5e-09	1.3e-08
	0.287	5e-10	1.5e-09	1.25e-08
	0.2872	5e-10	1.5e-09	1.15e-08
	0.2874	5e-10	2e-09	1.25e-08
	0.2876	0	1.5e-09	1.25e-08
	0.2878	5e-10	1.5e-09	1.35e-08
	0.288	0	1.5e-09	1.05e-08
	0.2882	5e-10	1.5e-09	1.25e-08
	0.2884	2.5e-09	1.5e-09	1.2e-08
	0.2886	1e-09	1.5e-09	1.35e-08
	0.2888	5e-10	1e-09	1.2e-08
	0.289	1e-09	3.5e-09	1.3e-08
	0.2892	5e-10	0	1.25e-08
	0.2894	1.5e-09	2e-09	1.25e-08
	0.2896	5e-10	2e-09	1.2e-08
	0.2898	1e-09	1.5e-09	1.3e-08
	0.29	2e-09	2e-09	1.3e-08
	0.2902	5e-10	1.5e-09	1.2e-08
	0.2904	1.5e-09	3.5e-09	1.25e-08
	0.2906	1.5e-09	3e-09	1.15e-08
	0.2908	0	2.5e-09	1.3e-08
	0.291	5e-10	2.5e-09	1.35e-08
	0.2912	1e-09	2e-09	1.35e-08
	0.2914	0	1.5e-09	1.25e-08
	0.2916	0	1.5e-09	1.2e-08
	0.2918	5e-10	5e-10	1.25e-08
	0.292	1e-09	5e-10	1.25e-08
	0.2922	2e-09	1e-09	1.35e-08
	0.2924	5e-10	1.5e-09	1.25e-08
	0.2926	5e-10	1e-09	1.2e-08
	0.2928	5e-10	1.5e-09	1.2e-08
	0.293	1e-09	2e-09	1.35e-08
	0.2932	5e-10	1.5e-09	1.35e-08
	0.2934	0	2e-09	1.35e-08
	0.2936	1e-09	2.5e-09	1.4e-08
	0.2938	2e-09	1.5e-09	1.35e-08
	0.294	1.5e-09	2.5e-09	1.4e-08
	0.2942	5e-10	2e-09	1.45e-08
	0.2944	1e-09	1.5e-09	1.2e-08
	0.2946	1.5e-09	3e-09	1.3e-08
	0.2948	5e-10	1.5e-09	1.3e-08
	0.295	5e-10	1.5e-09	1.35e-08
	0.2952	5e-10	1.5e-09	1.45e-08
	0.2954	5e-10	2e-09	1.25e-08
	0.2956	1e-09	2.5e-09	1.15e-08
	0.2958	1e-09	1.5e-09	1.3e-08
	0.296	5e-10	3e-09	1.35e-08
	0.2962	1e-09	2.5e-09	1.3e-08
	0.2964	5e-10	1.5e-09	1.05e-08
	0.2966	1e-09	2e-09	1.4e-08
	0.2968	1e-09	1.5e-09	1.35e-08
	0.297	1e-09	2e-09	1.3e-08
	0.2972	1e-09	2.5e-09	1.25e-08
	0.2974	1.5e-09	1.5e-09	1.3e-08
	0.2976	0	1.5e-09	1.35e-08
	0.2978	5e-10	1e-09	1.2e-08
	0.298	1.5e-09	1.5e-09	1.4e-08
	0.2982	1e-09	1.5e-09	1.15e-08
	0.2984	0	1.5e-09	1.2e-08
	0.2986	5e-10	1.5e-09	1.3e-08
	0.2988	1.5e-09	1.5e-09	1.15e-08
	0.299	5e-10	5e-10	1.2e-08
	0.2992	0	3e-09	1.25e-08
	0.2994	1e-09	1.5e-09	1.35e-08
	0.2996	5e-10	1e-09	1.25e-08
	0.2998	5e-10	1e-09	1.15e-08
	0.3	5e-10	1.5e-09	1.2e-08
	0.3002	5e-10	3e-09	1.35e-08
	0.3004	1e-09	1e-09	1.35e-08
	0.3006	5e-10	1.5e-09	1.2e-08
	0.3008	1e-09	1.5e-09	1.15e-08
	0.301	5e-10	3.5e-09	1.35e-08
	0.3012	5e-10	1.5e-09	1.25e-08
	0.3014	1.5e-09	1.5e-09	1.2e-08
	0.3016	5e-10	2.5e-09	1.2e-08
	0.3018	2e-09	1.5e-09	1.1e-08
	0.302	1e-09	1.5e-09	1.15e-08
	0.3022	5e-10	2.5e-09	1.2e-08
	0.3024	0	1.5e-09	1.3e-08
	0.3026	2.5e-09	1.5e-09	1.3e-08
	0.3028	5e-10	2e-09	1.25e-08
	0.303	1e-09	5e-10	1.2e-08
	0.3032	1e-09	2e-09	1.35e-08
	0.3034	1e-09	0	1.35e-08
	0.3036	1e-09	1e-09	1.4e-08
	0.3038	0	2e-09	1.3e-08
	0.304	1.5e-09	5e-10	1.2e-08
	0.3042	0	2e-09	1.35e-08
	0.3044	5e-10	0	1.3e-08
	0.3046	5e-10	3e-09	1.2e-08
	0.3048	1e-09	1e-09	1.3e-08
	0.305	3.5e-09	5e-10	1.35e-08
	0.3052	5e-10	1.5e-09	1.2e-08
	0.3054	1.5e-09	3e-09	1.25e-08
	0.3056	0	2.5e-09	1.45e-08
	0.3058	1e-09	2.5e-09	1.25e-08
	0.306	1.5e-09	1.5e-09	1.3e-08
	0.3062	5e-10	1.5e-09	1.3e-08
	0.3064	5e-10	1.5e-09	1.3e-08
	0.3066	1e-09	2e-09	1.25e-08
	0.3068	0	1e-09	1.35e-08
	0.307	1e-09	5e-10	1.45e-08
	0.3072	5e-10	2e-09	1.15e-08
	0.3074	0	1.5e-09	1.25e-08
	0.3076	0	3e-09	1.2e-08
	0.3078	1e-09	3e-09	1.35e-08
	0.308	5e-10	1e-09	1.3e-08
	0.3082	5e-10	1.5e-09	1.3e-08
	0.3084	5e-10	1.5e-09	1.25e-08
	0.3086	5e-10	1.5e-09	1.15e-08
	0.3088	1.5e-09	3.5e-09	1.15e-08
	0.309	5e-10	5e-10	1.15e-08
	0.3092	1e-09	1.5e-09	1.25e-08
	0.3094	1.5e-09	5e-10	1.15e-08
	0.3096	5e-10	1.5e-09	1.35e-08
	0.3098	5e-10	2.5e-09	1.35e-08
	0.31	1e-09	1.5e-09	1.2e-08
	0.3102	1.5e-09	1.5e-09	1.3e-08
	0.3104	1e-09	3e-09	1.15e-08
	0.3106	5e-10	1.5e-09	1.15e-08
	0.3108	1e-09	1.5e-09	1.25e-08
	0.311	5e-10	1.5e-09	1.15e-08
	0.3112	1.5e-09	1.5e-09	1.15e-08
	0.3114	1.5e-09	1.5e-09	1.35e-08
	0.3116	1e-09	1.5e-09	1.3e-08
	0.3118	5e-10	2.5e-09	1.05e-08
	0.312	1e-09	1.5e-09	1.15e-08
	0.3122	5e-10	1.5e-09	1.15e-08
	0.3124	5e-10	3e-09	1.35e-08
	0.3126	5e-10	1.5e-09	1.35e-08
	0.3128	1.5e-09	2e-09	1.35e-08
	0.313	1.5e-09	1.5e-09	1.2e-08
	0.3132	0	2.5e-09	1.25e-08
	0.3134	0	2e-09	1.15e-08
	0.3136	0	0	1.35e-08
	0.3138	5e-10	3e-09	1.2e-08
	0.314	5e-10	5e-10	1.35e-08
	0.3142	0	2.5e-09	1.15e-08
	0.3144	1.5e-09	1.5e-09	1.35e-08
	0.3146	0	1.5e-09	1.15e-08
	0.3148	1.5e-09	3e-09	1.3e-08
	0.315	5e-10	1.5e-09	1.35e-08
	0.3152	5e-10	3e-09	1.3e-08
	0.3154	5e-10	2e-09	1.25e-08
	0.3156	5e-10	1e-09	1.15e-08
	0.3158	1.5e-09	3e-09	1.2e-08
	0.316	1e-09	3.5e-09	1.2e-08
	0.3162	5e-10	1.5e-09	1.05e-08
	0.3164	5e-10	2.5e-09	1.2e-08
	0.3166	1e-09	5e-10	1.25e-08
	0.3168	5e-10	2e-09	1.25e-08
	0.317	0	5e-10	1.35e-08
	0.3172	5e-10	3e-09	1.1e-08
	0.3174	5e-10	3.5e-09	1.1e-08
	0.3176	5e-10	1.5e-09	1.3e-08
	0.3178	5e-10	1.5e-09	1.2e-08
	0.318	5e-10	2e-09	1.15e-08
	0.3182	1e-09	2.5e-09	1.35e-08
	0.3184	1e-09	2e-09	1.25e-08
	0.3186	1e-09	1e-09	1.3e-08
	0.3188	1.5e-09	1.5e-09	1.25e-08
	0.319	1e-09	1e-09	1.3e-08
	0.3192	1e-09	5e-10	1.2e-08
	0.3194	0	2.5e-09	1.35e-08
	0.3196	5e-10	1.5e-09	1.25e-08
	0.3198	0	3.5e-09	1.2e-08
	0.32	0	1e-09	1.2e-08
	0.3202	1.5e-09	2e-09	1.15e-08
	0.3204	0	1.5e-09	1.2e-08
	0.3206	1e-09	1.5e-09	1.3e-08
	0.3208	1.5e-09	1.5e-09	1.35e-08
	0.321	1e-09	2.5e-09	1.15e-08
	0.3212	1.5e-09	3e-09	1.3e-08
	0.3214	1e-09	2e-09	1.35e-08
	0.3216	1.5e-09	1.5e-09	1.35e-08
	0.3218	2.5e-09	1.5e-09	1.35e-08
	0.322	5e-10	1.5e-09	1.15e-08
	0.3222	5e-10	2.5e-09	1.2e-08
	0.3224	1e-09	2.5e-09	1.3e-08
	0.3226	5e-10	0	1.2e-08
	0.3228	0	1e-09	1.3e-08
	0.323	5e-10	2.5e-09	1.2e-08
	0.3232	0	5e-10	1.3e-08
	0.3234	5e-10	1.5e-09	1.35e-08
	0.3236	5e-10	1.5e-09	1.3e-08
	0.3238	5e-10	3e-09	1.25e-08
	0.324	5e-10	2.5e-09	1.35e-08
	0.3242	1e-09	2e-09	1.25e-08
	0.3244	1.5e-09	1.5e-09	1.35e-08
	0.3246	0	2e-09	1.3e-08
	0.3248	5e-10	2e-09	1.3e-08
	0.325	5e-10	1e-09	1.25e-08
	0.3252	5e-10	2.5e-09	1.25e-08
	0.3254	5e-10	3.5e-09	1.2e-08
	0.3256	1.5e-09	5e-10	1.25e-08
	0.3258	0	2.5e-09	1.15e-08
	0.326	0	1e-09	1.1e-08
	0.3262	1.5e-09	1e-09	1.05e-08
	0.3264	1e-09	1.5e-09	1.25e-08
	0.3266	0	1e-09	1.25e-08
	0.3268	1e-09	1.5e-09	1.25e-08
	0.327	0	2e-09	1.15e-08
	0.3272	1e-09	5e-10	1.25e-08
	0.3274	5e-10	1.5e-09	1.25e-08
	0.3276	1e-09	1.5e-09	1.25e-08
	0.3278	1e-09	2.5e-09	1.3e-08
	0.328	5e-10	1e-09	1.2e-08
	0.3282	1.5e-09	1.5e-09	1.25e-08
	0.3284	5e-10	1.5e-09	1.2e-08
	0.3286	0	5e-10	1.25e-08
	0.3288	1.5e-09	5e-10	1.25e-08
	0.329	5e-10	1.5e-09	1.35e-08
	0.3292	0	3.5e-09	1.25e-08
	0.3294	1.5e-09	2.5e-09	1.15e-08
	0.3296	5e-10	2e-09	1.2e-08
	0.3298	0	1e-09	1.3e-08
	0.33	5e-10	3.5e-09	1.3e-08
	0.3302	5e-10	1.5e-09	1.3e-08
	0.3304	0	1e-09	1.3e-08
	0.3306	1.5e-09	3e-09	1.4e-08
	0.3308	1.5e-09	1e-09	1.3e-08
	0.331	5e-10	2.5e-09	1.35e-08
	0.3312	1e-09	5e-10	1.15e-08
	0.3314	5e-10	3e-09	1.4e-08
	0.3316	0	1.5e-09	1.2e-08
	0.3318	1.5e-09	1.5e-09	1.25e-08
	0.332	1e-09	5e-10	1.3e-08
	0.3322	5e-10	1e-09	1.2e-08
	0.3324	1.5e-09	1.5e-09	1.4e-08
	0.3326	0	2e-09	1.25e-08
	0.3328	5e-10	1e-09	1.35e-08
	0.333	1.5e-09	2e-09	1.25e-08
	0.3332	5e-10	1.5e-09	1.45e-08
	0.3334	5e-10	5e-10	1.15e-08
	0.3336	0	2e-09	1.25e-08
	0.3338	5e-10	2.5e-09	1.35e-08
	0.334	5e-10	2.5e-09	1.35e-08
	0.3342	5e-10	2.5e-09	1.3e-08
	0.3344	5e-10	1e-09	1.15e-08
	0.3346	5e-10	3.5e-09	1.15e-08
	0.3348	0	2e-09	1.15e-08
	0.335	1e-09	1.5e-09	1.5e-08
	0.3352	5e-10	1.5e-09	1.15e-08
	0.3354	1.5e-09	1e-09	1.35e-08
	0.3356	1.5e-09	2.5e-09	1.35e-08
	0.3358	1e-09	1.5e-09	1.35e-08
	0.336	1.5e-09	5e-10	1.35e-08
	0.3362	0	1.5e-09	1.15e-08
	0.3364	1.5e-09	1.5e-09	1.3e-08
	0.3366	1e-09	5e-10	1.3e-08
	0.3368	0	2e-09	1.15e-08
	0.337	1e-09	2.5e-09	1.15e-08
	0.3372	5e-10	2e-09	1.3e-08
	0.3374	1e-09	2e-09	1.2e-08
	0.3376	5e-10	2e-09	1.25e-08
	0.3378	1e-09	1.5e-09	1.3e-08
	0.338	5e-10	1e-09	1.15e-08
	0.3382	5e-10	1.5e-09	1.3e-08
	0.3384	5e-10	2.5e-09	1.15e-08
	0.3386	5e-10	3.5e-09	1.2e-08
	0.3388	5e-10	3.5e-09	1.35e-08
	0.339	0	1.5e-09	1.15e-08
	0.3392	5e-10	2e-09	1.25e-08
	0.3394	1.5e-09	1.5e-09	1.25e-08
	0.3396	0	2e-09	1.45e-08
	0.3398	5e-10	1e-09	1.5e-08
	0.34	5e-10	1e-09	1.15e-08
	0.3402	1e-09	2e-09	1.15e-08
	0.3404	1e-09	3e-09	1.25e-08
	0.3406	5e-10	2e-09	1.15e-08
	0.3408	5e-10	2e-09	1.05e-08
	0.341	0	2e-09	1.35e-08
	0.3412	5e-10	1.5e-09	1.25e-08
	0.3414	5e-10	1e-09	1.25e-08
	0.3416	1e-09	3e-09	1.15e-08
	0.3418	1.5e-09	5e-10	1.15e-08
	0.342	1e-09	1e-09	1.15e-08
	0.3422	5e-10	3e-09	1.35e-08
	0.3424	0	5e-10	1.3e-08
	0.3426	0	3.5e-09	1.25e-08
	0.3428	5e-10	2e-09	1.2e-08
	0.343	1.5e-09	0	1.3e-08
	0.3432	1.5e-09	2e-09	1.35e-08
	0.3434	0	1e-09	1.2e-08
	0.3436	2e-09	2.5e-09	1.2e-08
	0.3438	5e-10	1.5e-09	1.2e-08
	0.344	1e-09	1e-09	1.25e-08
	0.3442	1e-09	1.5e-09	1.1e-08
	0.3444	1e-09	3e-09	1.4e-08
	0.3446	5e-10	1.5e-09	1.15e-08
	0.3448	1e-09	1e-09	1.25e-08
	0.345	1.5e-09	1.5e-09	1.25e-08
	0.3452	5e-10	1.5e-09	1.15e-08
	0.3454	1.5e-09	2e-09	1.2e-08
	0.3456	1.5e-09	2e-09	1.3e-08
	0.3458	5e-10	2e-09	1.35e-08
	0.346	1e-09	1.5e-09	1.25e-08
	0.3462	1.5e-09	1.5e-09	1.4e-08
	0.3464	5e-10	2.5e-09	1.35e-08
	0.3466	1e-09	1.5e-09	1.3e-08
	0.3468	5e-10	1e-09	1.25e-08
	0.347	1e-09	2.5e-09	1.3e-08
	0.3472	1.5e-09	1.5e-09	1.45e-08
	0.3474	1.5e-09	1e-09	1.2e-08
	0.3476	1.5e-09	1.5e-09	1.2e-08
	0.3478	1.5e-09	3e-09	1.3e-08
	0.348	5e-10	1.5e-09	1.3e-08
	0.3482	0	2.5e-09	1.35e-08
	0.3484	5e-10	1e-09	1.15e-08
	0.3486	5e-10	2e-09	1.3e-08
	0.3488	5e-10	4e-09	1.35e-08
	0.349	5e-10	1e-09	1.35e-08
	0.3492	1e-09	3.5e-09	1.4e-08
	0.3494	2e-09	5e-10	1.25e-08
	0.3496	5e-10	3.5e-09	1.3e-08
	0.3498	1e-09	2.5e-09	1.25e-08
	0.35	0	1.5e-09	1.15e-08
	0.3502	2e-09	1.5e-09	1.25e-08
	0.3504	1.5e-09	1.5e-09	1.3e-08
	0.3506	5e-10	2.5e-09	1.25e-08
	0.3508	0	1.5e-09	1.3e-08
	0.351	1e-09	1.5e-09	1.2e-08
	0.3512	1e-09	2.5e-09	1.2e-08
	0.3514	0	3.5e-09	1.3e-08
	0.3516	0	1e-09	1.25e-08
	0.3518	5e-10	3.5e-09	1.2e-08
	0.352	5e-10	1e-09	1.25e-08
	0.3522	0	2e-09	1.2e-08
	0.3524	5e-10	3e-09	1.15e-08
	0.3526	1e-09	1.5e-09	1.2e-08
	0.3528	1e-09	3.5e-09	1.05e-08
	0.353	1.5e-09	1.5e-09	1.15e-08
	0.3532	5e-10	1e-09	1.3e-08
	0.3534	0	3e-09	1.35e-08
	0.3536	0	2.5e-09	1.35e-08
	0.3538	1e-09	2.5e-09	1.2e-08
	0.354	0	1e-09	1.3e-08
	0.3542	5e-10	1.5e-09	1.5e-08
	0.3544	0	1.5e-09	1.25e-08
	0.3546	0	1e-09	1.15e-08
	0.3548	1.5e-09	4e-09	1.15e-08
	0.355	1e-09	2.5e-09	1.3e-08
	0.3552	1e-09	5e-10	1.3e-08
	0.3554	1.5e-09	3.5e-09	1.35e-08
	0.3556	0	1e-09	1.15e-08
	0.3558	5e-10	2e-09	1.4e-08
	0.356	1.5e-09	1.5e-09	1.15e-08
	0.3562	5e-10	2e-09	1.3e-08
	0.3564	5e-10	2e-09	1.35e-08
	0.3566	5e-10	1.5e-09	1.2e-08
	0.3568	1e-09	2e-09	1.15e-08
	0.357	1e-09	3e-09	1.25e-08
	0.3572	0	2.5e-09	1.25e-08
	0.3574	5e-10	2e-09	1.15e-08
	0.3576	5e-10	2e-09	1.15e-08
	0.3578	0	5e-10	1.35e-08
	0.358	1.5e-09	2.5e-09	1.3e-08
	0.3582	5e-10	2.5e-09	1.35e-08
	0.3584	5e-10	2e-09	1.25e-08
	0.3586	1e-09	2.5e-09	1.3e-08
	0.3588	0	1.5e-09	1.3e-08
	0.359	5e-10	2.5e-09	1.15e-08
	0.3592	5e-10	1e-09	1.2e-08
	0.3594	1.5e-09	1.5e-09	1.2e-08
	0.3596	0	1.5e-09	1.3e-08
	0.3598	0	2.5e-09	1.35e-08
	0.36	2e-09	2.5e-09	1.2e-08
	0.3602	5e-10	1e-09	1.25e-08
	0.3604	0	3e-09	1.3e-08
	0.3606	1e-09	1.5e-09	1.35e-08
	0.3608	0	1.5e-09	1.15e-08
	0.361	1.5e-09	2e-09	1.15e-08
	0.3612	5e-10	2e-09	1.45e-08
	0.3614	1.5e-09	3e-09	1.3e-08
	0.3616	1.5e-09	1.5e-09	1.25e-08
	0.3618	1e-09	1.5e-09	1.2e-08
	0.362	0	4.5e-09	1.15e-08
	0.3622	1.5e-09	0	1.3e-08
	0.3624	5e-10	1.5e-09	1.05e-08
	0.3626	5e-10	1.5e-09	1.35e-08
	0.3628	5e-10	1.5e-09	1.25e-08
	0.363	0	2.5e-09	1.25e-08
	0.3632	0	5e-10	1.15e-08
	0.3634	1e-09	3e-09	1.15e-08
	0.3636	1e-09	2e-09	1.15e-08
	0.3638	5e-10	2.5e-09	1.2e-08
	0.364	1.5e-09	1.5e-09	1.25e-08
	0.3642	1e-09	0	1.3e-08
	0.3644	5e-10	2.5e-09	1.45e-08
	0.3646	1.5e-09	1.5e-09	1.15e-08
	0.3648	0	2e-09	1.35e-08
	0.365	5e-10	3e-09	1.3e-08
	0.3652	1e-09	1e-09	1.3e-08
	0.3654	2e-09	2e-09	1.15e-08
	0.3656	1e-09	3e-09	1.2e-08
	0.3658	0	1e-09	1.25e-08
	0.366	5e-10	2.5e-09	1.3e-08
	0.3662	5e-10	1.5e-09	1.3e-08
	0.3664	1e-09	5e-10	1.35e-08
	0.3666	0	3e-09	1.25e-08
	0.3668	1e-09	1.5e-09	1.25e-08
	0.367	1.5e-09	1.5e-09	1.45e-08
	0.3672	0	1.5e-09	1.25e-08
	0.3674	2.5e-09	2.5e-09	1.3e-08
	0.3676	5e-10	2e-09	1.4e-08
	0.3678	0	5e-10	1.35e-08
	0.368	0	2.5e-09	1.35e-08
	0.3682	5e-10	1.5e-09	1.35e-08
	0.3684	0	2e-09	1.25e-08
	0.3686	5e-10	1.5e-09	1.25e-08
	0.3688	5e-10	1.5e-09	1.35e-08
	0.369	0	1e-09	1.15e-08
	0.3692	5e-10	2e-09	1.35e-08
	0.3694	1.5e-09	1e-09	1.15e-08
	0.3696	5e-10	2.5e-09	1.3e-08
	0.3698	0	2.5e-09	1.35e-08
	0.37	5e-10	1.5e-09	1.3e-08
	0.3702	5e-10	1.5e-09	1.15e-08
	0.3704	1e-09	1.5e-09	1.35e-08
	0.3706	5e-10	5e-10	1.35e-08
	0.3708	5e-10	1.5e-09	1.15e-08
	0.371	5e-10	2.5e-09	1.3e-08
	0.3712	1e-09	1.5e-09	1.35e-08
	0.3714	5e-10	3.5e-09	1.3e-08
	0.3716	0	3.5e-09	1.35e-08
	0.3718	0	1e-09	1.2e-08
	0.372	1e-09	2e-09	1.3e-08
	0.3722	5e-10	1.5e-09	1.25e-08
	0.3724	1e-09	1e-09	1.35e-08
	0.3726	5e-10	2.5e-09	1.45e-08
	0.3728	5e-10	1.5e-09	1.25e-08
	0.373	1e-09	1e-09	1.2e-08
	0.3732	5e-10	1.5e-09	1.5e-08
	0.3734	5e-10	1.5e-09	1.35e-08
	0.3736	1e-09	1.5e-09	1.3e-08
	0.3738	1.5e-09	1.5e-09	1.25e-08
	0.374	1.5e-09	1e-09	1.3e-08
	0.3742	5e-10	1.5e-09	1.5e-08
	0.3744	0	1.5e-09	1.35e-08
	0.3746	0	3e-09	1.2e-08
	0.3748	0	2e-09	1.25e-08
	0.375	5e-10	1.5e-09	1.3e-08
	0.3752	0	2e-09	1.35e-08
	0.3754	5e-10	2e-09	1.2e-08
	0.3756	5e-10	3e-09	1.15e-08
	0.3758	1.5e-09	1.5e-09	1.25e-08
	0.376	0	1.5e-09	1.25e-08
	0.3762	0	3e-09	1.25e-08
	0.3764	5e-10	5e-10	1.15e-08
	0.3766	1e-09	1.5e-09	1.15e-08
	0.3768	0	1.5e-09	1.3e-08
	0.377	5e-10	5e-10	1.2e-08
	0.3772	0	5e-10	1.25e-08
	0.3774	1e-09	1e-09	1.05e-08
	0.3776	5e-10	1.5e-09	1.35e-08
	0.3778	5e-10	2e-09	1.2e-08
	0.378	0	2e-09	1.45e-08
	0.3782	5e-10	1.5e-09	1.25e-08
	0.3784	5e-10	1.5e-09	1.4e-08
	0.3786	0	3e-09	1.3e-08
	0.3788	1e-09	2.5e-09	1.2e-08
	0.379	5e-10	1e-09	1.15e-08
	0.3792	5e-10	3e-09	1.25e-08
	0.3794	1e-09	1.5e-09	1.3e-08
	0.3796	5e-10	1.5e-09	1.5e-08
	0.3798	5e-10	1.5e-09	1.3e-08
	0.38	1e-09	1e-09	1.35e-08
	0.3802	1.5e-09	5e-10	1.2e-08
	0.3804	5e-10	2e-09	1.3e-08
	0.3806	5e-10	1e-09	1.35e-08
	0.3808	1e-09	1.5e-09	1.25e-08
	0.381	1e-09	1.5e-09	1.35e-08
	0.3812	1.5e-09	3e-09	1.35e-08
	0.3814	1.5e-09	1e-09	1.35e-08
	0.3816	1e-09	1.5e-09	1.25e-08
	0.3818	5e-10	2e-09	1.25e-08
	0.382	5e-10	1.5e-09	1.35e-08
	0.3822	1.5e-09	2e-09	1.2e-08
	0.3824	5e-10	1.5e-09	1.25e-08
	0.3826	5e-10	1.5e-09	1.35e-08
	0.3828	1e-09	1.5e-09	1.25e-08
	0.383	0	5e-10	1.25e-08
	0.3832	5e-10	3.5e-09	1.4e-08
	0.3834	2e-09	1.5e-09	1.2e-08
	0.3836	1e-09	1.5e-09	1.2e-08
	0.3838	1e-09	5e-10	1.25e-08
	0.384	1e-09	1.5e-09	1.35e-08
	0.3842	0	3.5e-09	1.3e-08
	0.3844	5e-10	1e-09	1.2e-08
	0.3846	5e-10	5e-10	1.3e-08
	0.3848	5e-10	3.5e-09	1.35e-08
	0.385	5e-10	5e-10	1.25e-08
	0.3852	0	0	1.3e-08
	0.3854	1.5e-09	2e-09	1.35e-08
	0.3856	5e-10	1.5e-09	1.35e-08
	0.3858	0	2.5e-09	1.35e-08
	0.386	1e-09	2.5e-09	1.25e-08
	0.3862	5e-10	3.5e-09	1.3e-08
	0.3864	5e-10	2e-09	1.3e-08
	0.3866	5e-10	1.5e-09	1.35e-08
	0.3868	5e-10	2.5e-09	1.35e-08
	0.387	5e-10	1.5e-09	1.35e-08
	0.3872	5e-10	2e-09	1.25e-08
	0.3874	2e-09	0	1.3e-08
	0.3876	1e-09	1e-09	1.35e-08
	0.3878	5e-10	1.5e-09	1.3e-08
	0.388	5e-10	1.5e-09	1.35e-08
	0.3882	1e-09	2e-09	1.35e-08
	0.3884	0	3e-09	1.3e-08
	0.3886	5e-10	1.5e-09	1.35e-08
	0.3888	0	2.5e-09	1.25e-08
	0.389	0	2e-09	1.3e-08
	0.3892	2e-09	2.5e-09	1.35e-08
	0.3894	5e-10	1.5e-09	1.45e-08
	0.3896	5e-10	1.5e-09	1.5e-08
	0.3898	1.5e-09	1.5e-09	1.35e-08
	0.39	5e-10	1.5e-09	1.35e-08
	0.3902	1e-09	1.5e-09	1.3e-08
	0.3904	5e-10	2e-09	1.35e-08
	0.3906	5e-10	1.5e-09	1.35e-08
	0.3908	5e-10	1.5e-09	1.15e-08
	0.391	5e-10	2e-09	1.45e-08
	0.3912	5e-10	1.5e-09	1.3e-08
	0.3914	5e-10	1.5e-09	1.35e-08
	0.3916	0	1e-09	1.45e-08
	0.3918	1.5e-09	3e-09	1.35e-08
	0.392	5e-10	1.5e-09	1.3e-08
	0.3922	5e-10	0	1.15e-08
	0.3924	1e-09	3e-09	1.25e-08
	0.3926	5e-10	0	1.4e-08
	0.3928	1.5e-09	1.5e-09	1.2e-08
	0.393	1e-09	1.5e-09	1.3e-08
	0.3932	1.5e-09	1e-09	1.2e-08
	0.3934	1e-09	1.5e-09	1.3e-08
	0.3936	5e-10	2.5e-09	1.25e-08
	0.3938	1e-09	2.5e-09	1.2e-08
	0.394	0	1.5e-09	1.35e-08
	0.3942	0	2e-09	1.3e-08
	0.3944	2.5e-09	3e-09	1.3e-08
	0.3946	1e-09	5e-10	1.25e-08
	0.3948	5e-10	2.5e-09	1.35e-08
	0.395	1.5e-09	1.5e-09	1.35e-08
	0.3952	1.5e-09	2e-09	1.3e-08
	0.3954	0	2e-09	1.35e-08
	0.3956	5e-10	0	1.25e-08
	0.3958	1e-09	2.5e-09	1.35e-08
	0.396	5e-10	1.5e-09	1.3e-08
	0.3962	1e-09	2.5e-09	1.25e-08
	0.3964	5e-10	2e-09	1.25e-08
	0.3966	1.5e-09	2e-09	1.6e-08
	0.3968	1e-09	1.5e-09	1.1e-08
	0.397	1e-09	3e-09	1.25e-08
	0.3972	1e-09	1.5e-09	1.3e-08
	0.3974	5e-10	2.5e-09	1.2e-08
	0.3976	5e-10	2e-09	1.1e-08
	0.3978	1e-09	1.5e-09	1.35e-08
	0.398	5e-10	5e-10	1.15e-08
	0.3982	1.5e-09	3.5e-09	1.25e-08
	0.3984	5e-10	2.5e-09	1.35e-08
	0.3986	5e-10	1.5e-09	1.35e-08
	0.3988	0	2e-09	1.35e-08
	0.399	0	1.5e-09	1.35e-08
	0.3992	5e-10	2e-09	1.35e-08
	0.3994	1e-09	1.5e-09	1.25e-08
[truncated: 28,003 more rows]

## Sheet: Figure 3
Figure 3d	Time (s)	PSC (A)				Figure 3e	Approaching car	Sense	Spike no. per trail
		V1	V2	V3			1	V	7
	0	1e-09	5e-10	0				A	6
	0.0002	0	2.5e-09	2e-09				AV	11
	0.0004	0	1.5e-09	3e-09
	0.0006	0	0	1.5e-09			2	V	13
	0.0008	1e-09	1.5e-09	1.5e-09				A	11
	0.001	0	1e-09	1.5e-09				AV	21
	0.0012	5e-10	1.5e-09	5e-10
	0.0014	0	1.5e-09	2.5e-09			3	V	23
	0.0016	1e-09	1e-09	1.5e-09				A	24
	0.0018	1.5e-09	1.5e-09	1e-09				AV	42
	0.002	1e-09	1e-09	5e-10
	0.0022	0	1.5e-09	3.5e-09
	0.0024	5e-10	2e-09	2.5e-09		Figure 3f	V		A		AV
	0.0026	1e-09	1e-09	0			Time (ms)	Probability	Time (ms)	Probability	Time (ms)	Probability
	0.0028	0	5e-10	1.5e-09			0	0.05	6.8	0.05	0	0.05
	0.003	0	5e-10	2.5e-09			9.8	0.1	16	0.1	6.8	0.1
	0.0032	5e-10	1.5e-09	1.5e-09			19	0.15	24.6	0.15	9.8	0.15
	0.0034	1.5e-09	1.5e-09	2e-09			28.2	0.2	33.2	0.2	16	0.2
	0.0036	0	5e-10	5e-10			37.4	0.25	42	0.25	19	0.25
	0.0038	0	1.5e-09	0			46.8	0.3	50.6	0.3	24.6	0.3
	0.004	1e-09	1.5e-09	1.5e-09			56	0.35	59.2	0.35	28.2	0.35
	0.0042	1.5e-09	2e-09	2e-09			65.2	0.4	68	0.4	33.2	0.4
	0.0044	1e-09	1.5e-09	1.5e-09			74.4	0.45	76.6	0.45	37.4	0.45
	0.0046	5e-10	1e-09	2e-09			83.6	0.5	85.4	0.5	42	0.5
	0.0048	0	5e-10	2e-09			92.8	0.55	94	0.55	46.8	0.55
	0.005	1e-09	0	5e-10			102.2	0.6	102.6	0.6	50.6	0.6
	0.0052	0	1.5e-09	0			111.4	0.65	111.4	0.65	56	0.65
	0.0054	1.5e-09	2e-09	1e-09			120.6	0.7	120.2	0.7	59.2	0.7
	0.0056	5e-10	1.5e-09	1e-09			130	0.75	128.8	0.75	65.2	0.75
	0.0058	0	0	1.5e-09			139	0.8	137.6	0.8	68	0.8
	0.006	1e-09	1e-09	1e-09			148.4	0.85	146.2	0.85	74.4	0.85
	0.0062	5e-10	1.5e-09	2e-09			157.4	0.9	154.8	0.9	76.6	0.9
	0.0064	5e-10	2e-09	1.5e-09			166.8	0.95	163.4	0.95	83.6	0.95
	0.0066	5e-10	5e-10	1.5e-09			176	1	172.2	1	85.4	1
	0.0068	0	5e-10	1.5e-09			185.2	1	180.8	1	92.8	1
	0.007	0	1e-09	0			194.4	1	189.6	1	102.6	1
	0.0072	0	1.5e-09	2e-09			213.8	1	198.4	1	111.6	1
	0.0074	0	1.5e-09	1e-09					210.6	1	120.6	1
	0.0076	5e-10	1.5e-09	2e-09							128.8	1
	0.0078	0	1.5e-09	1.5e-09							137.6	1
	0.008	1e-09	2e-09	2e-09							139	1
	0.0082	1.5e-09	1e-09	1e-09							146.2	1
	0.0084	1.5e-09	1.5e-09	2.5e-09							148.4	1
	0.0086	0	2.5e-09	0							154.8	1
	0.0088	5e-10	0	5e-10							157.4	1
	0.009	0	1.5e-09	1.5e-09							163.4	1
	0.0092	0	1.5e-09	1.5e-09							166.8	1
	0.0094	0	2e-09	2e-09							172.2	1
	0.0096	0	1e-09	1e-09							176	1
	0.0098	5e-10	1.5e-09	2e-09							180.8	1
	0.01	0	1.5e-09	1.5e-09							185.2	1
	0.0102	0	5e-10	2.5e-09							189.6	1
	0.0104	1e-09	1.5e-09	1.5e-09							194.4	1
	0.0106	1e-09	1.5e-09	2e-09							198.4	1
	0.0108	0	5e-10	5e-10							210.6	1
	0.011	0	5e-10	1e-09							213.8	1
	0.0112	0	2e-09	1.5e-09
	0.0114	5e-10	1.5e-09	1e-09
	0.0116	1.5e-09	5e-10	0
	0.0118	1.5e-09	0	1.5e-09		Figure 3 g		Time to threshold (ms)
	0.012	5e-10	1e-09	5e-10			V	176
	0.0122	5e-10	1e-09	3e-09			A	172.2
	0.0124	5e-10	1e-09	5e-10			AV	85.4
	0.0126	0	1.5e-09	5e-10
	0.0128	0	1.5e-09	2e-09
	0.013	5e-10	3e-09	2e-09
	0.0132	0	1.5e-09	1.5e-09
	0.0134	1e-09	1e-09	1.5e-09
	0.0136	0	2.5e-09	1.5e-09
	0.0138	1e-09	0	5e-10
	0.014	0	1e-09	1.5e-09
	0.0142	0	0	0
	0.0144	5e-10	5e-10	5e-10
	0.0146	2e-09	5e-10	1.5e-09
	0.0148	0	0	3e-09
	0.015	0	1e-09	1.5e-09
	0.0152	0	0	1.5e-09
	0.0154	1e-09	1.5e-09	5e-10
	0.0156	5e-10	1.5e-09	1.5e-09
	0.0158	0	1.5e-09	2e-09
	0.016	1e-09	0	2e-09
	0.0162	0	5e-10	1.5e-09
	0.0164	1e-09	1.5e-09	1e-09
	0.0166	0	1.5e-09	1.5e-09
	0.0168	0	1e-09	2e-09
	0.017	0	1e-09	5e-10
	0.0172	0	1e-09	1.5e-09
	0.0174	5e-10	0	2.5e-09
	0.0176	0	1.5e-09	5e-10
	0.0178	5e-10	1.5e-09	5e-10
	0.018	0	5e-10	2e-09
	0.0182	0	1.5e-09	3.5e-09
	0.0184	1e-09	2e-09	1e-09
	0.0186	0	1e-09	2e-09
	0.0188	0	1e-09	2.5e-09
	0.019	1e-09	1.5e-09	1e-09
	0.0192	1e-09	1.5e-09	1.5e-09
	0.0194	1e-09	1.5e-09	1e-09
	0.0196	1e-09	1.5e-09	1.5e-09
	0.0198	5e-10	2e-09	0
	0.02	0	1.5e-09	2e-09
	0.0202	2e-09	1.5e-09	1.5e-09
	0.0204	5e-10	1.5e-09	1.5e-09
	0.0206	0	1e-09	1e-09
	0.0208	0	5e-10	1.5e-09
	0.021	1e-09	1.5e-09	1.5e-09
	0.0212	5e-10	1e-09	1e-09
	0.0214	5e-10	1.5e-09	1.5e-09
	0.0216	0	1e-09	1e-09
	0.0218	5e-10	0	1e-09
	0.022	0	1e-09	1.5e-09
	0.0222	1e-09	0	1.5e-09
	0.0224	5e-10	1.5e-09	1e-09
	0.0226	0	5e-10	1e-09
	0.0228	5e-10	1e-09	5e-10
	0.023	5e-10	5e-10	1.5e-09
	0.0232	0	1e-09	0
	0.0234	0	1e-09	5e-10
	0.0236	0	0	3e-09
	0.0238	5e-10	5e-10	1.5e-09
	0.024	1.5e-09	1.5e-09	1.5e-09
	0.0242	1.5e-09	1e-09	5e-10
	0.0244	0	1e-09	5e-10
	0.0246	0	1.5e-09	1.5e-09
	0.0248	5e-10	5e-10	1e-09
	0.025	5e-10	1e-09	1e-09
	0.0252	1e-09	1.5e-09	1.5e-09
	0.0254	5e-10	5e-10	5e-10
	0.0256	0	0	1.5e-09
	0.0258	0	1.5e-09	1.5e-09
	0.026	0	5e-10	1e-09
	0.0262	5e-10	1.5e-09	2e-09
	0.0264	1e-09	1.5e-09	1.5e-09
	0.0266	5e-10	5e-10	5e-10
	0.0268	0	5e-10	1.5e-09
	0.027	1e-09	1.5e-09	0
	0.0272	5e-10	1.5e-09	1.5e-09
	0.0274	1.5e-09	5e-10	5e-10
	0.0276	5e-10	1.5e-09	1.5e-09
	0.0278	5e-10	1.5e-09	1.5e-09
	0.028	0	1.5e-09	1e-09
	0.0282	0	1e-09	1e-09
	0.0284	5e-10	5e-10	5e-10
	0.0286	0	1e-09	2e-09
	0.0288	5e-10	1.5e-09	1.5e-09
	0.029	2e-09	1e-09	2.5e-09
	0.0292	0	0	2.5e-09
	0.0294	0	1.5e-09	5e-10
	0.0296	1e-09	1e-09	2e-09
	0.0298	0	1e-09	1e-09
	0.03	5e-10	5e-10	1e-09
	0.0302	0	1e-09	5e-10
	0.0304	0	1.5e-09	0
	0.0306	0	0	1.5e-09
	0.0308	1e-09	1.5e-09	1.5e-09
	0.031	5e-10	5e-10	1e-09
	0.0312	5e-10	1e-09	5e-10
	0.0314	1.5e-09	1e-09	1e-09
	0.0316	0	1.5e-09	1.5e-09
	0.0318	1e-09	5e-10	5e-10
	0.032	0	0	5e-10
	0.0322	0	5e-10	1.5e-09
	0.0324	0	1e-09	3e-09
	0.0326	1e-09	2.5e-09	1.5e-09
	0.0328	1e-09	2e-09	1e-09
	0.033	1.5e-09	1.5e-09	2e-09
	0.0332	0	0	1.5e-09
	0.0334	0	5e-10	1.5e-09
	0.0336	0	5e-10	2e-09
	0.0338	0	1.5e-09	1.5e-09
	0.034	0	5e-10	1.5e-09
	0.0342	0	1e-09	5e-10
	0.0344	5e-10	2e-09	2e-09
	0.0346	5e-10	5e-10	2e-09
	0.0348	5e-10	2e-09	1.5e-09
	0.035	5e-10	0	1.5e-09
	0.0352	0	0	5e-10
	0.0354	5e-10	5e-10	0
	0.0356	0	1e-09	0
	0.0358	1.5e-09	1.5e-09	0
	0.036	0	1.5e-09	2.5e-09
	0.0362	0	5e-10	1.5e-09
	0.0364	5e-10	1e-09	1e-09
	0.0366	5e-10	2.5e-09	1e-09
	0.0368	0	1.5e-09	1e-09
	0.037	5e-10	1e-09	2.5e-09
	0.0372	1e-09	1.5e-09	1e-09
	0.0374	1.5e-09	1.5e-09	1.5e-09
	0.0376	0	0	5e-10
	0.0378	1.5e-09	0	5e-10
	0.038	1e-09	2e-09	5e-10
	0.0382	1e-09	0	1.5e-09
	0.0384	5e-10	1e-09	0
	0.0386	5e-10	1.5e-09	0
	0.0388	0	1.5e-09	1e-09
	0.039	0	1.5e-09	5e-10
	0.0392	1e-09	0	1.5e-09
	0.0394	5e-10	5e-10	2e-09
	0.0396	5e-10	1.5e-09	1.5e-09
	0.0398	0	1.5e-09	1.5e-09
	0.04	5e-10	0	1.5e-09
	0.0402	0	5e-10	2e-09
	0.0404	5e-10	5e-10	0
	0.0406	0	1.5e-09	1.5e-09
	0.0408	0	0	5e-10
	0.041	1e-09	1.5e-09	1.5e-09
	0.0412	1.5e-09	0	1.5e-09
	0.0414	1e-09	0	2.5e-09
	0.0416	0	1.5e-09	2e-09
	0.0418	1e-09	5e-10	1.5e-09
	0.042	1.5e-09	2e-09	5e-10
	0.0422	0	0	1.5e-09
	0.0424	1e-09	1.5e-09	1e-09
	0.0426	5e-10	1e-09	1.5e-09
	0.0428	1e-09	2e-09	1.5e-09
	0.043	0	0	1.5e-09
	0.0432	5e-10	0	1e-09
	0.0434	1.5e-09	1e-09	1e-09
	0.0436	1e-09	5e-10	1.5e-09
	0.0438	0	0	2.5e-09
	0.044	0	1e-09	2.5e-09
	0.0442	0	5e-10	1e-09
	0.0444	1e-09	1.5e-09	2.5e-09
	0.0446	0	1.5e-09	1.5e-09
	0.0448	1e-09	1.5e-09	1e-09
	0.045	0	1e-09	2e-09
	0.0452	5e-10	2.5e-09	5e-10
	0.0454	1.5e-09	1.5e-09	1e-09
	0.0456	1.5e-09	1.5e-09	5e-10
	0.0458	0	0	3e-09
	0.046	0	1e-09	2e-09
	0.0462	5e-10	1.5e-09	1.5e-09
	0.0464	0	0	1.5e-09
	0.0466	5e-10	1.5e-09	1.5e-09
	0.0468	5e-10	1.5e-09	3.5e-09
	0.047	0	5e-10	1e-09
	0.0472	1.5e-09	1e-09	1.5e-09
	0.0474	0	1.5e-09	2e-09
	0.0476	5e-10	0	5e-10
	0.0478	5e-10	5e-10	2e-09
	0.048	5e-10	0	5e-10
	0.0482	0	3e-09	1.5e-09
	0.0484	5e-10	0	1.5e-09
	0.0486	0	0	1.5e-09
	0.0488	1.5e-09	0	1.5e-09
	0.049	0	2.5e-09	5e-10
	0.0492	5e-10	2.5e-09	5e-10
	0.0494	1e-09	0	1.5e-09
	0.0496	1e-09	1.5e-09	1e-09
	0.0498	0	2.5e-09	5e-10
	0.05	5e-10	5e-10	2.5e-09
	0.0502	0	1e-09	1.5e-09
	0.0504	0	1e-09	1.5e-09
	0.0506	1e-09	1e-09	1.5e-09
	0.0508	5e-10	1e-09	1.5e-09
	0.051	0	0	1e-09
	0.0512	0	5e-10	3e-09
	0.0514	5e-10	5e-10	1.5e-09
	0.0516	5e-10	1e-09	0
	0.0518	5e-10	1.5e-09	1.5e-09
	0.052	5e-10	0	0
	0.0522	0	1e-09	1.5e-09
	0.0524	0	1.5e-09	1.5e-09
	0.0526	5e-10	1e-09	1.5e-09
	0.0528	5e-10	1.5e-09	2e-09
	0.053	1e-09	2.5e-09	2e-09
	0.0532	5e-10	5e-10	1.5e-09
	0.0534	0	1e-09	1.5e-09
	0.0536	0	0	1.5e-09
	0.0538	0	1.5e-09	1e-09
	0.054	5e-10	0	1.5e-09
	0.0542	1e-09	2.5e-09	2.5e-09
	0.0544	0	5e-10	1.5e-09
	0.0546	0	2e-09	1.5e-09
	0.0548	0	1.5e-09	1e-09
	0.055	1e-09	1.5e-09	0
	0.0552	5e-10	1.5e-09	3.5e-09
	0.0554	0	1.5e-09	1.5e-09
	0.0556	0	0	1.5e-09
	0.0558	1.5e-09	0	1.5e-09
	0.056	0	2e-09	1.5e-09
	0.0562	0	1e-09	1e-09
	0.0564	5e-10	0	5e-10
	0.0566	0	1.5e-09	1.5e-09
	0.0568	0	5e-10	1.5e-09
	0.057	1e-09	5e-10	1e-09
	0.0572	1e-09	1.5e-09	5e-10
	0.0574	5e-10	1.5e-09	1.5e-09
	0.0576	0	0	1e-09
	0.0578	5e-10	1.5e-09	1e-09
	0.058	0	0	5e-10
	0.0582	0	2e-09	1.5e-09
	0.0584	5e-10	1e-09	1e-09
	0.0586	0	1e-09	1.5e-09
	0.0588	0	5e-10	1e-09
	0.059	0	1e-09	5e-10
	0.0592	5e-10	2e-09	1.5e-09
	0.0594	0	1.5e-09	1.5e-09
	0.0596	0	5e-10	1.5e-09
	0.0598	0	5e-10	5e-10
	0.06	5e-10	0	5e-10
	0.0602	0	3e-09	1.5e-09
	0.0604	0	5e-10	1.5e-09
	0.0606	1.5e-09	2e-09	5e-10
	0.0608	5e-10	1.5e-09	1.5e-09
	0.061	5e-10	2e-09	1.5e-09
	0.0612	5e-10	1.5e-09	1.5e-09
	0.0614	1e-09	1.5e-09	1.5e-09
	0.0616	1e-09	1.5e-09	2e-09
	0.0618	1e-09	0	1.5e-09
	0.062	0	1.5e-09	1.5e-09
	0.0622	0	0	1.5e-09
	0.0624	0	2e-09	1.5e-09
	0.0626	0	1e-09	5e-10
	0.0628	1e-09	5e-10	1.5e-09
	0.063	0	2.5e-09	5e-10
	0.0632	1e-09	1e-09	1e-09
	0.0634	5e-10	0	1.5e-09
	0.0636	0	2e-09	2.5e-09
	0.0638	5e-10	1e-09	1e-09
	0.064	5e-10	1e-09	1e-09
	0.0642	5e-10	5e-10	5e-10
	0.0644	0	1.5e-09	5e-10
	0.0646	5e-10	0	2.5e-09
	0.0648	5e-10	1.5e-09	2e-09
	0.065	1e-09	2e-09	1.5e-09
	0.0652	1.5e-09	5e-10	0
	0.0654	1e-09	5e-10	5e-10
	0.0656	0	1.5e-09	1.5e-09
	0.0658	0	3e-09	1.5e-09
	0.066	5e-10	5e-10	1.5e-09
	0.0662	1.5e-09	1e-09	3.5e-09
	0.0664	1.5e-09	1.5e-09	2.5e-09
	0.0666	1e-09	1.5e-09	1.5e-09
	0.0668	0	5e-10	2.5e-09
	0.067	5e-10	2e-09	1.5e-09
	0.0672	0	1e-09	3e-09
	0.0674	2e-09	5e-10	1.5e-09
	0.0676	0	5e-10	0
	0.0678	5e-10	1e-09	1.5e-09
	0.068	0	5e-10	0
	0.0682	1e-09	5e-10	1.5e-09
	0.0684	1e-09	1e-09	0
	0.0686	5e-10	1.5e-09	1e-09
	0.0688	1.5e-09	1.5e-09	1.5e-09
	0.069	5e-10	5e-10	2.5e-09
	0.0692	1e-09	5e-10	2e-09
	0.0694	0	1e-09	0
	0.0696	1.5e-09	5e-10	1.5e-09
	0.0698	0	2e-09	1.5e-09
	0.07	1.5e-09	5e-10	1e-09
	0.0702	1e-09	1.5e-09	1e-09
	0.0704	0	0	5e-10
	0.0706	5e-10	5e-10	1.5e-09
	0.0708	0	1.5e-09	1e-09
	0.071	5e-10	1.5e-09	1.5e-09
	0.0712	0	1.5e-09	3e-09
	0.0714	5e-10	1.5e-09	1.5e-09
	0.0716	5e-10	1e-09	1e-09
	0.0718	0	1e-09	2e-09
	0.072	5e-10	1e-09	0
	0.0722	1e-09	5e-10	5e-10
	0.0724	0	2.5e-09	1.5e-09
	0.0726	1.5e-09	1e-09	1.5e-09
	0.0728	5e-10	0	3.5e-09
	0.073	1e-09	1.5e-09	0
	0.0732	5e-10	2e-09	2e-09
	0.0734	0	5e-10	1.5e-09
	0.0736	5e-10	1.5e-09	1e-09
	0.0738	5e-10	0	2e-09
	0.074	0	1.5e-09	1.5e-09
	0.0742	0	2.5e-09	2e-09
	0.0744	1e-09	5e-10	1.5e-09
	0.0746	1.5e-09	1e-09	2e-09
	0.0748	5e-10	0	1.5e-09
	0.075	1e-09	2.5e-09	5e-10
	0.0752	1e-09	0	1.5e-09
	0.0754	5e-10	2e-09	0
	0.0756	0	1.5e-09	0
	0.0758	1.5e-09	1.5e-09	1.5e-09
	0.076	5e-10	2e-09	2e-09
	0.0762	0	0	1.5e-09
	0.0764	1e-09	1.5e-09	5e-10
	0.0766	1e-09	5e-10	1.5e-09
	0.0768	1.5e-09	5e-10	5e-10
	0.077	5e-10	0	1.5e-09
	0.0772	0	1.5e-09	2e-09
	0.0774	0	1.5e-09	1.5e-09
	0.0776	0	1.5e-09	0
	0.0778	1e-09	1.5e-09	0
	0.078	1.5e-09	1.5e-09	1e-09
	0.0782	5e-10	1.5e-09	5e-10
	0.0784	0	1e-09	1.5e-09
	0.0786	0	2e-09	2e-09
	0.0788	0	1e-09	1e-09
	0.079	5e-10	1.5e-09	1e-09
	0.0792	1.5e-09	1e-09	1.5e-09
	0.0794	0	1.5e-09	1e-09
	0.0796	0	2e-09	1.5e-09
	0.0798	0	5e-10	1.5e-09
	0.08	1.5e-09	1e-09	1.5e-09
	0.0802	0	1e-09	1e-09
	0.0804	5e-10	0	1.5e-09
	0.0806	5e-10	2e-09	5e-10
	0.0808	5e-10	1e-09	1.5e-09
	0.081	1e-09	1.5e-09	1e-09
	0.0812	0	1.5e-09	5e-10
	0.0814	1.5e-09	1.5e-09	1.5e-09
	0.0816	5e-10	1.5e-09	1.5e-09
	0.0818	1e-09	1e-09	2e-09
	0.082	1e-09	1.5e-09	0
	0.0822	5e-10	5e-10	3e-09
	0.0824	1.5e-09	5e-10	2.5e-09
	0.0826	0	5e-10	1e-09
	0.0828	1.5e-09	1.5e-09	1.5e-09
	0.083	0	0	0
	0.0832	0	1.5e-09	1.5e-09
	0.0834	5e-10	5e-10	1e-09
	0.0836	5e-10	0	1.5e-09
	0.0838	5e-10	1.5e-09	1.5e-09
	0.084	5e-10	1.5e-09	1e-09
	0.0842	1e-09	0	3.5e-09
	0.0844	0	1.5e-09	1.5e-09
	0.0846	0	5e-10	1.5e-09
	0.0848	0	1.5e-09	5e-10
	0.085	0	5e-10	1.5e-09
	0.0852	5e-10	1.5e-09	2e-09
	0.0854	0	1e-09	1.5e-09
	0.0856	5e-10	5e-10	2e-09
	0.0858	0	5e-10	1e-09
	0.086	1e-09	5e-10	1.5e-09
	0.0862	0	5e-10	1.5e-09
	0.0864	1e-09	0	1.5e-09
	0.0866	1e-09	1e-09	5e-10
	0.0868	2e-09	1.5e-09	2e-09
	0.087	1e-09	1.5e-09	1.5e-09
	0.0872	0	1.5e-09	1e-09
	0.0874	0	1e-09	1.5e-09
	0.0876	0	1e-09	5e-10
	0.0878	0	5e-10	1.5e-09
	0.088	0	1.5e-09	3e-09
	0.0882	1.5e-09	1.5e-09	1.5e-09
	0.0884	0	2e-09	1e-09
	0.0886	0	1.5e-09	3e-09
	0.0888	0	5e-10	1e-09
	0.089	1e-09	1.5e-09	5e-10
	0.0892	0	5e-10	1e-09
	0.0894	1e-09	1.5e-09	1.5e-09
	0.0896	1e-09	2.5e-09	3e-09
	0.0898	5e-10	1e-09	1.5e-09
	0.09	5e-10	1.5e-09	1e-09
	0.0902	1e-09	1.5e-09	1.5e-09
	0.0904	0	1.5e-09	1.5e-09
	0.0906	5e-10	1e-09	1.5e-09
	0.0908	1.5e-09	5e-10	1.5e-09
	0.091	5e-10	0	1.5e-09
	0.0912	0	1.5e-09	0
	0.0914	5e-10	1.5e-09	1.5e-09
	0.0916	1.5e-09	2e-09	5e-10
	0.0918	5e-10	1e-09	0
	0.092	1e-09	1e-09	1.5e-09
	0.0922	1.5e-09	0	2e-09
	0.0924	0	5e-10	1.5e-09
	0.0926	5e-10	1e-09	1.5e-09
	0.0928	0	1.5e-09	5e-10
	0.093	5e-10	1e-09	1.5e-09
	0.0932	0	5e-10	1.5e-09
	0.0934	0	1e-09	5e-10
	0.0936	0	5e-10	1e-09
	0.0938	0	0	0
	0.094	0	1.5e-09	1.5e-09
	0.0942	5e-10	1e-09	1e-09
	0.0944	5e-10	1.5e-09	1.5e-09
	0.0946	0	5e-10	5e-10
	0.0948	1.5e-09	5e-10	3e-09
	0.095	5e-10	1e-09	2e-09
	0.0952	5e-10	1.5e-09	1e-09
	0.0954	0	2e-09	1.5e-09
	0.0956	5e-10	0	1.5e-09
	0.0958	1.5e-09	5e-10	5e-10
	0.096	5e-10	1e-09	1.5e-09
	0.0962	5e-10	0	1e-09
	0.0964	1e-09	5e-10	5e-10
	0.0966	0	1e-09	1.5e-09
	0.0968	1e-09	1.5e-09	5e-10
	0.097	0	2e-09	2e-09
	0.0972	0	1e-09	5e-10
	0.0974	5e-10	1e-09	1e-09
	0.0976	1e-09	1e-09	1.5e-09
	0.0978	5e-10	1.5e-09	1e-09
	0.098	0	0	1e-09
	0.0982	1e-09	1e-09	1e-09
	0.0984	1e-09	0	3e-09
	0.0986	0	5e-10	1.5e-09
	0.0988	5e-10	0	1.5e-09
	0.099	1.5e-09	1e-09	0
	0.0992	1.5e-09	0	1.5e-09
	0.0994	5e-10	2.5e-09	1.5e-09
	0.0996	0	0	1.5e-09
	0.0998	1.5e-09	1e-09	1.5e-09
	0.1	0	5e-10	1.5e-09
	0.1002	5e-10	5e-10	1e-09
	0.1004	5e-10	1.5e-09	1.5e-09
	0.1006	5e-10	1.5e-09	1e-09
	0.1008	1e-09	1.5e-09	1.5e-09
	0.101	0	1e-09	1.5e-09
	0.1012	1e-09	1e-09	1e-09
	0.1014	0	1e-09	2e-09
	0.1016	1.5e-09	2e-09	2.5e-09
	0.1018	0	1e-09	2e-09
	0.102	0	0	1.5e-09
	0.1022	0	0	1.5e-09
	0.1024	1e-09	1.5e-09	1e-09
	0.1026	0	5e-10	1e-09
	0.1028	2e-09	1e-09	2e-09
	0.103	5e-10	5e-10	1.5e-09
	0.1032	0	1.5e-09	1.5e-09
	0.1034	1e-09	1.5e-09	1.5e-09
	0.1036	5e-10	1e-09	5e-10
	0.1038	1e-09	1.5e-09	2e-09
	0.104	5e-10	1e-09	0
	0.1042	1e-09	1.5e-09	1e-09
	0.1044	1e-09	1e-09	1.5e-09
	0.1046	0	1.5e-09	1.5e-09
	0.1048	5e-10	2e-09	1.5e-09
	0.105	0	1e-09	0
	0.1052	0	1e-09	1.5e-09
	0.1054	1e-09	5e-10	1.5e-09
	0.1056	0	0	1.5e-09
	0.1058	1e-09	0	1e-09
	0.106	0	5e-10	2e-09
	0.1062	0	1.5e-09	1.5e-09
	0.1064	5e-10	1.5e-09	2.5e-09
	0.1066	1e-09	0	1.5e-09
	0.1068	0	1e-09	1.5e-09
	0.107	1.5e-09	5e-10	1e-09
	0.1072	1.5e-09	1e-09	2e-09
	0.1074	0	1e-09	1.5e-09
	0.1076	5e-10	1.5e-09	1e-09
	0.1078	1.5e-09	2.5e-09	2e-09
	0.108	5e-10	1.5e-09	2e-09
	0.1082	0	0	0
	0.1084	5e-10	1e-09	5e-10
	0.1086	0	0	1.5e-09
	0.1088	0	1e-09	2e-09
	0.109	5e-10	2e-09	1.5e-09
	0.1092	5e-10	1.5e-09	0
	0.1094	0	0	1e-09
	0.1096	1.5e-09	5e-10	1.5e-09
	0.1098	5e-10	5e-10	1.5e-09
	0.11	0	1e-09	1.5e-09
	0.1102	1.5e-09	5e-10	1e-09
	0.1104	3e-09	5e-10	1e-09
	0.1106	1e-09	1.5e-09	1.5e-09
	0.1108	0	1e-09	2.5e-09
	0.111	5e-10	1.5e-09	1.5e-09
	0.1112	5e-10	1e-09	1.5e-09
	0.1114	5e-10	5e-10	1e-09
	0.1116	0	0	1e-09
	0.1118	5e-10	1e-09	1.5e-09
	0.112	5e-10	1.5e-09	1e-09
	0.1122	0	1.5e-09	1.5e-09
	0.1124	5e-10	1e-09	1.5e-09
	0.1126	0	5e-10	1.5e-09
	0.1128	0	2e-09	1.5e-09
	0.113	0	1.5e-09	1e-09
	0.1132	5e-10	1.5e-09	5e-10
	0.1134	5e-10	1.5e-09	1.5e-09
	0.1136	1e-09	1e-09	2e-09
	0.1138	1e-09	1.5e-09	2e-09
	0.114	0	1e-09	2e-09
	0.1142	1e-09	5e-10	2.5e-09
	0.1144	1.5e-09	5e-10	1.5e-09
	0.1146	5e-10	1.5e-09	1e-09
	0.1148	0	5e-10	1e-09
	0.115	1e-09	1e-09	5e-10
	0.1152	0	2e-09	5e-10
	0.1154	1e-09	1.5e-09	2e-09
	0.1156	1e-09	0	1e-09
	0.1158	5e-10	2e-09	1e-09
	0.116	5e-10	1.5e-09	1.5e-09
	0.1162	5e-10	2e-09	1.5e-09
	0.1164	5e-10	1.5e-09	1.5e-09
	0.1166	1.5e-09	0	1.5e-09
	0.1168	5e-10	1.5e-09	0
	0.117	0	5e-10	1.5e-09
	0.1172	0	0	2e-09
	0.1174	0	1.5e-09	5e-10
	0.1176	5e-10	1.5e-09	1e-09
	0.1178	1.5e-09	0	2e-09
	0.118	5e-10	5e-10	1.5e-09
	0.1182	5e-10	1.5e-09	5e-10
	0.1184	1.5e-09	1e-09	1.5e-09
	0.1186	5e-10	1e-09	1.5e-09
	0.1188	5e-10	1.5e-09	1.5e-09
	0.119	0	5e-10	1.5e-09
	0.1192	5e-10	5e-10	1.5e-09
	0.1194	0	0	5e-10
	0.1196	1e-09	1.5e-09	1.5e-09
	0.1198	1e-09	1.5e-09	1e-09
	0.12	5e-10	0	1e-09
	0.1202	0	1.5e-09	0
	0.1204	2e-09	1e-09	2.5e-09
	0.1206	0	0	5e-10
	0.1208	0	1.5e-09	2e-09
	0.121	1e-09	1e-09	3e-09
	0.1212	1e-09	1e-09	5e-10
	0.1214	0	1.5e-09	3.5e-09
	0.1216	5e-10	1e-09	0
	0.1218	5e-10	2e-09	1.5e-09
	0.122	5e-10	2e-09	2e-09
	0.1222	0	0	1.5e-09
	0.1224	1.5e-09	5e-10	1e-09
	0.1226	5e-10	2e-09	0
	0.1228	5e-10	1.5e-09	2e-09
	0.123	5e-10	1e-09	1.5e-09
	0.1232	0	1.5e-09	1.5e-09
	0.1234	5e-10	1.5e-09	1.5e-09
	0.1236	1e-09	1.5e-09	1.5e-09
	0.1238	5e-10	1.5e-09	1.5e-09
	0.124	1.5e-09	1.5e-09	1.5e-09
	0.1242	0	2e-09	1.5e-09
	0.1244	0	1.5e-09	5e-10
	0.1246	0	1e-09	1.5e-09
	0.1248	5e-10	2.5e-09	1.5e-09
	0.125	1e-09	5e-10	2e-09
	0.1252	1e-09	1.5e-09	1.5e-09
	0.1254	1.5e-09	1e-09	1.5e-09
	0.1256	5e-10	1.5e-09	1.5e-09
	0.1258	0	1.5e-09	1.5e-09
	0.126	0	1.5e-09	5e-10
	0.1262	1e-09	1.5e-09	5e-10
	0.1264	5e-10	1.5e-09	1e-09
	0.1266	0	5e-10	5e-10
	0.1268	1.5e-09	2e-09	1.5e-09
	0.127	1e-09	0	1.5e-09
	0.1272	5e-10	1.5e-09	1.5e-09
	0.1274	0	1e-09	1e-09
	0.1276	5e-10	1e-09	1e-09
	0.1278	0	1e-09	1e-09
	0.128	1.5e-09	0	5e-10
	0.1282	0	1.5e-09	2e-09
	0.1284	5e-10	1e-09	1.5e-09
	0.1286	0	2e-09	2.5e-09
	0.1288	0	1.5e-09	1.5e-09
	0.129	0	1.5e-09	1.5e-09
	0.1292	5e-10	5e-10	5e-10
	0.1294	5e-10	1.5e-09	1.5e-09
	0.1296	1e-09	2.5e-09	1e-09
	0.1298	5e-10	5e-10	1.5e-09
	0.13	0	3e-09	2e-09
	0.1302	0	0	1.5e-09
	0.1304	0	1e-09	2e-09
	0.1306	5e-10	3.5e-09	1.5e-09
	0.1308	1e-09	5e-10	2e-09
	0.131	0	1e-09	1.5e-09
	0.1312	0	1.5e-09	3e-09
	0.1314	1e-09	1.5e-09	1.5e-09
	0.1316	0	1.5e-09	0
	0.1318	1.5e-09	2.5e-09	3.5e-09
	0.132	5e-10	1e-09	5e-10
	0.1322	0	1.5e-09	2e-09
	0.1324	5e-10	2e-09	1.5e-09
	0.1326	1e-09	1e-09	1.5e-09
	0.1328	0	1.5e-09	3.5e-09
	0.133	5e-10	1.5e-09	1.5e-09
	0.1332	1.5e-09	1e-09	1.5e-09
	0.1334	0	1.5e-09	1.5e-09
	0.1336	0	2e-09	2e-09
	0.1338	0	5e-10	1.5e-09
	0.134	1e-09	5e-10	1e-09
	0.1342	5e-10	0	2e-09
	0.1344	2e-09	0	1e-09
	0.1346	0	1.5e-09	2e-09
	0.1348	0	1.5e-09	2.5e-09
	0.135	1e-09	1e-09	1e-09
	0.1352	1e-09	1.5e-09	2e-09
	0.1354	1.5e-09	1e-09	5e-10
	0.1356	1e-09	1e-09	2.5e-09
	0.1358	5e-10	0	1.5e-09
	0.136	1.5e-09	1.5e-09	1.5e-09
	0.1362	5e-10	0	2e-09
	0.1364	1e-09	0	1.5e-09
	0.1366	5e-10	2e-09	1.5e-09
	0.1368	5e-10	1.5e-09	1e-09
	0.137	5e-10	3e-09	1.5e-09
	0.1372	5e-10	1.5e-09	1.5e-09
	0.1374	0	1e-09	1.5e-09
	0.1376	5e-10	2.5e-09	1e-09
	0.1378	0	5e-10	1.5e-09
	0.138	5e-10	5e-10	2.5e-09
	0.1382	1e-09	5e-10	0
	0.1384	1.5e-09	5e-10	5e-10
	0.1386	0	1.5e-09	2e-09
	0.1388	5e-10	2.5e-09	1e-09
	0.139	5e-10	5e-10	1e-09
	0.1392	1e-09	1.5e-09	5e-10
	0.1394	5e-10	2e-09	1e-09
	0.1396	5e-10	1e-09	1e-09
	0.1398	1.5e-09	3e-09	0
	0.14	2e-09	1e-09	3e-09
	0.1402	0	0	2.5e-09
	0.1404	0	1.5e-09	5e-10
	0.1406	5e-10	1.5e-09	3.5e-09
	0.1408	5e-10	5e-10	1.5e-09
	0.141	1e-09	3e-09	2.5e-09
	0.1412	1e-09	1.5e-09	2e-09
	0.1414	5e-10	1.5e-09	5e-10
	0.1416	5e-10	1e-09	2e-09
	0.1418	0	0	1.5e-09
	0.142	1.5e-09	2e-09	0
	0.1422	1e-09	1.5e-09	0
	0.1424	1e-09	1.5e-09	1.5e-09
	0.1426	5e-10	1.5e-09	2e-09
	0.1428	0	1.5e-09	1.5e-09
	0.143	1.5e-09	3e-09	1.5e-09
	0.1432	5e-10	1.5e-09	1e-09
	0.1434	0	1.5e-09	1.5e-09
	0.1436	5e-10	5e-10	1e-09
	0.1438	1.5e-09	5e-10	1e-09
	0.144	0	5e-10	1.5e-09
	0.1442	0	5e-10	1.5e-09
	0.1444	0	2e-09	0
	0.1446	5e-10	1e-09	2.5e-09
	0.1448	0	0	5e-10
	0.145	1e-09	1.5e-09	1.5e-09
	0.1452	0	1e-09	1e-09
	0.1454	0	1.5e-09	0
	0.1456	5e-10	2.5e-09	5e-10
	0.1458	5e-10	1e-09	5e-10
	0.146	1.5e-09	1.5e-09	1.5e-09
	0.1462	0	1.5e-09	0
	0.1464	1.5e-09	1.5e-09	2e-09
	0.1466	0	5e-10	5e-10
	0.1468	5e-10	1.5e-09	1.5e-09
	0.147	5e-10	0	0
	0.1472	1e-09	1e-09	2e-09
	0.1474	0	5e-10	1e-09
	0.1476	0	5e-10	1e-09
	0.1478	0	1.5e-09	2e-09
	0.148	0	1.5e-09	2.5e-09
	0.1482	0	1e-09	1.5e-09
	0.1484	5e-10	1.5e-09	5e-10
	0.1486	5e-10	1.5e-09	1.5e-09
	0.1488	0	1.5e-09	5e-10
	0.149	1e-09	5e-10	5e-10
	0.1492	5e-10	5e-10	1.5e-09
	0.1494	1e-09	2e-09	0
	0.1496	1.5e-09	1.5e-09	1e-09
	0.1498	5e-10	1e-09	1.5e-09
	0.15	5e-10	1e-09	0
	0.1502	0	1.5e-09	5e-10
	0.1504	0	1.5e-09	3e-09
	0.1506	1e-09	1e-09	1.5e-09
	0.1508	5e-10	1.5e-09	2e-09
	0.151	0	1e-09	0
	0.1512	0	0	1.5e-09
	0.1514	1.5e-09	1e-09	1.5e-09
	0.1516	0	1.5e-09	1e-09
	0.1518	1e-09	1e-09	1.5e-09
	0.152	5e-10	1.5e-09	1e-09
	0.1522	0	1.5e-09	2e-09
	0.1524	0	2e-09	1.5e-09
	0.1526	0	1.5e-09	1e-09
	0.1528	0	1e-09	1.5e-09
	0.153	1e-09	0	1.5e-09
	0.1532	0	1.5e-09	1.5e-09
	0.1534	0	1.5e-09	1e-09
	0.1536	0	5e-10	1e-09
	0.1538	1e-09	1e-09	0
	0.154	0	5e-10	1.5e-09
	0.1542	0	1e-09	2.5e-09
	0.1544	0	1.5e-09	0
	0.1546	1e-09	5e-10	0
	0.1548	1.5e-09	1.5e-09	1.5e-09
	0.155	5e-10	1.5e-09	2e-09
	0.1552	5e-10	1e-09	1.5e-09
	0.1554	0	1e-09	1.5e-09
	0.1556	5e-10	1.5e-09	1.5e-09
	0.1558	5e-10	1e-09	1e-09
	0.156	0	1.5e-09	1.5e-09
	0.1562	1.5e-09	3.5e-09	2.5e-09
	0.1564	1.5e-09	2e-09	5e-10
	0.1566	1.5e-09	1.5e-09	2.5e-09
	0.1568	1.5e-09	2.5e-09	1.5e-09
	0.157	0	1.5e-09	1.5e-09
	0.1572	0	1e-09	1.5e-09
	0.1574	0	0	2e-09
	0.1576	5e-10	1.5e-09	1.5e-09
	0.1578	1.5e-09	1.5e-09	1.5e-09
	0.158	1e-09	1e-09	5e-10
	0.1582	0	1e-09	0
	0.1584	1.5e-09	5e-10	1.5e-09
	0.1586	2e-09	1.5e-09	3.5e-09
	0.1588	0	1e-09	0
	0.159	5e-10	1e-09	0
	0.1592	0	1e-09	0
	0.1594	5e-10	1.5e-09	1e-09
	0.1596	1e-09	1e-09	1.5e-09
	0.1598	2e-09	1.5e-09	1.5e-09
	0.16	5e-10	1.5e-09	5e-10
	0.1602	0	2e-09	2.5e-09
	0.1604	0	1.5e-09	0
	0.1606	1.5e-09	2.5e-09	3e-09
	0.1608	0	1.5e-09	1.5e-09
	0.161	1.5e-09	0	2e-09
	0.1612	5e-10	1e-09	0
	0.1614	5e-10	5e-10	0
	0.1616	0	1.5e-09	1.5e-09
	0.1618	1e-09	1.5e-09	5e-10
	0.162	0	1.5e-09	1.5e-09
	0.1622	1e-09	2e-09	1.5e-09
	0.1624	0	2e-09	2e-09
	0.1626	0	0	1.5e-09
	0.1628	5e-10	1.5e-09	1.5e-09
	0.163	0	1.5e-09	1e-09
	0.1632	0	1.5e-09	1.5e-09
	0.1634	0	1.5e-09	2e-09
	0.1636	0	2.5e-09	2.5e-09
	0.1638	0	0	0
	0.164	5e-10	1e-09	1.5e-09
	0.1642	1e-09	5e-10	5e-10
	0.1644	1e-09	1.5e-09	1.5e-09
	0.1646	0	1.5e-09	0
	0.1648	1e-09	1.5e-09	0
	0.165	1e-09	5e-10	2.5e-09
	0.1652	0	1.5e-09	1.5e-09
	0.1654	0	1.5e-09	2e-09
	0.1656	0	1e-09	2e-09
	0.1658	5e-10	2e-09	1e-09
	0.166	0	0	1e-09
	0.1662	0	5e-10	3e-09
	0.1664	5e-10	5e-10	5e-10
	0.1666	0	2e-09	1.5e-09
	0.1668	0	1.5e-09	0
	0.167	0	1.5e-09	0
	0.1672	1e-09	5e-10	1.5e-09
	0.1674	5e-10	1e-09	0
	0.1676	1e-09	5e-10	1.5e-09
	0.1678	0	1.5e-09	1.5e-09
	0.168	5e-10	0	1.5e-09
	0.1682	5e-10	5e-10	1e-09
	0.1684	5e-10	1e-09	1e-09
	0.1686	0	2e-09	2.5e-09
	0.1688	0	3.5e-09	3.5e-09
	0.169	1e-09	2e-09	1.5e-09
	0.1692	0	1e-09	2.5e-09
	0.1694	1.5e-09	1.5e-09	1e-09
	0.1696	5e-10	1e-09	2e-09
	0.1698	1.5e-09	2.5e-09	1e-09
	0.17	1.5e-09	1.5e-09	1.5e-09
	0.1702	0	1e-09	1.5e-09
	0.1704	5e-10	1.5e-09	1.5e-09
	0.1706	0	0	1.5e-09
	0.1708	1e-09	1.5e-09	2e-09
	0.171	1e-09	1e-09	5e-10
	0.1712	0	1.5e-09	1.5e-09
	0.1714	1e-09	2e-09	1.5e-09
	0.1716	5e-10	5e-10	1e-09
	0.1718	0	1e-09	1.5e-09
	0.172	5e-10	1.5e-09	2.5e-09
	0.1722	1e-09	1.5e-09	2e-09
	0.1724	5e-10	1.5e-09	1e-09
	0.1726	0	5e-10	2.5e-09
	0.1728	1e-09	5e-10	5e-10
	0.173	5e-10	1e-09	1.5e-09
	0.1732	0	0	1.5e-09
	0.1734	5e-10	1.5e-09	1.5e-09
	0.1736	0	0	1e-09
	0.1738	0	5e-10	1.5e-09
	0.174	5e-10	1.5e-09	2e-09
	0.1742	1e-09	1.5e-09	1e-09
	0.1744	0	5e-10	1.5e-09
	0.1746	5e-10	5e-10	1e-09
	0.1748	1e-09	1.5e-09	2e-09
	0.175	5e-10	2e-09	5e-10
	0.1752	0	1e-09	1.5e-09
	0.1754	5e-10	1e-09	1.5e-09
	0.1756	1e-09	0	1.5e-09
	0.1758	1.5e-09	1.5e-09	1.5e-09
	0.176	5e-10	1e-09	1.5e-09
	0.1762	0	1.5e-09	0
	0.1764	0	2.5e-09	1.5e-09
	0.1766	0	1.5e-09	2.5e-09
	0.1768	0	0	1.5e-09
	0.177	5e-10	2.5e-09	2e-09
	0.1772	5e-10	5e-10	5e-10
	0.1774	0	0	1e-09
	0.1776	5e-10	1.5e-09	1e-09
	0.1778	0	1e-09	1e-09
	0.178	0	5e-10	1.5e-09
	0.1782	5e-10	2.5e-09	2e-09
	0.1784	0	1.5e-09	2.5e-09
	0.1786	0	2e-09	0
	0.1788	0	1.5e-09	1.5e-09
	0.179	1e-09	2e-09	5e-10
	0.1792	0	1.5e-09	1.5e-09
	0.1794	0	5e-10	2.5e-09
	0.1796	1e-09	1.5e-09	1.5e-09
	0.1798	1e-09	2e-09	1.5e-09
	0.18	5e-10	0	1.5e-09
	0.1802	0	0	1.5e-09
	0.1804	5e-10	2e-09	1e-09
	0.1806	1.5e-09	2e-09	2e-09
	0.1808	5e-10	1e-09	1e-09
	0.181	1e-09	5e-10	1.5e-09
	0.1812	0	5e-10	3e-09
	0.1814	0	1.5e-09	1.5e-09
	0.1816	0	1e-09	1e-09
	0.1818	0	1.5e-09	1.5e-09
	0.182	0	5e-10	5e-10
	0.1822	0	1.5e-09	1e-09
	0.1824	0	0	5e-10
	0.1826	0	1.5e-09	2.5e-09
	0.1828	1e-09	5e-10	5e-10
	0.183	5e-10	5e-10	2e-09
	0.1832	1e-09	0	1.5e-09
	0.1834	1.5e-09	0	1.5e-09
	0.1836	5e-10	1.5e-09	1e-09
	0.1838	5e-10	2e-09	1e-09
	0.184	5e-10	2e-09	5e-10
	0.1842	0	1e-09	1e-09
	0.1844	5e-10	0	1.5e-09
	0.1846	0	1.5e-09	0
	0.1848	0	5e-10	1.5e-09
	0.185	1e-09	1.5e-09	1.5e-09
	0.1852	0	1.5e-09	1.5e-09
	0.1854	0	0	1e-09
	0.1856	0	0	1.5e-09
	0.1858	0	1.5e-09	1.5e-09
	0.186	1e-09	1.5e-09	1e-09
	0.1862	0	1e-09	2e-09
	0.1864	5e-10	2.5e-09	1.5e-09
	0.1866	5e-10	1e-09	1.5e-09
	0.1868	5e-10	0	1.5e-09
	0.187	0	1.5e-09	3e-09
	0.1872	5e-10	1e-09	5e-10
	0.1874	0	1e-09	2e-09
	0.1876	1e-09	1.5e-09	1.5e-09
	0.1878	2e-09	0	1.5e-09
	0.188	1.5e-09	1.5e-09	1.5e-09
	0.1882	0	2.5e-09	1.5e-09
	0.1884	5e-10	1.5e-09	5e-10
	0.1886	0	1e-09	1.5e-09
	0.1888	1e-09	1.5e-09	1.5e-09
	0.189	0	1e-09	3e-09
	0.1892	5e-10	0	1e-09
	0.1894	1e-09	1.5e-09	2e-09
	0.1896	2e-09	0	0
	0.1898	1.5e-09	5e-10	1.5e-09
	0.19	5e-10	0	2.5e-09
	0.1902	1.5e-09	0	5e-10
	0.1904	5e-10	5e-10	1e-09
	0.1906	0	1e-09	1.5e-09
	0.1908	1e-09	0	1.5e-09
	0.191	0	0	1.5e-09
	0.1912	5e-10	5e-10	0
	0.1914	1e-09	1.5e-09	1.5e-09
	0.1916	5e-10	5e-10	2.5e-09
	0.1918	5e-10	5e-10	2e-09
	0.192	1.5e-09	1.5e-09	5e-10
	0.1922	1.5e-09	0	1.5e-09
	0.1924	0	2e-09	1e-09
	0.1926	5e-10	1e-09	1.5e-09
	0.1928	0	5e-10	5e-10
	0.193	5e-10	1.5e-09	1.5e-09
	0.1932	5e-10	1.5e-09	2.5e-09
	0.1934	1.5e-09	2e-09	1.5e-09
	0.1936	5e-10	5e-10	1.5e-09
	0.1938	1e-09	1.5e-09	1.5e-09
	0.194	0	5e-10	1e-09
	0.1942	1e-09	5e-10	2e-09
	0.1944	1e-09	1e-09	1.5e-09
	0.1946	5e-10	5e-10	1.5e-09
	0.1948	1.5e-09	2e-09	1e-09
	0.195	5e-10	1e-09	1.5e-09
	0.1952	0	0	5e-10
	0.1954	5e-10	5e-10	2e-09
	0.1956	5e-10	1.5e-09	2.5e-09
	0.1958	1.5e-09	1.5e-09	1e-09
	0.196	0	1e-09	1.5e-09
	0.1962	0	1.5e-09	1.5e-09
	0.1964	0	1e-09	2e-09
	0.1966	0	1e-09	5e-10
	0.1968	0	2e-09	2.5e-09
	0.197	0	5e-10	1e-09
	0.1972	5e-10	5e-10	0
	0.1974	5e-10	1e-09	2e-09
	0.1976	1.5e-09	5e-10	1.5e-09
	0.1978	1e-09	1e-09	1.5e-09
	0.198	1e-09	1.5e-09	0
	0.1982	1.5e-09	1.5e-09	1.5e-09
	0.1984	5e-10	1e-09	2e-09
	0.1986	1.5e-09	1.5e-09	0
	0.1988	5e-10	1.5e-09	1e-09
	0.199	1e-09	5e-10	1.5e-09
	0.1992	0	2e-09	1.5e-09
	0.1994	5e-10	0	2.5e-09
	0.1996	1e-09	2.5e-09	1.5e-09
	0.1998	1e-09	1e-09	1e-09
	0.2	2.2605e-06	2e-09	2.47e-06
	0.2002	1.204e-06	5e-10	1.315e-06
	0.2004	8.865e-07	1.5e-09	9.625e-07
	0.2006	7.295e-07	1.5e-09	7.2e-08
	0.2008	6.42e-07	1.5e-09	3.5e-09
	0.201	1.07e-07	0	4.5e-09
	0.2012	4e-09	1.5e-09	8e-09
	0.2014	4e-09	1.5e-09	8.5e-09
	0.2016	8.5e-09	0	8.5e-09
	0.2018	7.5e-09	1.5e-09	7.5e-09
	0.202	9e-09	1e-09	9e-09
	0.2022	8.5e-09	1.5e-09	9e-09
	0.2024	8.5e-09	1.5e-09	9.5e-09
	0.2026	8.5e-09	2e-09	8.5e-09
	0.2028	8.5e-09	1e-09	9e-09
	0.203	8.5e-09	1e-09	1.05e-08
	0.2032	9e-09	1.5e-09	9e-09
	0.2034	8.5e-09	2e-09	8.5e-09
	0.2036	8.5e-09	2.5e-09	1e-08
	0.2038	8.5e-09	1e-09	9e-09
	0.204	8e-09	5e-10	9e-09
	0.2042	7e-09	1e-09	8.5e-09
	0.2044	7.5e-09	5e-10	9.5e-09
	0.2046	8.5e-09	1e-09	7.5e-09
	0.2048	7e-09	5e-10	9e-09
	0.205	7.5e-09	1.5e-09	9e-09
	0.2052	8.5e-09	1.5e-09	8.5e-09
	0.2054	7e-09	0	8.5e-09
	0.2056	8e-09	1.5e-09	8.5e-09
	0.2058	6.5e-09	0	9e-09
	0.206	7e-09	1.5e-09	8e-09
	0.2062	7e-09	1.5e-09	9e-09
	0.2064	5.5e-09	5e-10	8.5e-09
	0.2066	7e-09	1.5e-09	6.5e-09
	0.2068	6e-09	0	8e-09
	0.207	6.5e-09	0	8.5e-09
	0.2072	7e-09	2e-09	9e-09
	0.2074	7e-09	0	8e-09
	0.2076	6.5e-09	1.5e-09	9e-09
	0.2078	7e-09	0	7e-09
	0.208	5.5e-09	1.5e-09	9e-09
	0.2082	6.5e-09	1.5e-09	8.5e-09
	0.2084	4.5e-09	1e-09	8.5e-09
	0.2086	5.5e-09	1.5e-09	8.5e-09
	0.2088	4.5e-09	1.5e-09	7.5e-09
	0.209	5e-09	5e-10	7e-09
	0.2092	5e-09	5e-10	9e-09
	0.2094	7e-09	5e-10	8.5e-09
	0.2096	5e-09	2e-09	9e-09
	0.2098	5e-09	0	1.537e-06
	0.21	5.5e-09	1.5e-09	7.65e-07
	0.2102	6e-09	1e-09	6.64e-07
	0.2104	5e-09	1.5e-09	6.165e-07
	0.2106	5.5e-09	1.5e-09	5.97e-07
	0.2108	5e-09	1e-09	2.425e-07
	0.211	5.5e-09	1.5e-09	2.55e-08
	0.2112	5e-09	1.5e-09	2.95e-08
	0.2114	4.5e-09	1.5e-09	2.95e-08
	0.2116	4.5e-09	2.5e-09	2.95e-08
	0.2118	4e-09	1.5e-09	2.8e-08
	0.212	5.5e-09	1.5e-09	2.7e-08
	0.2122	6e-09	2.5e-09	2.7e-08
	0.2124	5e-09	1.5e-09	2.45e-08
	0.2126	5e-09	1e-09	2.25e-08
	0.2128	4.5e-09	1.5e-09	2.3e-08
	0.213	5e-09	5e-10	2.25e-08
	0.2132	5e-09	1e-09	2.25e-08
	0.2134	5e-09	1.5e-09	2.05e-08
	0.2136	5e-09	1.5e-09	2.25e-08
	0.2138	5e-09	5e-10	1.9e-08
	0.214	4e-09	1.5e-09	1.8e-08
	0.2142	5e-09	5e-10	1.9e-08
	0.2144	3.5e-09	0	1.9e-08
	0.2146	5e-09	1e-09	1.9e-08
	0.2148	4e-09	2e-09	1.75e-08
	0.215	5e-09	0	1.65e-08
	0.2152	5.5e-09	1.5e-09	1.6e-08
	0.2154	5e-09	1.5e-09	1.55e-08
	0.2156	5e-09	0	1.55e-08
	0.2158	4.5e-09	0	1.75e-08
	0.216	4.5e-09	1e-09	1.55e-08
	0.2162	4.5e-09	1e-09	1.65e-08
	0.2164	3.5e-09	1.5e-09	1.5e-08
	0.2166	5e-09	1e-09	1.5e-08
	0.2168	5e-09	1e-09	1.4e-08
	0.217	5e-09	3e-09	1.35e-08
	0.2172	4.5e-09	2.5e-09	1.45e-08
	0.2174	3.5e-09	2e-09	1.35e-08
	0.2176	5e-09	1.5e-09	1.45e-08
	0.2178	3.5e-09	5e-10	1.2e-08
	0.218	4e-09	1e-09	1.3e-08
	0.2182	4e-09	5e-10	1.25e-08
	0.2184	4e-09	5e-10	1.25e-08
	0.2186	3.5e-09	1.5e-09	1.3e-08
	0.2188	5e-09	1e-09	1.2e-08
	0.219	5e-09	1e-09	1.213e-06
	0.2192	3e-09	1.5e-09	7.065e-07
	0.2194	3.5e-09	0	6.325e-07
	0.2196	4e-09	1.5e-09	6.18e-07
	0.2198	4e-09	1.5e-09	6.24e-07
	0.22	5e-09	2.4805e-06	2.25e-08
	0.2202	4e-09	1.745e-06	5.65e-08
	0.2204	3.5e-09	1.114e-06	5.3e-08
	0.2206	5e-09	8.625e-07	4.8e-08
	0.2208	3e-09	7.3e-07	4.2e-08
	0.221	3e-09	1.9e-08	4e-08
	0.2212	4e-09	5e-09	3.7e-08
	0.2214	3.5e-09	9e-09	3.35e-08
	0.2216	3.5e-09	1.2e-08	3.25e-08
	0.2218	3.5e-09	1.15e-08	3.15e-08
	0.222	2e-09	1.25e-08	2.85e-08
	0.2222	3e-09	1.2e-08	2.8e-08
	0.2224	3.5e-09	1.05e-08	2.7e-08
	0.2226	2.5e-09	1.15e-08	2.5e-08
	0.2228	4.5e-09	1.2e-08	2.55e-08
	0.223	3.5e-09	1.1e-08	2.45e-08
	0.2232	4.5e-09	1.15e-08	2.25e-08
	0.2234	3.5e-09	1.15e-08	2.25e-08
	0.2236	3.5e-09	1.05e-08	2.25e-08
	0.2238	3e-09	1.1e-08	2.15e-08
	0.224	4.5e-09	9.5e-09	2.1e-08
	0.2242	3.5e-09	1.05e-08	2.05e-08
	0.2244	3e-09	1.05e-08	2e-08
	0.2246	3.5e-09	9e-09	1.8e-08
	0.2248	3.5e-09	1.05e-08	1.9e-08
	0.225	3.5e-09	1.1e-08	1.75e-08
	0.2252	3.5e-09	9.5e-09	1.75e-08
	0.2254	3e-09	1.1e-08	1.75e-08
	0.2256	3.5e-09	9.5e-09	1.75e-08
	0.2258	3.5e-09	1e-08	1.75e-08
	0.226	3e-09	1e-08	1.65e-08
	0.2262	3.5e-09	8.5e-09	1.75e-08
	0.2264	3e-09	8.5e-09	1.65e-08
	0.2266	3.5e-09	7.5e-09	1.6e-08
	0.2268	4.5e-09	9e-09	1.45e-08
	0.227	3e-09	9e-09	1.5e-08
	0.2272	3.5e-09	1.05e-08	1.4e-08
	0.2274	4.5e-09	9.5e-09	1.45e-08
	0.2276	2e-09	9e-09	1.25e-08
	0.2278	3e-09	1e-08	1.4e-08
	0.228	3e-09	8.5e-09	1.35e-08
	0.2282	3.5e-09	1.05e-08	2.2485e-06
	0.2284	2.5e-09	9e-09	8.65e-07
	0.2286	3.5e-09	9e-09	7.03e-07
	0.2288	3e-09	8.5e-09	6.69e-07
	0.229	1.5e-09	9e-09	6.745e-07
	0.2292	1.5e-09	8.5e-09	3.475e-07
	0.2294	2.5e-09	8.5e-09	7.75e-08
	0.2296	3.5e-09	8.5e-09	6.85e-08
	0.2298	2e-09	8e-09	6.15e-08
	0.23	2.5e-09	8.5e-09	5.35e-08
	0.2302	3e-09	8e-09	4.9e-08
	0.2304	2e-09	8e-09	4.5e-08
	0.2306	2e-09	8.5e-09	4.1e-08
	0.2308	3.5e-09	7.5e-09	3.9e-08
	0.231	4.5e-09	8e-09	3.65e-08
	0.2312	3.5e-09	9e-09	3.5e-08
	0.2314	2e-09	7e-09	3.3e-08
	0.2316	4e-09	7.5e-09	3.15e-08
	0.2318	3e-09	9.5e-09	2.85e-08
	0.232	2e-09	8.5e-09	2.95e-08
	0.2322	3.5e-09	7.5e-09	2.75e-08
	0.2324	4e-09	7e-09	2.65e-08
	0.2326	3e-09	6.5e-09	2.45e-08
	0.2328	2.5e-09	7.5e-09	2.45e-08
	0.233	4e-09	7e-09	2.35e-08
	0.2332	2.5e-09	7.5e-09	2.3e-08
	0.2334	2.5e-09	7.5e-09	2.25e-08
	0.2336	3.5e-09	7e-09	2.2e-08
	0.2338	3e-09	8e-09	2e-08
	0.234	2.5e-09	7.5e-09	2e-08
	0.2342	3.5e-09	7e-09	2.15e-08
	0.2344	5e-09	7e-09	1.9e-08
	0.2346	2.5e-09	7e-09	2.05e-08
	0.2348	2e-09	7e-09	1.85e-08
	0.235	1.1685e-06	8.5e-09	1.9e-08
	0.2352	6.98e-07	7e-09	1.85e-08
	0.2354	5.985e-07	7e-09	1.7e-08
	0.2356	5.605e-07	7e-09	1.75e-08
	0.2358	5.485e-07	6.5e-09	1.7e-08
	0.236	3.45e-07	7.5e-09	1.65e-08
	0.2362	1.65e-08	7e-09	1.75e-08
	0.2364	2.45e-08	7e-09	1.5e-08
	0.2366	2.45e-08	7e-09	1.6e-08
	0.2368	2.25e-08	7e-09	1.6e-08
	0.237	2.1e-08	1.115e-06	1.45e-08
	0.2372	2.05e-08	6.895e-07	1.45e-08
	0.2374	1.9e-08	6.135e-07	2.5575e-06
	0.2376	1.8e-08	5.775e-07	9.405e-07
	0.2378	1.9e-08	5.695e-07	7.515e-07
	0.238	1.6e-08	2.44e-07	7.12e-07
	0.2382	1.6e-08	2.95e-08	7.16e-07
	0.2384	1.5e-08	3.3e-08	4.56e-07
	0.2386	1.45e-08	3.3e-08	9.3e-08
	0.2388	1.55e-08	3.1e-08	7.9e-08
	0.239	1.4e-08	3.1e-08	6.9e-08
	0.2392	1.3e-08	2.9e-08	6e-08
	0.2394	1.4e-08	2.75e-08	5.5e-08
	0.2396	1.4e-08	2.55e-08	5.1e-08
	0.2398	1.15e-08	2.35e-08	4.65e-08
	0.24	1.25e-08	2.45e-08	4.3e-08
	0.2402	1.25e-08	2.25e-08	4e-08
	0.2404	1.2e-08	2.3e-08	3.8e-08
	0.2406	1.15e-08	2e-08	3.6e-08
	0.2408	1.1e-08	2.15e-08	3.3e-08
	0.241	1.05e-08	2.05e-08	3.25e-08
	0.2412	1.05e-08	1.9e-08	2.95e-08
	0.2414	9e-09	1.9e-08	3.05e-08
	0.2416	1e-08	1.9e-08	2.7e-08
	0.2418	9e-09	1.75e-08	2.75e-08
	0.242	9e-09	1.85e-08	2.55e-08
	0.2422	1e-08	1.6e-08	2.45e-08
	0.2424	9e-09	1.6e-08	2.45e-08
	0.2426	9e-09	1.55e-08	2.35e-08
	0.2428	9e-09	1.65e-08	2.4e-08
	0.243	9e-09	1.45e-08	2.4e-08
	0.2432	7e-09	1.55e-08	2.25e-08
	0.2434	1e-08	1.6e-08	2.1e-08
	0.2436	7.5e-09	1.45e-08	2.1e-08
	0.2438	8e-09	1.35e-08	2.1e-08
	0.244	8.5e-09	1.4e-08	1.9e-08
	0.2442	8e-09	1.45e-08	1.8e-08
	0.2444	7.5e-09	1.55e-08	1.85e-08
	0.2446	7e-09	1.35e-08	1.85e-08
	0.2448	8e-09	1.3e-08	1.9e-08
	0.245	8e-09	1.5e-08	1.75e-08
	0.2452	7e-09	1.35e-08	1.7e-08
	0.2454	7e-09	1.25e-08	1.6e-08
	0.2456	7e-09	1.25e-08	1.75e-08
	0.2458	7.5e-09	1.2e-08	1.55e-08
	0.246	8e-09	1.3e-08	1.6e-08
	0.2462	8e-09	1.25e-08	1.5e-08
	0.2464	7e-09	1.25e-08	1.5e-08
	0.2466	7e-09	1.15e-08	1.425e-07
	0.2468	8.5e-09	1.1e-08	1.208e-06
	0.247	5.5e-09	1.1e-08	8.235e-07
	0.2472	6.5e-09	1e-08	7.46e-07
	0.2474	5.5e-09	1.05e-08	7.41e-07
	0.2476	7e-09	1.05e-08	7.58e-07
	0.2478	6e-09	1.15e-08	1.02e-07
	0.248	8e-09	1.05e-08	8.95e-08
	0.2482	7e-09	9.5e-09	7.6e-08
	0.2484	6.5e-09	1.05e-08	6.85e-08
	0.2486	5.5e-09	9.5e-09	6.1e-08
	0.2488	8e-09	1.15e-08	5.45e-08
	0.249	5.5e-09	9.5e-09	5e-08
	0.2492	5.5e-09	1.05e-08	4.55e-08
	0.2494	6e-09	9.5e-09	4.25e-08
	0.2496	7e-09	1.05e-08	3.95e-08
	0.2498	5e-09	1e-08	3.9e-08
	0.25	4.5e-09	1e-08	3.65e-08
	0.2502	5.5e-09	1e-08	3.45e-08
	0.2504	5.5e-09	9e-09	3.4e-08
	0.2506	5e-09	9e-09	3.15e-08
	0.2508	6.5e-09	1e-08	2.95e-08
	0.251	4.5e-09	9.5e-09	2.85e-08
	0.2512	6.5e-09	9e-09	2.75e-08
	0.2514	6.5e-09	1.05e-08	2.75e-08
	0.2516	6.5e-09	9.5e-09	2.65e-08
	0.2518	6e-09	9e-09	2.45e-08
	0.252	6.5e-09	9e-09	2.45e-08
	0.2522	4.5e-09	1.1e-08	2.4e-08
	0.2524	3.5e-09	8.5e-09	2.3e-08
	0.2526	5e-09	9e-09	2.4e-08
	0.2528	5e-09	9e-09	2.25e-08
	0.253	5.5e-09	8e-09	2.1e-08
	0.2532	5e-09	9e-09	2e-08
	0.2534	6e-09	8.5e-09	2.05e-08
	0.2536	4e-09	1.1555e-06	2.1e-08
	0.2538	5e-09	7.175e-07	1.9e-08
	0.254	4.5e-09	6.275e-07	1.75e-08
	0.2542	4e-09	6.02e-07	1.75e-08
	0.2544	5.5e-09	6.05e-07	1.75e-08
	0.2546	4e-09	2.86e-07	1.7e-08
	0.2548	6e-09	5.6e-08	1.65e-08
	0.255	5e-09	5.25e-08	1.85e-08
	0.2552	4e-09	4.8e-08	1.55e-08
	0.2554	5e-09	4.45e-08	1.5e-08
	0.2556	3.5e-09	4.15e-08	1.65e-08
	0.2558	5e-09	3.7e-08	1.5e-08
	0.256	4e-09	3.5e-08	1.757e-06
	0.2562	4.5e-09	3.35e-08	9.13e-07
	0.2564	5e-09	3.1e-08	7.845e-07
	0.2566	5e-09	2.95e-08	7.635e-07
	0.2568	4.5e-09	2.7e-08	7.735e-07
	0.257	5.5e-09	2.8e-08	7.7e-08
	0.2572	3.5e-09	2.65e-08	1.025e-07
	0.2574	3.5e-09	2.45e-08	8.6e-08
	0.2576	4e-09	2.45e-08	7.4e-08
	0.2578	3.5e-09	2.3e-08	6.6e-08
	0.258	7e-09	2.2e-08	6e-08
	0.2582	4e-09	2.1e-08	5.2e-08
	0.2584	5e-09	2.15e-08	5e-08
	0.2586	3e-09	2.1e-08	4.4e-08
	0.2588	4.5e-09	2e-08	4.3e-08
	0.259	3.5e-09	1.95e-08	3.95e-08
	0.2592	3.5e-09	1.9e-08	3.8e-08
	0.2594	3.5e-09	1.85e-08	3.4e-08
	0.2596	3e-09	1.7e-08	3.45e-08
	0.2598	4e-09	1.8e-08	3.3e-08
	0.26	4e-09	1.75e-08	3.3e-08
	0.2602	4e-09	1.55e-08	3e-08
	0.2604	4.5e-09	1.6e-08	2.75e-08
	0.2606	4e-09	1.65e-08	2.8e-08
	0.2608	4e-09	1.55e-08	2.65e-08
	0.261	4e-09	1.45e-08	2.6e-08
	0.2612	4.5e-09	1.5e-08	2.55e-08
	0.2614	3.5e-09	1.45e-08	2.35e-08
	0.2616	4.5e-09	1.5e-08	2.4e-08
	0.2618	4.5e-09	1.5e-08	2.3e-08
	0.262	3.5e-09	1.55e-08	2.5e-08
	0.2622	4.5e-09	1.4e-08	2.15e-08
	0.2624	3.5e-09	1.3e-08	2.1e-08
	0.2626	3.5e-09	1.5e-08	2.15e-08
	0.2628	3.5e-09	1.3e-08	1.95e-08
	0.263	3.5e-09	1.25e-08	2e-08
	0.2632	4.5e-09	1.3e-08	1.9e-08
	0.2634	4e-09	1.1e-08	2e-08
	0.2636	3.5e-09	1.35e-08	1.85e-08
	0.2638	3.5e-09	1.35e-08	1.9e-08
	0.264	3.5e-09	1.35e-08	1.9e-08
	0.2642	3e-09	1.35e-08	1.6e-08
	0.2644	3.5e-09	1.25e-08	1.7e-08
	0.2646	3.5e-09	1.15e-08	1.6e-08
	0.2648	3.5e-09	1.15e-08	1.75e-08
	0.265	3.5e-09	1.2e-08	1.7e-08
	0.2652	3.5e-09	1.15e-08	2.804e-06
	0.2654	3.5e-09	1.25e-08	1.0265e-06
	0.2656	3.5e-09	1.2e-08	8.19e-07
	0.2658	3e-09	1.25e-08	7.795e-07
	0.266	3.5e-09	1.05e-08	7.875e-07
	0.2662	3.5e-09	1e-08	4.785e-07
	0.2664	4e-09	9.5e-09	1.13e-07
	0.2666	3.5e-09	1.05e-08	9.3e-08
	0.2668	4e-09	1.05e-08	7.95e-08
	0.267	3.5e-09	1e-08	6.95e-08
	0.2672	4e-09	1.05e-08	6.25e-08
	0.2674	2.5e-09	1e-08	5.55e-08
	0.2676	4e-09	1e-08	5.2e-08
	0.2678	3.5e-09	8.5e-09	4.85e-08
	0.268	2.5e-09	1.05e-08	4.5e-08
	0.2682	3.5e-09	1.1e-08	4.1e-08
	0.2684	3e-09	8.5e-09	3.95e-08
	0.2686	3.5e-09	9.5e-09	3.7e-08
	0.2688	3.5e-09	9e-09	3.6e-08
	0.269	2.5e-09	9e-09	3.3e-08
	0.2692	3.5e-09	1e-08	3.2e-08
	0.2694	2.5e-09	1e-08	3.05e-08
	0.2696	4e-09	8.5e-09	2.95e-08
	0.2698	3.5e-09	8.5e-09	2.65e-08
	0.27	3e-09	2.423e-06	2.75e-08
	0.2702	4e-09	9.195e-07	2.85e-08
	0.2704	2.6935e-06	7.08e-07	2.6e-08
	0.2706	9.505e-07	6.5e-07	2.4e-08
	0.2708	6.85e-07	6.43e-07	2.45e-08
	0.271	6.035e-07	6.515e-07	2.45e-08
	0.2712	5.78e-07	6.65e-08	2.2e-08
	0.2714	5.77e-07	6.65e-08	2.1e-08
	0.2716	5e-09	5.85e-08	2.25e-08
	0.2718	3.5e-08	5.4e-08	1.9e-08
	0.272	3.4e-08	4.9e-08	2.1e-08
	0.2722	3.3e-08	4.5e-08	2.05e-08
	0.2724	3.05e-08	4.15e-08	2e-08
	0.2726	2.8e-08	3.85e-08	1.95e-08
	0.2728	2.6e-08	3.5e-08	1.75e-08
	0.273	2.4e-08	3.5e-08	1.9e-08
	0.2732	2.25e-08	3.3e-08	1.85e-08
	0.2734	2.15e-08	3e-08	1.75e-08
	0.2736	2.1e-08	2.95e-08	1.75e-08
	0.2738	2.05e-08	2.75e-08	1.75e-08
	0.274	1.9e-08	2.7e-08	1.75e-08
	0.2742	1.85e-08	2.5e-08	1.55e-08
	0.2744	1.75e-08	2.45e-08	2.4015e-06
	0.2746	1.6e-08	2.55e-08	9.94e-07
	0.2748	1.75e-08	2.4e-08	8.22e-07
	0.275	1.55e-08	2.3e-08	7.895e-07
	0.2752	1.55e-08	2.15e-08	8.005e-07
	0.2754	1.55e-08	2.2e-08	4.3e-07
	0.2756	1.4e-08	2e-08	1.135e-07
	0.2758	1.35e-08	2.05e-08	9.3e-08
	0.276	1.4e-08	2e-08	8e-08
	0.2762	1.25e-08	1.9e-08	6.9e-08
	0.2764	1.15e-08	1.9e-08	6.4e-08
	0.2766	1.25e-08	2e-08	5.7e-08
	0.2768	1.1e-08	1.7e-08	5.2e-08
	0.277	1.15e-08	1.9e-08	4.85e-08
	0.2772	1e-08	1.7e-08	4.5e-08
	0.2774	1.1e-08	1.7e-08	4.25e-08
	0.2776	1.15e-08	1.75e-08	4.1e-08
	0.2778	1e-08	1.65e-08	3.75e-08
	0.278	1.1e-08	1.65e-08	3.5e-08
	0.2782	1.05e-08	1.7e-08	3.3e-08
	0.2784	1e-08	1.55e-08	3.3e-08
	0.2786	1e-08	1.5e-08	3.1e-08
	0.2788	1.05e-08	1.45e-08	2.95e-08
	0.279	9.5e-09	1.5e-08	3e-08
	0.2792	1.05e-08	1.5e-08	2.8e-08
	0.2794	9.5e-09	1.4e-08	2.7e-08
	0.2796	9.5e-09	1.25e-08	2.7e-08
	0.2798	8.5e-09	1.4e-08	2.6e-08
	0.28	1e-08	1.45e-08	2.5e-08
	0.2802	8.5e-09	1.3e-08	2.35e-08
	0.2804	9.5e-09	1.4e-08	2.3e-08
	0.2806	9e-09	1.25e-08	2.25e-08
	0.2808	7.5e-09	1.25e-08	2.25e-08
	0.281	9e-09	1.25e-08	2.1e-08
	0.2812	8.5e-09	1.25e-08	2.1e-08
	0.2814	7.5e-09	1.15e-08	2e-08
	0.2816	8.5e-09	1.1e-08	1.9e-08
	0.2818	7.5e-09	1.1e-08	1.95e-08
	0.282	8.5e-09	1.35e-08	1.9e-08
	0.2822	7e-09	1.05e-08	1.85e-08
	0.2824	7e-09	1.05e-08	1.9e-08
	0.2826	8.5e-09	1.2e-08	2.05e-08
	0.2828	6e-09	1.1e-08	1.9e-08
	0.283	7e-09	1.2e-08	1.75e-08
	0.2832	8e-09	1.05e-08	1.75e-08
	0.2834	7e-09	1.15e-08	1.8e-08
	0.2836	8.5e-09	1.1e-08	2.528e-06
	0.2838	6.5e-09	1.1e-08	1.011e-06
	0.284	7.5e-09	1.15e-08	8.305e-07
	0.2842	7e-09	1e-08	7.99e-07
	0.2844	5e-09	1e-08	8.1e-07
	0.2846	6e-09	1.05e-08	4.505e-07
	0.2848	8e-09	1.05e-08	1.16e-07
	0.285	6.5e-09	1.05e-08	9.5e-08
	0.2852	5.5e-09	9e-09	8.25e-08
	0.2854	6e-09	9e-09	7.25e-08
	0.2856	7e-09	1e-08	6.4e-08
	0.2858	6e-09	9.5e-09	5.95e-08
	0.286	7.5e-09	1e-08	5.35e-08
	0.2862	7e-09	9e-09	5e-08
	0.2864	6e-09	9.5e-09	4.7e-08
	0.2866	4.5e-09	1.3355e-06	4.3e-08
	0.2868	5e-09	8.18e-07	4.05e-08
	0.287	6.5e-09	7.035e-07	3.85e-08
	0.2872	6e-09	6.75e-07	3.65e-08
	0.2874	4.5e-09	6.785e-07	3.55e-08
	0.2876	5.5e-09	3.475e-07	3.45e-08
	0.2878	4.5e-09	8e-08	3.3e-08
	0.288	6e-09	7e-08	3.1e-08
	0.2882	7e-09	6.4e-08	3.1e-08
	0.2884	5e-09	5.55e-08	2.95e-08
	0.2886	5e-09	4.95e-08	2.65e-08
	0.2888	6e-09	4.8e-08	2.65e-08
	0.289	5.5e-09	4.4e-08	2.6e-08
	0.2892	5e-09	4e-08	2.6e-08
	0.2894	6.5e-09	3.75e-08	2.5e-08
	0.2896	4e-09	3.5e-08	2.6e-08
	0.2898	5e-09	3.45e-08	2.2e-08
	0.29	6e-09	3.2e-08	2.2e-08
	0.2902	4e-09	3.1e-08	2.25e-08
	0.2904	3.5e-09	3.1e-08	2.15e-08
	0.2906	5e-09	2.75e-08	2e-08
	0.2908	4.5e-09	2.65e-08	1.95e-08
	0.291	5e-09	2.65e-08	2e-08
	0.2912	4.5e-09	2.6e-08	1.95e-08
	0.2914	4.5e-09	2.45e-08	2.1e-08
	0.2916	5.5e-09	2.45e-08	2e-08
	0.2918	5.5e-09	2.4e-08	1.9e-08
	0.292	5e-09	2.25e-08	1.65e-08
	0.2922	5e-09	2.2e-08	1.75e-08
	0.2924	3.5e-09	2.15e-08	1.75e-08
	0.2926	5.5e-09	2e-08	1.8e-08
	0.2928	4e-09	1.9e-08	2.89e-06
	0.293	5e-09	2.05e-08	1.067e-06
	0.2932	6e-09	1.9e-08	8.46e-07
	0.2934	5e-09	1.85e-08	8.01e-07
	0.2936	4e-09	1.9e-08	8.1e-07
	0.2938	4e-09	1.9e-08	4.475e-07
	0.294	4.5e-09	1.75e-08	1.19e-07
	0.2942	5e-09	1.7e-08	9.85e-08
	0.2944	4e-09	1.7e-08	8.3e-08
	0.2946	7e-09	1.6e-08	7.25e-08
	0.2948	4e-09	1.55e-08	6.5e-08
	0.295	5e-09	1.65e-08	6e-08
	0.2952	3.5e-09	1.55e-08	5.35e-08
	0.2954	5e-09	1.65e-08	4.9e-08
	0.2956	5.5e-09	1.6e-08	4.7e-08
	0.2958	5e-09	1.4e-08	4.3e-08
	0.296	3.5e-09	1.5e-08	4.1e-08
	0.2962	4e-09	1.45e-08	3.95e-08
	0.2964	3.5e-09	1.5e-08	3.6e-08
	0.2966	4e-09	1.4e-08	3.65e-08
	0.2968	3.5e-09	1.3e-08	3.25e-08
	0.297	5.5e-09	1.4e-08	3.2e-08
	0.2972	3.5e-09	1.4e-08	3.1e-08
	0.2974	5e-09	1.25e-08	3.05e-08
	0.2976	4.5e-09	1.25e-08	2.9e-08
	0.2978	3.5e-09	1.5e-08	2.9e-08
	0.298	3.5e-09	1.25e-08	2.75e-08
	0.2982	4e-09	1.2e-08	2.65e-08
	0.2984	5e-09	1.35e-08	2.7e-08
	0.2986	4.5e-09	1.25e-08	2.45e-08
	0.2988	3.5e-09	1.15e-08	2.45e-08
	0.299	3.5e-09	1.1e-08	2.4e-08
	0.2992	3.5e-09	1.05e-08	2.3e-08
	0.2994	3.5e-09	1.1e-08	2.35e-08
	0.2996	4e-09	1.2e-08	2.25e-08
	0.2998	4.5e-09	1.15e-08	2.05e-08
	0.3	4e-09	1.15e-08	2.2e-08
	0.3002	3.5e-09	1e-08	2.1e-08
	0.3004	4e-09	1.05e-08	1.95e-08
	0.3006	5e-09	1.15e-08	1.9e-08
	0.3008	4e-09	1.1e-08	2e-08
	0.301	4e-09	1.25e-08	1.95e-08
	0.3012	2.5e-09	9e-09	1.8e-08
	0.3014	3.5e-09	1e-08	1.9e-08
	0.3016	2.5e-09	9.5e-09	1.8e-08
	0.3018	2.5e-09	1.05e-08	1.75e-08
	0.302	4.5e-09	1e-08	7.915e-07
	0.3022	3.5e-09	1.05e-08	1.256e-06
	0.3024	4.5e-09	1.05e-08	8.79e-07
	0.3026	3.5e-09	1e-08	8.1e-07
	0.3028	4.5e-09	1e-08	8.1e-07
	0.303	3.5e-09	1.614e-06	8.33e-07
	0.3032	3.5e-09	1.1865e-06	1.28e-07
	0.3034	3e-09	8.055e-07	1.05e-07
	0.3036	3.5e-09	7.1e-07	8.9e-08
	0.3038	4e-09	6.895e-07	7.8e-08
	0.304	4.5e-09	6.955e-07	6.9e-08
	0.3042	3.5e-09	4.7e-08	6.25e-08
	0.3044	5e-09	8.15e-08	5.55e-08
	0.3046	3e-09	7.25e-08	5.2e-08
	0.3048	3.5e-09	6.4e-08	4.7e-08
	0.305	3.5e-09	5.8e-08	4.65e-08
	0.3052	3.5e-09	5.35e-08	4.3e-08
	0.3054	4e-09	4.85e-08	4.15e-08
	0.3056	3.5e-09	4.5e-08	3.9e-08
	0.3058	3e-09	4.2e-08	3.7e-08
	0.306	1.4835e-06	4e-08	3.6e-08
	0.3062	8.205e-07	3.75e-08	3.4e-08
	0.3064	6.615e-07	3.5e-08	3.15e-08
	0.3066	6.095e-07	3.4e-08	3.15e-08
	0.3068	5.965e-07	3.15e-08	2.8e-08
	0.307	4.78e-07	3.1e-08	3e-08
	0.3072	4e-08	2.9e-08	2.85e-08
	0.3074	4.15e-08	2.9e-08	2.75e-08
	0.3076	3.85e-08	2.85e-08	2.6e-08
	0.3078	3.7e-08	2.55e-08	2.6e-08
	0.308	3.15e-08	2.65e-08	2.4e-08
	0.3082	2.95e-08	2.35e-08	2.45e-08
	0.3084	2.75e-08	2.45e-08	2.45e-08
	0.3086	2.6e-08	2.3e-08	2.4e-08
	0.3088	2.5e-08	2.25e-08	2.35e-08
	0.309	2.35e-08	2.25e-08	2.2e-08
	0.3092	2.25e-08	2.05e-08	2.25e-08
	0.3094	2e-08	2.15e-08	2.1e-08
	0.3096	2.05e-08	2.1e-08	2.05e-08
	0.3098	1.95e-08	1.75e-08	2.1e-08
	0.31	1.8e-08	1.9e-08	1.9e-08
	0.3102	1.85e-08	1.8e-08	1.8e-08
	0.3104	1.9e-08	1.75e-08	1.9e-08
	0.3106	1.65e-08	1.8e-08	1.9e-08
	0.3108	1.55e-08	1.8e-08	1.75e-08
	0.311	1.55e-08	1.95e-08	1.75e-08
	0.3112	1.5e-08	1.75e-08	1.8e-08
	0.3114	1.55e-08	1.6e-08	2.3065e-06
	0.3116	1.4e-08	1.75e-08	1.008e-06
	0.3118	1.35e-08	1.6e-08	8.425e-07
	0.312	1.3e-08	1.55e-08	8.13e-07
	0.3122	1.35e-08	1.45e-08	8.25e-07
	0.3124	1.4e-08	1.4e-08	2.355e-07
	0.3126	1.15e-08	1.55e-08	1.18e-07
	0.3128	1.3e-08	1.45e-08	9.85e-08
	0.313	1.05e-08	1.5e-08	8.5e-08
	0.3132	1.2e-08	1.55e-08	7.35e-08
	0.3134	1.2e-08	1.45e-08	6.55e-08
	0.3136	1e-08	1.25e-08	6e-08
	0.3138	1.2e-08	1.55e-08	5.5e-08
	0.314	1.05e-08	1.25e-08	5.15e-08
	0.3142	1e-08	1.35e-08	4.7e-08
	0.3144	1.05e-08	1.2e-08	4.65e-08
	0.3146	1e-08	1.3e-08	4.3e-08
	0.3148	1.05e-08	1.3e-08	4e-08
	0.315	9.5e-09	1.15e-08	3.75e-08
	0.3152	9e-09	1.25e-08	3.7e-08
	0.3154	9.5e-09	1.25e-08	3.5e-08
	0.3156	9.5e-09	1.25e-08	3.3e-08
	0.3158	9e-09	1.15e-08	3.15e-08
	0.316	1e-08	1.3e-08	3.1e-08
	0.3162	9.5e-09	1.1e-08	2.95e-08
	0.3164	9.5e-09	1.1e-08	3e-08
	0.3166	8.5e-09	1.2e-08	2.75e-08
	0.3168	8e-09	1.15e-08	2.85e-08
	0.317	8.5e-09	1.15e-08	2.6e-08
	0.3172	8.5e-09	1.05e-08	2.5e-08
	0.3174	8.5e-09	1.05e-08	2.45e-08
	0.3176	9e-09	1.05e-08	2.45e-08
	0.3178	8.5e-09	1.15e-08	2.35e-08
	0.318	7e-09	1.1e-08	2.4e-08
	0.3182	8.5e-09	1.05e-08	2.25e-08
	0.3184	7e-09	1.05e-08	2.2e-08
	0.3186	5.5e-09	9.5e-09	2.15e-08
	0.3188	8.5e-09	1.05e-08	2.15e-08
	0.319	6e-09	9e-09	2.05e-08
	0.3192	8e-09	1.05e-08	2e-08
	0.3194	8e-09	1.05e-08	2e-08
	0.3196	7.5e-09	1.8645e-06	2e-08
	0.3198	6.5e-09	9.25e-07	1.95e-08
	0.32	7e-09	7.55e-07	1.9e-08
	0.3202	6e-09	7.05e-07	1.75e-08
	0.3204	7e-09	7.015e-07	1.9e-08
	0.3206	7e-09	7.12e-07	1.7345e-06
	0.3208	6e-09	8.85e-08	1.1845e-06
	0.321	7e-09	8e-08	8.765e-07
	0.3212	6e-09	6.9e-08	8.175e-07
	0.3214	7e-09	6.15e-08	8.22e-07
	0.3216	5e-09	5.5e-08	8.44e-07
	0.3218	6e-09	5.05e-08	1.285e-07
	0.322	6.5e-09	4.75e-08	1.045e-07
	0.3222	5.5e-09	4.3e-08	8.65e-08
	0.3224	6.5e-09	4e-08	7.8e-08
	0.3226	7e-09	3.9e-08	6.8e-08
	0.3228	5e-09	3.8e-08	6.3e-08
	0.323	6.5e-09	3.45e-08	5.65e-08
	0.3232	7e-09	3.3e-08	5.3e-08
	0.3234	5.5e-09	3.25e-08	4.85e-08
	0.3236	5e-09	2.95e-08	4.5e-08
	0.3238	6e-09	3.1e-08	4.3e-08
	0.324	5e-09	2.85e-08	4.1e-08
	0.3242	4e-09	2.75e-08	3.85e-08
	0.3244	6e-09	2.65e-08	3.7e-08
	0.3246	5e-09	2.45e-08	3.55e-08
	0.3248	5e-09	2.45e-08	3.4e-08
	0.325	5e-09	2.6e-08	3.35e-08
	0.3252	6e-09	2.2e-08	3.1e-08
	0.3254	6e-09	2.25e-08	2.95e-08
	0.3256	5.5e-09	2.3e-08	3e-08
	0.3258	5e-09	2.05e-08	2.8e-08
	0.326	4.5e-09	2.05e-08	2.75e-08
	0.3262	5.5e-09	2.1e-08	2.65e-08
	0.3264	7e-09	1.9e-08	2.55e-08
	0.3266	4.5e-09	2.1e-08	2.55e-08
	0.3268	5.5e-09	1.9e-08	2.5e-08
	0.327	5e-09	1.9e-08	2.45e-08
	0.3272	5e-09	1.85e-08	2.3e-08
	0.3274	6.5e-09	1.6e-08	2.25e-08
	0.3276	4e-09	1.75e-08	2.15e-08
	0.3278	4.5e-09	1.8e-08	2.1e-08
	0.328	5e-09	1.75e-08	2.3e-08
	0.3282	5e-09	1.7e-08	2.1e-08
	0.3284	5e-09	1.55e-08	2.1e-08
	0.3286	4e-09	1.7e-08	2e-08
	0.3288	5e-09	1.6e-08	1.85e-08
	0.329	5e-09	1.6e-08	1.9e-08
	0.3292	5.5e-09	1.5e-08	1.85e-08
	0.3294	3.5e-09	1.4e-08	1.9e-08
	0.3296	4.5e-09	1.45e-08	1.8e-08
	0.3298	4e-09	1.45e-08	1.8e-08
	0.33	5e-09	1.45e-08	1.418e-06
	0.3302	5e-09	1.4e-08	9.17e-07
	0.3304	5e-09	1.4e-08	8.305e-07
	0.3306	5e-09	1.5e-08	8.24e-07
	0.3308	5e-09	1.35e-08	8.44e-07
	0.331	4.5e-09	1.4e-08	1.33e-07
	0.3312	4.5e-09	1.3e-08	1.125e-07
	0.3314	4.5e-09	1.35e-08	9.5e-08
	0.3316	5e-09	1.3e-08	8.15e-08
	0.3318	4e-09	1.3e-08	7.05e-08
	0.332	3.5e-09	1.2e-08	6.45e-08
	0.3322	4.5e-09	1.25e-08	5.85e-08
	0.3324	4.5e-09	1.15e-08	5.45e-08
	0.3326	4e-09	1.2e-08	5e-08
	0.3328	3.5e-09	1.2e-08	4.8e-08
	0.333	2.5e-09	1.15e-08	4.5e-08
	0.3332	3.5e-09	1.2e-08	4.2e-08
	0.3334	5.5e-09	1.1e-08	4.05e-08
	0.3336	3.5e-09	1.05e-08	3.8e-08
	0.3338	5e-09	1.25e-08	3.65e-08
	0.334	4e-09	1e-08	3.45e-08
	0.3342	3.5e-09	1e-08	3.4e-08
	0.3344	3.5e-09	1.1e-08	3.1e-08
	0.3346	3.5e-09	1.05e-08	3.25e-08
	0.3348	4e-09	1.05e-08	3.1e-08
	0.335	4.5e-09	1.05e-08	2.95e-08
	0.3352	3.5e-09	1.05e-08	2.85e-08
	0.3354	3e-09	1.15e-08	2.75e-08
	0.3356	5e-09	9.5e-09	2.75e-08
	0.3358	4.5e-09	1.05e-08	2.5e-08
	0.336	4e-09	1.755e-06	2.45e-08
	0.3362	3.5e-09	1.191e-06	2.5e-08
	0.3364	3.5e-09	8.23e-07	2.45e-08
	0.3366	4.5e-09	7.29e-07	2.25e-08
	0.3368	3e-09	7.1e-07	2.1e-08
	0.337	3.5e-09	7.21e-07	2.2e-08
	0.3372	3.5e-09	6e-08	2.2e-08
	0.3374	3.5e-09	8.8e-08	2.1e-08
	0.3376	3.5e-09	7.8e-08	2.1e-08
	0.3378	3.5e-09	6.75e-08	1.9e-08
	0.338	3.5e-09	6.05e-08	1.95e-08
	0.3382	4e-09	5.7e-08	2.1e-08
	0.3384	3.5e-09	5.1e-08	1.9e-08
	0.3386	4e-09	4.55e-08	1.85e-08
	0.3388	4.5e-09	4.2e-08	2e-08
	0.339	2e-09	4.15e-08	2.499e-06
	0.3392	2e-09	3.75e-08	1.112e-06
	0.3394	2.5e-09	3.65e-08	8.67e-07
	0.3396	3.5e-09	3.45e-08	8.21e-07
	0.3398	4.5e-09	3.25e-08	8.315e-07
	0.34	3.5e-09	3.25e-08	6.445e-07
	0.3402	3e-09	3e-08	1.285e-07
	0.3404	3.5e-09	2.95e-08	1.05e-07
	0.3406	3.5e-09	2.8e-08	8.9e-08
	0.3408	5e-09	2.65e-08	7.75e-08
	0.341	4.5e-09	2.6e-08	7e-08
	0.3412	2e-09	2.5e-08	6.3e-08
	0.3414	2.9885e-06	2.45e-08	5.8e-08
	0.3416	1.046e-06	2.3e-08	5.2e-08
	0.3418	7.42e-07	2.25e-08	5e-08
	0.342	6.45e-07	2.3e-08	4.65e-08
	0.3422	6.2e-07	2.25e-08	4.4e-08
	0.3424	6.155e-07	2.05e-08	4.15e-08
	0.3426	1.25e-08	2.1e-08	4.1e-08
	0.3428	4.8e-08	2.1e-08	3.65e-08
	0.343	4.4e-08	2.05e-08	3.6e-08
	0.3432	3.9e-08	2.05e-08	3.45e-08
	0.3434	3.7e-08	2e-08	3.25e-08
	0.3436	3.3e-08	1.75e-08	3.3e-08
	0.3438	3.25e-08	1.85e-08	3.1e-08
	0.344	2.9e-08	1.85e-08	3.1e-08
	0.3442	2.75e-08	1.8e-08	2.95e-08
	0.3444	2.5e-08	1.75e-08	2.8e-08
	0.3446	2.45e-08	1.75e-08	2.7e-08
	0.3448	2.25e-08	1.55e-08	2.6e-08
	0.345	2.1e-08	1.6e-08	2.55e-08
	0.3452	2.2e-08	1.55e-08	2.6e-08
	0.3454	1.95e-08	1.55e-08	2.4e-08
	0.3456	1.85e-08	1.5e-08	2.25e-08
	0.3458	1.9e-08	1.5e-08	2.4e-08
	0.346	1.75e-08	1.5e-08	2.3e-08
	0.3462	1.85e-08	1.5e-08	2.2e-08
	0.3464	1.75e-08	1.55e-08	2.1e-08
	0.3466	1.75e-08	1.4e-08	2.1e-08
	0.3468	1.5e-08	1.4e-08	2.1e-08
	0.347	1.5e-08	1.3e-08	2.15e-08
	0.3472	1.45e-08	1.5e-08	2.05e-08
	0.3474	1.25e-08	1.35e-08	1.9e-08
	0.3476	1.3e-08	1.25e-08	1.9e-08
	0.3478	1.4e-08	1.3e-08	1.9e-08
	0.348	1.35e-08	1.3e-08	1.85e-08
	0.3482	1.45e-08	1.3e-08	5.98e-07
	0.3484	1.3e-08	1.25e-08	1.281e-06
	0.3486	1.3e-08	1.3e-08	8.98e-07
	0.3488	1.3e-08	1.25e-08	8.25e-07
	0.349	1.3e-08	1.25e-08	8.25e-07
	0.3492	1.25e-08	1.2e-08	8.475e-07
	0.3494	1.1e-08	1.05e-08	1.33e-07
	0.3496	1e-08	1.25e-08	1.105e-07
	0.3498	1.2e-08	1.3e-08	9.3e-08
	0.35	1.05e-08	1.3e-08	8.1e-08
	0.3502	9.5e-09	1.15e-08	7.25e-08
	0.3504	1e-08	1.1e-08	6.7e-08
	0.3506	1.05e-08	1.1e-08	6e-08
	0.3508	9e-09	1.05e-08	5.35e-08
	0.351	8.5e-09	1.1e-08	5.1e-08
	0.3512	1e-08	1.05e-08	4.75e-08
	0.3514	1e-08	1e-08	4.65e-08
	0.3516	9.5e-09	1.1e-08	4.3e-08
	0.3518	8.5e-09	1.05e-08	4.05e-08
	0.352	9e-09	1.15e-08	3.7e-08
	0.3522	9e-09	1.1e-08	3.55e-08
	0.3524	9e-09	1.1e-08	3.5e-08
	0.3526	8.5e-09	2.231e-06	3.3e-08
	0.3528	8.5e-09	9.805e-07	3.4e-08
	0.353	9e-09	7.775e-07	3.2e-08
	0.3532	9e-09	7.235e-07	2.95e-08
	0.3534	8e-09	7.225e-07	2.95e-08
	0.3536	8.5e-09	7.35e-07	2.9e-08
	0.3538	8.5e-09	9.55e-08	2.75e-08
	0.354	7e-09	8.8e-08	2.6e-08
	0.3542	7e-09	7.5e-08	2.6e-08
	0.3544	6e-09	6.6e-08	2.45e-08
	0.3546	8e-09	6e-08	2.6e-08
	0.3548	7e-09	5.35e-08	2.35e-08
	0.355	7.5e-09	5e-08	2.45e-08
	0.3552	7.5e-09	4.55e-08	2.25e-08
	0.3554	7e-09	4.3e-08	2.15e-08
	0.3556	8e-09	4.1e-08	2.3e-08
	0.3558	8e-09	3.8e-08	2.1e-08
	0.356	6.5e-09	3.65e-08	2.25e-08
	0.3562	7.5e-09	3.6e-08	2.25e-08
	0.3564	7e-09	3.25e-08	2e-08
	0.3566	5e-09	3.05e-08	2e-08
	0.3568	6.5e-09	2.95e-08	2.1e-08
	0.357	7e-09	3.05e-08	1.95e-08
	0.3572	8.5e-09	2.75e-08	1.95e-08
	0.3574	7e-09	2.75e-08	1.568e-06
	0.3576	6.5e-09	2.6e-08	1.236e-06
	0.3578	6.5e-09	2.5e-08	8.93e-07
	0.358	6.5e-09	2.6e-08	8.285e-07
	0.3582	7e-09	2.35e-08	8.365e-07
	0.3584	6e-09	2.35e-08	8.6e-07
	0.3586	6.5e-09	2.25e-08	1.375e-07
	0.3588	6.5e-09	2.2e-08	1.12e-07
	0.359	5e-09	2.1e-08	9.35e-08
	0.3592	6.5e-09	1.9e-08	8.1e-08
	0.3594	7e-09	2.1e-08	7.3e-08
	0.3596	5e-09	2e-08	6.55e-08
	0.3598	6e-09	1.9e-08	5.9e-08
	0.36	6.5e-09	1.85e-08	5.5e-08
	0.3602	6e-09	1.85e-08	5.2e-08
	0.3604	6e-09	1.9e-08	4.8e-08
	0.3606	6.5e-09	1.8e-08	4.5e-08
	0.3608	6e-09	1.7e-08	4.4e-08
	0.361	6e-09	1.85e-08	4.15e-08
	0.3612	6e-09	1.6e-08	3.9e-08
	0.3614	6e-09	1.65e-08	3.65e-08
	0.3616	5e-09	1.6e-08	3.55e-08
	0.3618	4.5e-09	1.55e-08	3.5e-08
	0.362	6e-09	1.45e-08	3.3e-08
	0.3622	4.5e-09	1.5e-08	3.1e-08
	0.3624	5e-09	1.5e-08	3.1e-08
	0.3626	5e-09	1.5e-08	3.05e-08
	0.3628	6e-09	1.4e-08	2.95e-08
	0.363	6e-09	1.45e-08	2.8e-08
	0.3632	6e-09	1.35e-08	2.7e-08
	0.3634	5.5e-09	1.55e-08	2.6e-08
	0.3636	5.5e-09	1.45e-08	2.6e-08
	0.3638	5e-09	1.4e-08	2.45e-08
	0.364	5e-09	1.4e-08	2.4e-08
	0.3642	4e-09	1.35e-08	2.4e-08
	0.3644	5e-09	1.25e-08	2.5e-08
	0.3646	4.5e-09	1.4e-08	2.25e-08
	0.3648	3.5e-09	1.3e-08	2e-08
	0.365	5e-09	1.25e-08	2.2e-08
	0.3652	6e-09	1.25e-08	2.2e-08
	0.3654	5e-09	1.25e-08	2.1e-08
	0.3656	5e-09	1.15e-08	2.15e-08
	0.3658	4.5e-09	1.2e-08	2.1e-08
	0.366	4.5e-09	1.25e-08	1.9e-08
	0.3662	3.5e-09	1.2e-08	2.05e-08
	0.3664	4e-09	1.2e-08	1.95e-08
	0.3666	4.5e-09	1.05e-08	1.9e-08
	0.3668	3.5e-09	1.15e-08	1.648e-06
	0.367	4.5e-09	1.2e-08	9.61e-07
	0.3672	4e-09	1.25e-08	8.495e-07
	0.3674	4.5e-09	1.25e-08	8.335e-07
	0.3676	4e-09	1.2e-08	8.54e-07
	0.3678	4e-09	1.2e-08	1.225e-07
	0.368	4e-09	1.05e-08	1.205e-07
	0.3682	7e-09	1.2e-08	9.85e-08
	0.3684	5e-09	1.05e-08	8.6e-08
	0.3686	3.5e-09	1.2e-08	7.6e-08
	0.3688	3.5e-09	1e-08	6.7e-08
	0.369	5e-09	1.7275e-06	6.3e-08
	0.3692	3.5e-09	1.1635e-06	5.75e-08
	0.3694	3e-09	8.255e-07	5.5e-08
	0.3696	4e-09	7.41e-07	5e-08
	0.3698	5e-09	7.275e-07	4.65e-08
	0.37	3.5e-09	7.36e-07	4.3e-08
	0.3702	3e-09	6.75e-08	4.25e-08
	0.3704	5e-09	9.3e-08	4e-08
	0.3706	3.5e-09	8e-08	3.8e-08
	0.3708	5e-09	7.05e-08	3.7e-08
	0.371	3.5e-09	6.2e-08	3.55e-08
	0.3712	5e-09	5.7e-08	3.4e-08
	0.3714	4.5e-09	5.35e-08	3.3e-08
	0.3716	4e-09	4.65e-08	3.15e-08
	0.3718	4.5e-09	4.5e-08	3e-08
	0.372	3.5e-09	4.15e-08	3.1e-08
	0.3722	4.5e-09	4e-08	2.9e-08
	0.3724	4.5e-09	3.8e-08	2.7e-08
	0.3726	4.5e-09	3.55e-08	2.65e-08
	0.3728	3.5e-09	3.45e-08	2.6e-08
	0.373	3.5e-09	3.25e-08	2.55e-08
	0.3732	3.5e-09	3.25e-08	2.45e-08
	0.3734	4e-09	3e-08	2.5e-08
	0.3736	2.5e-09	2.95e-08	2.3e-08
	0.3738	4e-09	2.8e-08	2.3e-08
	0.374	4e-09	2.7e-08	2.35e-08
	0.3742	3.5e-09	2.5e-08	2.4e-08
	0.3744	2.5e-09	2.6e-08	2.15e-08
	0.3746	4e-09	2.55e-08	2.05e-08
	0.3748	3.5e-09	2.25e-08	2.2e-08
	0.375	5e-09	2.45e-08	1.95e-08
	0.3752	3.5e-09	2.2e-08	2e-08
	0.3754	3.5e-09	2.25e-08	1.9e-08
	0.3756	5e-09	2.1e-08	2e-08
	0.3758	3.5e-09	2.2e-08	1.85e-08
	0.376	2e-09	2.1e-08	2.296e-06
	0.3762	2e-09	2e-08	1.0265e-06
	0.3764	3e-09	2e-08	8.64e-07
	0.3766	4.5e-09	2.05e-08	8.375e-07
	0.3768	3.5e-09	2e-08	8.52e-07
	0.377	1.463e-06	1.8e-08	4.645e-07
	0.3772	8.43e-07	1.85e-08	1.285e-07
	0.3774	6.88e-07	1.55e-08	1.045e-07
	0.3776	6.37e-07	1.85e-08	8.95e-08
	0.3778	6.265e-07	1.6e-08	7.75e-08
	0.378	2.94e-07	1.75e-08	6.95e-08
	0.3782	5e-08	1.6e-08	6.4e-08
	0.3784	4.8e-08	1.6e-08	5.85e-08
	0.3786	4.4e-08	1.7e-08	5.45e-08
	0.3788	3.9e-08	1.55e-08	5.15e-08
	0.379	3.7e-08	1.55e-08	4.75e-08
	0.3792	3.35e-08	1.65e-08	4.65e-08
	0.3794	3.1e-08	1.55e-08	4.2e-08
	0.3796	3.1e-08	1.45e-08	4.15e-08
	0.3798	2.75e-08	1.5e-08	3.9e-08
	0.38	2.6e-08	1.45e-08	3.7e-08
	0.3802	2.5e-08	1.5e-08	3.45e-08
	0.3804	2.45e-08	1.45e-08	3.45e-08
	0.3806	2.3e-08	1.4e-08	3.3e-08
	0.3808	2.1e-08	1.5e-08	3.2e-08
	0.381	2.1e-08	1.4e-08	3.2e-08
	0.3812	1.9e-08	1.5e-08	2.9e-08
	0.3814	1.9e-08	1.3e-08	2.8e-08
	0.3816	1.85e-08	1.4e-08	2.85e-08
	0.3818	1.9e-08	1.4e-08	2.7e-08
	0.382	1.75e-08	1.25e-08	2.55e-08
	0.3822	1.55e-08	1.25e-08	2.7e-08
	0.3824	1.55e-08	1.3e-08	2.6e-08
	0.3826	1.5e-08	1.25e-08	2.4e-08
	0.3828	1.55e-08	1.4e-08	2.25e-08
	0.383	1.35e-08	1.1e-08	2.3e-08
	0.3832	1.4e-08	1.2e-08	2.35e-08
	0.3834	1.4e-08	1.2e-08	2.4e-08
	0.3836	1.4e-08	1.2e-08	2.2e-08
	0.3838	1.4e-08	1.25e-08	2.15e-08
	0.384	1.3e-08	1.2e-08	2.15e-08
	0.3842	1.3e-08	1.25e-08	2.1e-08
	0.3844	1.35e-08	1.1e-08	2.1e-08
	0.3846	1.25e-08	1.25e-08	2.1e-08
	0.3848	1.2e-08	1.15e-08	1.95e-08
	0.385	1.2e-08	1.15e-08	1.9e-08
	0.3852	1.05e-08	1.05e-08	2.939e-06
	0.3854	1.15e-08	1.1e-08	1.0865e-06
	0.3856	9.5e-09	1.7395e-06	8.765e-07
	0.3858	1e-08	9.285e-07	8.395e-07
	0.386	1.05e-08	7.73e-07	8.535e-07
	0.3862	1e-08	7.315e-07	5.045e-07
	0.3864	1.05e-08	7.34e-07	1.32e-07
	0.3866	9e-09	7.215e-07	1.085e-07
	0.3868	1.05e-08	1e-07	9.1e-08
	0.387	1.05e-08	8.65e-08	7.95e-08
	0.3872	9e-09	7.5e-08	7.1e-08
	0.3874	9.5e-09	6.65e-08	6.75e-08
	0.3876	9e-09	6e-08	5.9e-08
	0.3878	9e-09	5.5e-08	5.5e-08
	0.388	1e-08	5e-08	5.2e-08
	0.3882	8.5e-09	4.85e-08	4.85e-08
	0.3884	8.5e-09	4.45e-08	4.7e-08
	0.3886	9e-09	4e-08	4.25e-08
	0.3888	8.5e-09	3.8e-08	4.15e-08
	0.389	8e-09	3.75e-08	4e-08
	0.3892	8.5e-09	3.6e-08	3.7e-08
	0.3894	7.5e-09	3.35e-08	3.6e-08
	0.3896	8.5e-09	3.25e-08	3.45e-08
	0.3898	8e-09	2.95e-08	3.3e-08
	0.39	7.5e-09	3.1e-08	3.15e-08
	0.3902	7.5e-09	2.9e-08	2.95e-08
	0.3904	8e-09	2.75e-08	3.1e-08
	0.3906	7.5e-09	2.7e-08	2.95e-08
	0.3908	7e-09	2.55e-08	2.8e-08
	0.391	8e-09	2.6e-08	2.75e-08
	0.3912	7e-09	2.6e-08	2.65e-08
	0.3914	7.5e-09	2.55e-08	2.6e-08
	0.3916	7.5e-09	2.3e-08	2.5e-08
	0.3918	7e-09	2.25e-08	2.45e-08
	0.392	6.5e-09	2.15e-08	2.35e-08
	0.3922	7e-09	2.1e-08	2.3e-08
	0.3924	8e-09	2.15e-08	2.4e-08
	0.3926	7.5e-09	2.1e-08	2.35e-08
	0.3928	6.5e-09	2.1e-08	2.25e-08
	0.393	8e-09	2e-08	2.2e-08
	0.3932	7e-09	1.9e-08	2.1e-08
	0.3934	5.5e-09	1.9e-08	2.1e-08
	0.3936	7e-09	1.7e-08	2e-08
	0.3938	7e-09	1.75e-08	2.1e-08
	0.394	7e-09	1.85e-08	2.1e-08
	0.3942	7e-09	1.9e-08	1.95e-08
	0.3944	6.5e-09	1.85e-08	2.0635e-06
	0.3946	6e-09	1.65e-08	1.0105e-06
	0.3948	6.5e-09	1.75e-08	8.635e-07
	0.395	5e-09	1.55e-08	8.395e-07
	0.3952	5e-09	1.7e-08	8.555e-07
	0.3954	7.5e-09	1.55e-08	1.55e-07
	0.3956	7e-09	1.55e-08	1.275e-07
	0.3958	7e-09	1.5e-08	1.05e-07
	0.396	6e-09	1.45e-08	9e-08
	0.3962	4.5e-09	1.55e-08	7.9e-08
	0.3964	5e-09	1.55e-08	7.05e-08
	0.3966	5.5e-09	1.5e-08	6.5e-08
	0.3968	5.5e-09	1.55e-08	5.8e-08
	0.397	4.5e-09	1.25e-08	5.4e-08
	0.3972	5e-09	1.45e-08	5.2e-08
	0.3974	4.5e-09	1.4e-08	4.85e-08
	0.3976	5e-09	1.3e-08	4.6e-08
	0.3978	6e-09	1.4e-08	4.35e-08
	0.398	5e-09	1.4e-08	4.1e-08
	0.3982	5e-09	1.25e-08	3.9e-08
	0.3984	5e-09	1.25e-08	3.8e-08
	0.3986	4e-09	1.25e-08	3.55e-08
	0.3988	5e-09	1.35e-08	3.35e-08
	0.399	4.5e-09	1.25e-08	3.4e-08
	0.3992	6.5e-09	1.35e-08	3.1e-08
	0.3994	6e-09	1.25e-08	3.1e-08
[truncated: 13,009 more rows]

## Sheet: Figure 4
Figure 4c	Pixel	Memorized PSC (nA)
		A	B	C	D	E	F	G	H	I	J	K	L	M	N	O	P	Q	R	S	T	U	V	W	X	Y	Z
	1	13.5	72.5	18	79.5	66	70.5	16	91	11.5	94	103	94.5	77	95	9.5	104.5	11.5	67	4	86	77	87.5	84	93	76	84
	2	10	63	77.5	72.5	84	66	86.5	20	11.5	72	19.5	21	16	15.5	74	90	85	71.5	86	83	12	5	8.5	5	6.5	88
	3	75.5	63	74	74.5	79	79	77	5.5	77.5	89	19	17	15.5	1.5	99.5	101	93	87.5	68	77.5	9.5	5	9	5.5	5.5	94
	4	10	63.5	89	61	68.5	55	65	11.5	19	77.5	18.5	15.5	8	7	91	105	70.5	99.5	68.5	87.5	11.5	5	6	4.5	5.5	90.5
	5	9	16	20	24	66.5	92.5	70.5	84	15	113	103	14.5	84	82.5	11.5	19	11.5	10	66.5	82	74	91	72.5	83.5	86.5	91
	6	14	69.5	85	73	67	65.5	69	75	17	10	114.5	80	80.5	94	79.5	101.5	79	99.5	71	19	74	89.5	77.5	5	5	5
	7	74	18.5	19	22.5	20	18	15	11	19.5	9.5	19	17.5	103.5	103.5	10	15	11.5	19	14	13	6	6	8	77.5	83	5.5
	8	14	16.5	18	23	15.5	22	15	21.5	110	13.5	11.5	14	16	13	11.5	18	11.5	12	6.5	86	7	6	6	5	5.5	5.5
	9	64	11	16	20.5	5.5	24	16	23.5	19	72	85	10.5	77.5	8.5	14	17	12.5	7.5	6.5	8.5	7.5	6.5	5	81.5	88.5	72
	10	11.5	68	60	79	8.5	22	15	72	21	12.5	18.5	10.5	84.5	98	80.5	86	71.5	79	5.5	15.5	79.5	83	80	6	7	3
	11	73	73.5	74	74.5	79.5	88	75.5	91	18.5	10.5	101.5	76.5	100.5	78.5	98	70.5	107	77.5	5.5	12.5	80	69.5	82.5	6.5	6.5	6.5
	12	8.5	56	24	24	85	59	15	77.5	13	12.5	115	3	17.5	12	16	94	12	79.5	68.5	11	9.5	7	5	6.5	5	4.5
	13	12	60	23	23	74	67	15.5	74	70	14.5	100	10.5	85	93	14	79.5	79	70	72	83	8.5	6.5	82.5	86.5	87.5	83
	14	13.5	67.5	18.5	21.5	84	94	78	66.5	22.5	108	20	10.5	15	8.5	10.5	98	15	74	76.5	5	10	5	5	7	6.5	5
	15	71.5	15	19	64.5	11.5	20.5	64	94.5	17	13.5	16	9.5	106.5	82	84	17	91	8.5	14	4.5	71.5	77.5	91.5	6.5	5.5	4.5
	16	87.5	67	88.5	76.5	95	70	95	92	13.5	97.5	90.5	77.5	83	109.5	80	85.5	79	75.5	14	5	84	5	74.5	7	5.5	6.5
	17	85.5	14.5	20.5	22	14.5	19.5	14	12.5	12.5	12.5	19.5	16	20	7	14.5	14.5	17	16.5	0.5	4	10	74	4	80.5	6	84.5
	18	74	11.5	19	18.5	24	17	14	17.5	91	24.5	17	12.5	16.5	5.5	11.5	17.5	18.5	7	7	81	10	7.5	76.5	6.5	91.5	3
	19	80.5	12.5	18.5	18.5	22.5	26.5	12.5	16.5	25	70.5	88.5	12	13.5	62	12	16.5	77.5	10	12	4	9.5	85	4	85.5	6.5	5
	20	78	70.5	63.5	87.5	17	26	95.5	72	19	15.5	18.5	10.5	79.5	86	87	15.5	14	68	70	8	84	8.5	84.5	6.5	5	5
	21	60	74.5	21	82	80.5	95.5	11	71	18.5	10.5	98.5	86	104	73	9	96	15	86	77.5	10	11	7.5	4.5	88	5.5	89.5
	22	10.5	74.5	76	83	84	22	80.5	13	14.5	103.5	22.5	115.5	14	14.5	90.5	12	79.5	11.5	83	8	86.5	6.5	76.5	7	5	91
	23	10.5	82	86.5	68.5	101	19	83.5	13	84.5	80.5	18.5	121.5	17	9	79	13	96.5	5.5	79	79.5	83.5	84.5	5	6.5	85	84.5
	24	8.5	84	77	82.5	83	20.5	86	20.5	14.5	10	15.5	84	16.5	9.5	95	14.5	13.5	8	85	9.5	83	8	88.5	7	6.5	81.5
	25	79	11	21.5	18	86	18.5	89	75.5	18.5	7	77.5	101.5	96	71	15	12	79.5	74	14	11	2.5	6.5	4.5	78.5	6.5	87.5
Figure 4d	Pixel	Tactile vector
		A	B	C	D	E	F	G	H	I	J	K	L	M	N	O	P	Q	R	S	T	U	V	W	X	Y	Z
	1	0.32342	0.65182	0.50872	0.6871	0.62944	0.61028	0.51185	0.37317	0.01538	0.6977	0.30036	0.09395	0.44357	0.49815	0.5803	0.53432	0.37405	0.5389	0.47077	0.42532	0.28539	0.30593	0.37247	0.34163	0.42456	0.65771
	2	0.25644	0.31139	0.23365	0.35867	0.07429	0.21708	0.19189	0.24461	0.1085	0.09195	0.41537	0.00583	0.38289	0.27979	0.28527	0.32766	0.22668	0.21829	0.09009	0.09764	0.20217	0.2727	0.34948	0.28091	0.22901	0.03094
	3	0.28789	0.8139	0.06545	0.29002	0.72337	0.612	0.51327	1	0.12508	0.16259	0.6067	0	0.3617	0.31813	0.27639	0.69626	0.38693	0.97215	0.46495	0.07748	0.22162	0.42526	0.47971	0.19012	0.32617	0.00916
	4	0.68321	0.30399	0.35263	0.35973	0.19492	0.04585	0.26096	0.28973	0.03333	0.30296	0.22994	0.06616	0.18811	0.32761	0.27643	0.12933	0.47139	0.27876	0.20321	0.0551	0.22929	0.1694	0.62458	0.10762	0.05003	0.09355
	5	0.31447	0.63348	0.32379	0.51181	0.69959	0.00239	0.51135	0.34889	0.0936	0.22693	0.31612	0.57966	0.32205	0.20266	0.47568	0.13066	0.53984	0.336	0.48191	0.1069	0.46829	0.12245	0.13441	0.31993	0.12626	0.60183
Figure 4e	Pixel	Recognized vector
		A	B	C	D	E	F	G	H	I	J	K	L	M	N	O	P	Q	R	S	T	U	V	W	X	Y	Z
	1	0.00145	0.99276	0.01026	0.65205	1	1	0.00599	1	0.01601	0.9984	0.99999	0.99988	0.99999	0.99788	0.303	1	0.25095	1	0.01555	0.92287	0.87856	0.97948	0.9907	0.99999	1	1
	2	1.6628e-05	1	0.98765	0.99316	0.99999	0.99996	0.99993	0.16261	0.00135	0.99996	2.4254e-06	0.01398	0.00469	0.17656	0.97477	0.96232	0.74855	0.94316	0.9997	0.9937	0.03554	0.0039	4.7093e-08	0.0046	0.08121	0.99984
	3	0.99943	1	0.99758	0.99859	1	0.99999	1	0.32444	0.9994	1	0.01528	0.08099	0.01752	0.24828	0.86236	0.97125	0.9991	0.94726	0.99993	0.99382	0.04948	0.10521	3.1474e-07	0.03837	0.07543	1
	4	1.0773e-05	1	0.98579	0.99254	1	0.99995	0.99993	0.16216	0.00052507	0.99995	1.509e-06	0.02212	0.00583	0.20258	0.9714	0.96431	0.7553	0.95081	0.99971	0.99191	0.03369	0.00326	2.0481e-08	0.00571	0.08482	0.99996
	5	0.05608	0.01914	0.00125	0.03945	0.98774	1	0.98993	1	0.03732	0.99998	0.99999	0.22657	0.99997	0.99669	0.02843	1	0.22115	1	0.99762	0.9934	0.44562	0.9914	0.99467	0.99997	1	0.98466
	6	0.00010492	1	0.99783	0.9887	0.99997	0.9827	1	1	1.173e-06	0.00073493	0.94801	0.93798	0.71848	0.99984	0.99933	0.99999	0.98793	1	0.99994	4.38e-06	0.95894	0.86979	0.99969	0.00358	0.00051092	6.9616e-07
	7	0.99794	4.9488e-13	0.0019	0.00438	1.0596e-10	1.9961e-10	2.3022e-08	2.0175e-09	0.0002847	0.01986	0.03993	0.00013673	0.98958	0.63881	0.00339	1.5149e-08	0.00566	2.5656e-10	1.7921e-08	0.00301	0.00275	0.02385	0.02666	0.98712	0.95756	0.01008
	8	0.01034	4.4941e-08	0.00143	0.00117	1.0226e-10	1.3596e-05	5.7052e-08	1.065e-08	0.99999	8.1375e-06	0.00048893	0.01578	0.00058645	1.9633e-05	0.00244	2.0712e-08	1.827e-05	3.7084e-11	4.8973e-06	0.99816	0.00637	0.01867	0.01345	0.05509	0.03903	0.00381
	9	0.99989	8.0817e-12	1.038e-05	0.00028728	9.2967e-05	1.2411e-05	1.249e-07	0.00011832	0.03335	0.94487	0.99419	0.00107	0.99061	0.0162	1.36e-05	0.00031477	0.0038	1.7473e-05	4.4665e-08	0.00025006	0.00095277	0.00834	0.00259	0.99423	0.98219	0.99894
	10	0.00081023	0.98818	0.97909	0.91874	0.02283	0.03213	0.0232	0.99837	1.6544e-08	0.00187	0.03729	0.02973	0.72796	0.99949	0.98208	0.99874	0.87984	0.99999	0.00109	3.7693e-06	0.69078	0.87412	0.98523	0.01344	0.0006069	5.5266e-08
	11	0.95532	1	0.99817	0.98046	0.99914	0.97536	0.87061	1	1.5832e-09	6.911e-05	0.97303	0.94883	0.78297	1	0.99915	1	0.98994	1	0.02813	1.4174e-09	0.91604	0.95791	1	0.00040708	2.4942e-05	4.8153e-08
	12	4.6268e-11	0.99981	9.4042e-07	5.4683e-06	0.9983	1	0.46592	1	0.01047	1.032e-06	0.956	0.07664	0.00142	1.1807e-05	1.6453e-05	1	1.7458e-05	1	0.88384	0.00030893	0.00198	0.00020581	5.0287e-05	0.00216	0.04327	6.104e-05
	13	0.20554	1	0.07602	0.00947	0.99999	1	0.9229	1	0.99955	0.25361	0.9828	0.46546	0.92709	0.8877	0.07587	1	0.29501	1	0.72421	0.9247	0.02951	0.03032	0.70768	0.98082	0.99944	0.97289
	14	0.00723	0.99999	0.00244	0.01654	1	1	0.99996	1	9.6376e-06	0.95399	0.00702	4.2897e-05	0.00474	0.00094598	0.00309	1	0.0242	1	0.99991	0.00371	0.00373	0.00241	0.00022658	0.00263	0.01341	0.00085614
	15	1	0.04507	0.78174	0.75787	0.04203	4.2011e-09	0.50938	0.89161	4.1597e-07	0.00057983	0.07411	0.04261	0.68109	0.92893	0.76151	5.2431e-05	0.76564	0.0204	0.17461	1.6344e-06	0.62673	0.62203	1	0.03562	1.6451e-05	6.4817e-06
	16	0.9743	1	0.99851	0.95988	0.99991	0.92493	0.98855	1	8.7187e-07	0.91725	0.998	0.93601	0.79945	0.99898	0.9977	0.99999	0.99994	1	0.03619	8.0197e-06	0.89079	7.4066e-05	1	0.01064	0.00595	0.00017724
	17	0.99282	1.1669e-11	0.00014783	0.00016334	1.6806e-05	9.9053e-09	3.4763e-09	4.1116e-07	0.01388	0.00292	0.00246	0.03432	0.25751	0.04741	1.2333e-05	4.8908e-06	0.00579	5.0573e-07	1.6218e-08	0.00099736	0.01856	0.98944	0.00081455	0.79555	0.04994	0.99285
	18	0.99357	1.3523e-11	0.00053601	0.00132	7.7161e-15	0.00325	7.2009e-11	4.6512e-09	0.99988	0.01121	0.00138	1.8426e-06	0.03783	0.0372	0.00312	1.3693e-06	4.1373e-07	6.9988e-11	3.004e-10	0.9504	3.3297e-06	0.01818	0.99981	0.1555	0.99461	0.00272
	19	0.99998	2.3535e-08	0.00429	5.2028e-05	0.01555	9.7989e-09	0.00125	5.6802e-06	0.01377	0.93068	0.85708	0.00021454	0.35177	0.84164	1.9014e-05	0.00010971	0.97867	0.00031683	2.1982e-05	3.5218e-06	0.03534	0.95484	0.00712	0.41203	0.05102	4.4476e-05
	20	0.89933	0.9981	0.97332	0.99713	0.00484	0.00256	0.99653	0.99966	3.4095e-07	0.00024992	0.00653	0.00314	0.77409	0.66247	0.99899	0.02585	0.11071	0.89131	0.99781	0.00257	0.69547	0.04255	0.9996	0.04556	0.000195	1.1526e-08
	21	0.92334	0.99788	0.06556	0.56718	1	0.91007	0.75148	0.99954	0.10805	0.02609	0.83453	0.99051	0.97074	0.50418	0.24056	0.92905	0.06242	0.99414	0.75079	0.00354	0.08756	0.08501	0.07571	0.89836	0.08269	1
	22	0.00097783	0.99978	0.99996	0.99999	0.99146	1.0581e-08	0.99657	0.00011368	2.1474e-06	0.90753	0.00587	0.99994	0.00059226	0.08289	0.99998	7.0987e-06	0.99634	0.00018391	0.98641	0.01896	0.99836	0.00887	0.96874	6.028e-06	9.0933e-08	0.99093
	23	0.00013583	0.99896	0.99969	0.99996	0.99981	0.17047	0.99998	0.00018477	0.96303	0.99936	0.05531	1	0.05636	0.23467	0.99988	0.00785	0.99381	0.00123	1	1	0.99976	0.93287	0.04836	0.18663	0.84533	1
	24	0.00106	0.99961	0.99619	0.99991	0.98811	1.4244e-08	0.98542	0.00916	3.256e-06	0.00010338	0.00235	0.99998	0.0065	0.06984	0.99981	3.2442e-06	0.25835	0.00046046	0.99737	0.00142	0.98356	0.0816	0.99137	7.4262e-05	7.359e-08	0.99951
	25	0.99768	0.30766	0.01259	0.00274	0.9995	0.00082967	0.38665	0.95487	0.00845	0.00547	0.97611	0.86336	0.93899	0.56652	0.00316	0.22114	0.88292	0.87798	0.09621	8.5579e-05	0.29061	0.05667	0.05938	0.92014	0.07247	0.94688

## Sheet: Figure 5
Figure 5c		Spiking (Hz)														PSC (A)															Figure 5e	Red		Green		Blue		Red Apple		Green Apple		Blue Apple
	Apple	0	0	41.666	46.9159	0	39.9993	39.8327	0	0	0	0	0			5e-09	4e-09	3.1e-08	3.65e-08	4e-09	3.75e-08	3.8e-08	4e-09	5e-09	5e-09	4.5e-09	3e-09					Time (s)	Signal (V)	Time (s)	Signal (V)	Time (s)	Signal (V)	Time (s)	Signal (V)	Time (s)	Signal (V)	Time (s)	Signal (V)
		0	0	0	34.9994	35.0827	0	40	0	0	0	0	0			3e-09	3e-09	3.5e-09	4.2e-08	4.15e-08	4e-09	3.8e-08	3e-09	2.5e-09	2.5e-09	3e-09	3e-09					1.193e-07	2.40625	1.193e-07	2.5	1.1933e-07	2.40625	1.193e-07	2.46875	1.193e-07	2.5	2.39e-08	2.46875
		0	0	40	40	34.5827	28.4995	33.3328	33.2494	39.9	33.1661	0	0			4.5e-09	3e-09	3.45e-08	4.35e-08	3.6e-08	3.85e-08	2.95e-08	3.8e-08	4.05e-08	4.15e-08	4.5e-09	3e-09					0.000125119	2.46875	0.000125119	2.5	0.000125119	2.46875	0.000125119	2.46875	0.000125119	2.46875	0.000100024	2.5
		0	33.2494	28.5829	28.6662	39.916	41.3326	40.416	41.0826	41.3	47.9159	41	0			4e-09	3.8e-08	4.35e-08	4.35e-08	2.85e-08	2.95e-08	2.8e-08	3.05e-08	3.05e-08	3.5e-08	2.9e-08	4.5e-09					0.000250119	2.40625	0.000250119	2.46875	0.000250119	2.4375	0.000250119	2.46875	0.000250119	2.4375	0.000200024	2.46875
		45.4159	38.41	33.25	33.67	40	38.67	46.42	30.67	39.08	33.33	39.75	39.25			3.05e-08	3.25e-08	2.85e-08	2.85e-08	3.2e-08	3.2e-08	3.55e-08	3.25e-08	3.05e-08	3.2e-08	3.5e-08	3.7e-08					0.000375119	2.4375	0.000375119	2.5	0.000375119	2.46875	0.000375119	2.40625	0.000375119	2.4375	0.000300024	2.46875
		38.33	30.67	39.33	40	38.67	38.83	33.25	40	45.8326	39.916	39.9	33.2494			3.35e-08	3.45e-08	3.3e-08	3.2e-08	3.5e-08	3.6e-08	3.2e-08	3.6e-08	3.7e-08	3.75e-08	3.35e-08	3.4e-08					0.000500119	2.4375	0.000500119	2.5	0.000500119	2.4375	0.000500119	2.46875	0.000500119	2.5	0.000400024	2.46875
		33.33	41.5826	40	33.3328	41.6	30.9161	40	33.41	40.67	32.75	39.33	41.25			3.6e-08	4.1e-08	3.25e-08	2.9e-08	3.8e-08	3.75e-08	3.75e-08	3e-08	3.4e-08	3.4e-08	3.7e-08	3.45e-08					0.000625119	2.4375	0.000625119	2.5	0.000625119	2.46875	0.000625119	2.46875	0.000625119	2.5	0.000500024	2.46875
		41.166	33.416	30.92	39.75	39.58	33.42	33.416	38.5827	33.42	41	38.25	30.92			4.05e-08	3.75e-08	3.75e-08	3.95e-08	3.55e-08	3.15e-08	3.2e-08	3.6e-08	3.15e-08	3.75e-08	3.95e-08	3.85e-08					0.000750119	2.46875	0.000750119	2.5	0.000750119	2.46875	0.000750119	2.46875	0.000750119	2.5	0.000600024	2.5
		0	33.25	39.08	33.42	40.42	33.33	40.42	39.08	39.92	39.58	45.9159	0			3e-09	3.25e-08	3.75e-08	3.25e-08	3.9e-08	3e-08	3.4e-08	3.05e-08	3.6e-08	3.1e-08	3.6e-08	2e-09					0.000875119	2.46875	0.000875119	2.53125	0.000875119	2.4375	0.000875119	2.46875	0.000875119	2.4375	0.000700024	2.4375
		0	33.58	41.42	38.92	39.416	40.8327	33.3328	39.9	32	33.9	33	0			5e-09	3.4e-08	3.75e-08	3.15e-08	3e-08	3e-08	3.45e-08	3.95e-08	3.8e-08	2.8e-08	3.55e-08	6.5e-09					0.001	2.46875	0.001	2.46875	0.001	2.4375	0.001	2.46875	0.001	2.40625	0.000800024	2.5
		0	0	41	33.92	40.83	32.67	33.75	41.67	40	32.83	0	0			6e-09	6e-09	4e-08	3.7e-08	3.6e-08	3.75e-08	3.1e-08	3.55e-08	3.6e-08	3.5e-08	5e-09	3.5e-09					0.00113	2.4375	0.00113	2.53125	0.00113	2.4375	0.00113	2.46875	0.00113	2.46875	0.000900024	2.46875
		0	0	0	33.08	41.42	0	0	32.75	39.59	0	0	0			4.5e-09	6.5e-09	4.5e-09	3.95e-08	4.2e-08	3e-09	3e-09	2.85e-08	3.7e-08	4.5e-09	4.5e-09	4.5e-09					0.00125	2.46875	0.00125	2.53125	0.00125	2.4375	0.00125	2.46875	0.00125	2.46875	0.001	2.5
																																0.00138	2.46875	0.00138	2.5	0.00138	2.40625	0.00138	2.4375	0.00138	2.5	0.0011	2.46875
																																0.0015	2.46875	0.0015	2.5	0.0015	2.40625	0.0015	2.4375	0.0015	2.4375	0.0012	2.5
																																0.00163	2.5	0.00163	2.5	0.00163	2.40625	0.00163	2.46875	0.00163	2.46875	0.0013	2.5
	Pear	0	0	0	0	66.75	0	0	0	0	0	0	0			7.49498e-10	6.56627e-10	7.35442e-10	7.03313e-10	5.77886e-08	7.58032e-10	7.35944e-10	7.46486e-10	7.249e-10	7.87651e-10	7.46486e-10	7.2239e-10					0.00175	2.53125	0.00175	2.53125	0.00175	2.40625	0.00175	2.4375	0.00175	2.4375	0.0014	2.5
		0	0	0	0	0	66.67	0	0	0	0	0	0			7.5251e-10	7.36948e-10	7.56526e-10	7.54016e-10	6.92771e-10	5.47687e-08	7.20884e-10	7.68574e-10	7.14357e-10	7.56526e-10	7.21386e-10	7.13855e-10					0.00188	2.5625	0.00188	2.53125	0.00188	2.4375	0.00188	2.46875	0.00188	2.46875	0.0015	2.46875
		0	0	0	0	69.33	75.67	63.25	0	0	0	0	0			7.90161e-10	7.81124e-10	7.11345e-10	6.88755e-10	5.94005e-08	5.00721e-08	5.83134e-08	7.38956e-10	6.78213e-10	7.10843e-10	7.64558e-10	7.02811e-10					0.002	2.59375	0.002	2.5	0.002	2.40625	0.002	2.46875	0.002	2.4375	0.0016	2.53125
		0	0	0	0	68.67	66.33	75.58	0	0	0	0	0			7.39458e-10	7.4247e-10	7.53012e-10	7.20884e-10	4.90124e-08	5.37189e-08	5.64851e-08	8.00703e-10	6.97791e-10	7.4247e-10	7.11847e-10	7.2741e-10					0.00213	2.625	0.00213	2.5	0.00213	2.4375	0.00213	2.4375	0.00213	2.5	0.0017	2.46875
		0	0	0	0	65.75	66.25	68.08	0	0	0	0	0			7.55522e-10	7.58032e-10	7.51506e-10	7.01305e-10	6.14726e-08	5.43483e-08	5.26294e-08	7.38956e-10	7.25904e-10	7.61044e-10	6.76707e-10	7.16365e-10					0.00225	2.5625	0.00225	2.5	0.00225	2.46875	0.00225	2.5	0.00225	2.5	0.0018	2.5
		0	0	0	0	68.67	68.75	68.75	76.08	0	0	0	0			7.5753e-10	7.41968e-10	7.15361e-10	7.52008e-10	4.72139e-08	5.2403e-08	5.7408e-08	6.30423e-08	7.14859e-10	7.32932e-10	7.6506e-10	7.5e-10					0.00238	2.59375	0.00238	2.46875	0.00238	2.40625	0.00238	2.46875	0.00238	2.46875	0.0019	2.53125
		0	0	0	0	66.67	63.92	64	64.17	0	0	0	0			7.26406e-10	7.82129e-10	7.22892e-10	7.68072e-10	4.93284e-08	5.28383e-08	6.22886e-08	5.701e-08	7.31928e-10	7.59538e-10	7.18876e-10	7.45482e-10					0.0025	2.59375	0.0025	2.46875	0.0025	2.46875	0.0025	2.46875	0.0025	2.5	0.002	2.46875
		0	0	0	69.5	69.92	66.67	66.67	65	65	0	0	0			7.6255e-10	7.46988e-10	7.88153e-10	5.85995e-08	6.18756e-08	5.26045e-08	5.79353e-08	5.5107e-08	5.19652e-08	7.1988e-10	7.54016e-10	6.89257e-10					0.00263	2.5625	0.00263	2.4375	0.00263	2.4375	0.00263	2.5	0.00263	2.5	0.0021	2.46875
		0	0	0	64.83	72.58	74.83	74.67	74.75	74.42	0	0	0			7.12349e-10	7.48996e-10	7.38956e-10	5.43358e-08	5.4398e-08	5.44279e-08	5.9893e-08	6.06965e-08	5.71294e-08	7.34438e-10	7.7259e-10	7.3243e-10					0.00275	2.59375	0.00275	2.46875	0.00275	2.4375	0.00275	2.46875	0.00275	2.5	0.0022	2.46875
		0	0	0	74.42	74.92	75.08	75	74.67	74.67	0	0	0			7.35442e-10	7.4247e-10	7.25402e-10	6.04876e-08	5.25622e-08	5.52612e-08	5.1393e-08	5.37289e-08	6.21294e-08	7.68574e-10	7.32932e-10	7.5251e-10					0.00288	2.59375	0.00288	2.4375	0.00288	2.46875	0.00288	2.46875	0.00288	2.46875	0.0023	2.46875
		0	0	0	71.5	71.75	71.83	66	65.83	66.75	0	0	0			7.28916e-10	7.5502e-10	7.17369e-10	5.12736e-08	5.35323e-08	6.17264e-08	5.70896e-08	5.96144e-08	6.25871e-08	7.3745e-10	7.2741e-10	7.54518e-10					0.003	2.65625	0.003	2.40625	0.003	2.40625	0.003	2.4375	0.003	2.5	0.0024	2.46875
		0	0	0	0	66.75	64.42	64.83	63.17	0	0	0	0			6.69679e-10	7.17871e-10	7.5251e-10	7.39458e-10	6.22313e-08	5.61692e-08	5.61443e-08	5.30547e-08	7.31426e-10	6.93273e-10	6.92771e-10	6.90763e-10					0.00313	2.6875	0.00313	2.40625	0.00313	2.40625	0.00313	2.46875	0.00313	2.5	0.0025	2.46875
																																0.00325	2.625	0.00325	2.40625	0.00325	2.40625	0.00325	2.46875	0.00325	2.5	0.0026	2.46875
																																0.00338	2.65625	0.00338	2.40625	0.00338	2.4375	0.00338	2.5	0.00338	2.5	0.0027	2.5
																																0.0035	2.75	0.0035	2.375	0.0035	2.40625	0.0035	2.46875	0.0035	2.53125	0.0028	2.5
	Blueberry	0	0	0	0	0	0	0	0	0	0	0	0			2.04e-09	1.895e-09	1.66e-09	2.085e-09	1.61e-09	2.21e-09	2.13e-09	1.935e-09	1.755e-09	2.255e-09	2.075e-09	1.725e-09					0.00363	2.6875	0.00363	2.40625	0.00363	2.4375	0.00363	2.5	0.00363	2.5	0.0029	2.5
		0	0	0	0	0	123.67	123.17	0	0	0	0	0			2.185e-09	2.06e-09	2.115e-09	2.115e-09	1.605e-09	7.85e-08	7.65e-08	2.435e-09	1.8e-09	2.155e-09	2.01e-09	2.21e-09					0.00375	2.625	0.00375	2.375	0.00375	2.40625	0.00375	2.5	0.00375	2.5625	0.003	2.46875
		0	0	123.42	114.17	114	127	124.92	125.08	124.92	113.33	0	0			2.095e-09	1.73e-09	7.05e-08	7.35e-08	7.85e-08	8.3e-08	7.25e-08	7.5e-08	8.5e-08	7.65e-08	1.97e-09	1.96e-09					0.00388	2.625	0.00388	2.375	0.00388	2.46875	0.00388	2.46875	0.00388	2.59375	0.0031	2.46875
		0	0	0	116.58	116.67	113.17	113.75	116.75	117.83	0	0	0			2.015e-09	1.96e-09	2.305e-09	7.4e-08	8.8e-08	7.45e-08	7.3e-08	8.45e-08	9.2e-08	1.86e-09	2.215e-09	2.015e-09					0.004	2.65625	0.004	2.34375	0.004	2.4375	0.004	2.4375	0.004	2.5625	0.0032	2.46875
		0	0	120	129.83	119.92	119.75	124.92	124.92	125.08	125.25	0	0			1.955e-09	1.975e-09	7.85e-08	8.7e-08	8.4e-08	8.7e-08	7.3e-08	7.8e-08	7.7e-08	8e-08	2.065e-09	1.945e-09					0.00413	2.59375	0.00413	2.34375	0.00413	2.4375	0.00413	2.46875	0.00413	2.59375	0.0033	2.5
		0	0	125.83	118.58	128.42	126.5	117.67	117.5	126.75	126.92	0	0			1.835e-09	2.285e-09	8.45e-08	8e-08	9.15e-08	7.35e-08	9.15e-08	7.3e-08	9.4e-08	8.1e-08	2.515e-09	2.11e-09					0.00425	2.5625	0.00425	2.34375	0.00425	2.4375	0.00425	2.46875	0.00425	2.59375	0.0034	2.5
		0	0	126.91	127.5	127.12	127.42	127.42	127.25	117.9	117.8	0	0			1.86e-09	1.93e-09	8.85e-08	8.05e-08	8.4e-08	7.3e-08	7.95e-08	8.1e-08	7.3e-08	8.2e-08	1.71e-09	1.945e-09					0.00438	2.5	0.00438	2.375	0.00438	2.4375	0.00438	2.46875	0.00438	2.625	0.0035	2.4375
		0	0	118.42	118.17	118.33	117.92	127.5	127.12	127.58	127.67	0	0			1.47e-09	1.945e-09	7.5e-08	8.15e-08	8.1e-08	7.85e-08	8.7e-08	7.6e-08	8.85e-08	8.7e-08	2.045e-09	2.185e-09					0.0045	2.40625	0.0045	2.34375	0.0045	2.40625	0.0045	2.46875	0.0045	2.625	0.0036	2.46875
		0	0	0	127.33	128.33	127.83	116.83	117.42	117.75	0	0	0			1.845e-09	1.695e-09	1.945e-09	7.55e-08	8.35e-08	7.65e-08	8e-08	8.9e-08	7.65e-08	1.86e-09	2.29e-09	1.6e-09					0.00463	2.375	0.00463	2.375	0.00463	2.40625	0.00463	2.5	0.00463	2.625	0.0037	2.5
		0	0	0	0	115	115.33	118	118.17	0	0	0	0			1.68e-09	1.95e-09	1.935e-09	1.92e-09	7.4e-08	7.3e-08	8.2e-08	8.4e-08	1.99e-09	2.18e-09	1.965e-09	1.885e-09					0.00475	2.3125	0.00475	2.375	0.00475	2.40625	0.00475	2.46875	0.00475	2.625	0.0038	2.4375
		0	0	0	0	0	0	0	0	0	0	0	0			1.765e-09	2.15e-09	1.91e-09	1.965e-09	1.945e-09	1.465e-09	1.735e-09	1.695e-09	2e-09	1.545e-09	2.075e-09	1.97e-09					0.00488	2.28125	0.00488	2.375	0.00488	2.4375	0.00488	2.5	0.00488	2.65625	0.0039	2.46875
		0	0	0	0	0	0	0	0	0	0	0	0			1.95e-09	1.97e-09	1.925e-09	1.925e-09	1.985e-09	1.79e-09	1.62e-09	1.97e-09	2.175e-09	2.13e-09	1.83e-09	1.865e-09					0.005	2.21875	0.005	2.375	0.005	2.4375	0.005	2.5	0.005	2.6875	0.004	2.4375
																																0.00513	2.1875	0.00513	2.34375	0.00513	2.40625	0.00513	2.5	0.00513	2.71875	0.0041	2.5
																																0.00525	2.15625	0.00525	2.375	0.00525	2.34375	0.00525	2.5	0.00525	2.78125	0.0042	2.46875
																																0.00538	2.21875	0.00538	2.40625	0.00538	2.375	0.00538	2.5	0.00538	2.8125	0.0043	2.4375
	Heart	0	0	0	0	0	0	0	0	0	0	0	0			2.4e-09	2.305e-09	2.305e-09	2.365e-09	2.39e-09	2.315e-09	2.38e-09	2.37e-09	2.29e-09	2.14e-09	2.165e-09	2.345e-09					0.0055	2.15625	0.0055	2.375	0.0055	2.375	0.0055	2.53125	0.0055	2.75	0.0044	2.4375
		0	33.13	31.17	31.33	0	0	0	31.25	30.75	30.75	0	0			2.34e-09	2.85e-08	3.8e-08	3.7e-08	2.1e-09	2.16e-09	2.17e-09	3.5e-08	3.55e-08	2.95e-08	2.12e-09	2.2e-09					0.00563	2.1875	0.00563	2.375	0.00563	2.375	0.00563	2.5	0.00563	2.75	0.0045	2.4375
		30.58	30.83	30.92	33.33	37.83	0	31.08	30.83	32.42	32.42	32.08	0			3.1e-08	3.5e-08	3.9e-08	3.7e-08	4e-08	2.275e-09	3.6e-08	4e-08	3.7e-08	4e-08	4.2e-08	2.17e-09					0.00575	2.21875	0.00575	2.4375	0.00575	2.3125	0.00575	2.5	0.00575	2.625	0.0046	2.46875
		32.42	32.33	33.33	33.33	33.33	32.58	39.25	33.33	32.17	31.92	32.33	0			4.3e-08	3.7e-08	3.9e-08	3.45e-08	3.95e-08	3.4e-08	3.7e-08	4.05e-08	3.85e-08	3.7e-08	3.2e-08	2.245e-09					0.00588	2.25	0.00588	2.4375	0.00588	2.375	0.00588	2.46875	0.00588	2.65625	0.0047	2.4375
		33.5	34.33	34.33	33.5	33.33	33.75	33.33	33.33	33.42	34.67	33.33	0			4.2e-08	3e-08	3e-08	3.25e-08	3.1e-08	3.55e-08	3.25e-08	4.05e-08	3.5e-08	3.55e-08	3.5e-08	2.265e-09					0.006	2.28125	0.006	2.46875	0.006	2.375	0.006	2.5	0.006	2.59375	0.0048	2.46875
		33.33	34.83	35	34.75	35.83	35.42	34.83	35.08	34.92	33.33	33.33	0			4.2e-08	3.95e-08	3.55e-08	3.95e-08	2.85e-08	3.65e-08	4e-08	4.4e-08	3.1e-08	3.85e-08	4.05e-08	2.22e-09					0.00613	2.34375	0.00613	2.46875	0.00613	2.40625	0.00613	2.46875	0.00613	2.46875	0.0049	2.4375
		0	33.33	33.83	33.33	41.17	40.92	34.5	34.5	33.33	40.67	0	0			2.28e-09	4.1e-08	3.2e-08	3.75e-08	3.2e-08	2.9e-08	4.25e-08	3.2e-08	3e-08	3.85e-08	2.15e-09	2.34e-09					0.00625	2.375	0.00625	2.46875	0.00625	2.375	0.00625	2.5	0.00625	2.375	0.005	2.4375
		0	0	40.25	34.33	43	40	40.67	40.5	33.42	0	0	0			2.26e-09	2.23e-09	3.45e-08	3.55e-08	3.3e-08	3.5e-08	3.8e-08	3.9e-08	3.45e-08	2.45e-09	2.32e-09	2.16e-09					0.00638	2.4375	0.00638	2.46875	0.00638	2.375	0.00638	2.5	0.00638	2.375	0.0051	2.4375
		0	0	0	33.33	41	40.75	40.08	33.33	0	0	0	0			2.23e-09	2.235e-09	2.18e-09	3.6e-08	3.5e-08	3.7e-08	3.2e-08	4.1e-08	2.19e-09	2.18e-09	2.285e-09	2.155e-09					0.0065	2.46875	0.0065	2.53125	0.0065	2.4375	0.0065	2.5	0.0065	2.28125	0.0052	2.46875
		0	0	0	0	33.33	34.83	34.67	0	0	0	0	0			2.215e-09	2.07e-09	2.265e-09	2.165e-09	3.25e-08	3.85e-08	4.15e-08	2.33e-09	2.205e-09	2.265e-09	2.275e-09	2.3e-09					0.00663	2.46875	0.00663	2.53125	0.00663	2.4375	0.00663	2.46875	0.00663	2.28125	0.0053	2.46875
		0	0	0	0	0	35.25	0	0	0	0	0	0			2.3e-09	2.325e-09	2.225e-09	2.375e-09	2.19e-09	4.05e-08	2.11e-09	2.195e-09	2.18e-09	2.185e-09	2.235e-09	2.275e-09					0.00675	2.53125	0.00675	2.5625	0.00675	2.4375	0.00675	2.53125	0.00675	2.28125	0.0054	2.4375
		0	0	0	0	0	0	0	0	0	0	0	0			2.18e-09	2.135e-09	2.09e-09	2.225e-09	2.115e-09	2.235e-09	2.165e-09	2.325e-09	2.305e-09	2.205e-09	2.13e-09	2.14e-09					0.00688	2.5625	0.00688	2.53125	0.00688	2.40625	0.00688	2.5	0.00688	2.25	0.0055	2.5
																																0.007	2.53125	0.007	2.53125	0.007	2.4375	0.007	2.5	0.007	2.28125	0.0056	2.4375
																																0.00713	2.53125	0.00713	2.5625	0.00713	2.4375	0.00713	2.5	0.00713	2.28125	0.0057	2.5
																																0.00725	2.5	0.00725	2.59375	0.00725	2.40625	0.00725	2.46875	0.00725	2.25	0.0058	2.46875
	Dog	0	0	0	0	0	0	0	0	0	0	0	0			1.68e-09	1.59e-09	1.705e-09	1.575e-09	1.585e-09	1.505e-09	1.76e-09	1.68e-09	1.71e-09	1.62e-09	1.67e-09	1.65e-09					0.00738	2.5	0.00738	2.625	0.00738	2.375	0.00738	2.53125	0.00738	2.34375	0.0059	2.4375
		0	0	0	32.67	30.92	32.66	37.42	33.33	33	0	0	0			1.685e-09	1.56e-09	1.69e-09	2.842e-08	3.0295e-08	3.6775e-08	3.1185e-08	3.4675e-08	3.009e-08	1.545e-09	1.645e-09	1.695e-09					0.0075	2.46875	0.0075	2.59375	0.0075	2.40625	0.0075	2.5	0.0075	2.375	0.006	2.46875
		0	37.75	37.67	0	0	0	0	0	0	33.33	31	0			1.665e-09	2.601e-08	3.685e-08	1.54e-09	1.7e-09	1.54e-09	1.63e-09	1.445e-09	1.58e-09	2.9305e-08	3.1285e-08	1.51e-09					0.00763	2.40625	0.00763	2.625	0.00763	2.4375	0.00763	2.46875	0.00763	2.4375	0.0061	2.4375
		33	0	0	0	0	0	0	0	0	0	0	33			3.775e-08	1.705e-09	1.53e-09	1.47e-09	1.57e-09	1.57e-09	1.505e-09	1.47e-09	1.49e-09	1.7e-09	1.58e-09	3.7385e-08					0.00775	2.40625	0.00775	2.65625	0.00775	2.40625	0.00775	2.46875	0.00775	2.46875	0.0062	2.4375
		40.17	0	40.75	0	40.25	0	0	33	0	31.33	0	31.08			3.638e-08	1.67e-09	4.107e-08	1.565e-09	3.6135e-08	1.415e-09	1.54e-09	3.827e-08	1.64e-09	3.2055e-08	1.635e-09	3.8125e-08					0.00788	2.375	0.00788	2.65625	0.00788	2.40625	0.00788	2.46875	0.00788	2.53125	0.0063	2.4375
		38.33	0	40.42	0	0	0	0	0	0	40.25	0	33			3.1325e-08	1.455e-09	3.7465e-08	1.435e-09	1.54e-09	1.62e-09	1.63e-09	1.645e-09	1.565e-09	3.4565e-08	1.485e-09	3.7275e-08					0.008	2.375	0.008	2.6875	0.008	2.375	0.008	2.5	0.008	2.53125	0.0064	2.4375
		33.25	0	38.17	0	0	0	0	0	0	31.25	0	38.41			3.094e-08	1.595e-09	3.941e-08	1.47e-09	1.62e-09	1.605e-09	1.72e-09	1.575e-09	1.6e-09	3.1945e-08	1.565e-09	4.1055e-08					0.00813	2.34375	0.00813	2.71875	0.00813	2.40625	0.00813	2.5	0.00813	2.5	0.0065	2.4375
		37.92	0	31.08	0	0	0	0	0	0	31.08	0	40.25			2.916e-08	1.54e-09	3.883e-08	1.435e-09	1.505e-09	1.655e-09	1.55e-09	1.4e-09	1.655e-09	3.88e-08	1.51e-09	4.034e-08					0.00825	2.34375	0.00825	2.75	0.00825	2.40625	0.00825	2.46875	0.00825	2.46875	0.0066	2.46875
		0	33	0	33	0	33.33	31.5	0	38.25	0	31	0			1.745e-09	3.3775e-08	1.44e-09	3.651e-08	1.51e-09	3.157e-08	3.993e-08	1.57e-09	3.683e-08	1.51e-09	3.283e-08	1.48e-09					0.00838	2.34375	0.00838	2.8125	0.00838	2.40625	0.00838	2.5	0.00838	2.5	0.0067	2.46875
		0	0	0	40.75	0	0	0	0	33	0	0	0			1.385e-09	1.4e-09	1.4e-09	3.5655e-08	1.445e-09	1.395e-09	2.125e-09	1.52e-09	4.158e-08	1.54e-09	1.55e-09	1.495e-09					0.0085	2.3125	0.0085	2.875	0.0085	2.375	0.0085	2.5	0.0085	2.4375	0.0068	2.4375
		0	0	0	0	33.42	31.9	38.25	40.67	0	0	0	0			1.475e-09	1.34e-09	1.48e-09	1.525e-09	3.65e-08	3.991e-08	3.591e-08	3.83e-08	1.355e-09	1.425e-09	1.49e-09	1.48e-09					0.00863	2.3125	0.00863	2.9375	0.00863	2.40625	0.00863	2.46875	0.00863	2.34375	0.0069	2.4375
		0	0	0	0	0	0	0	0	0	0	0	0			1.5e-09	1.405e-09	1.495e-09	1.565e-09	1.51e-09	1.475e-09	1.565e-09	1.305e-09	1.335e-09	1.505e-09	1.54e-09	1.525e-09					0.00875	2.34375	0.00875	2.8125	0.00875	2.34375	0.00875	2.46875	0.00875	2.34375	0.007	2.4375
																																0.00888	2.34375	0.00888	2.65625	0.00888	2.34375	0.00888	2.46875	0.00888	2.3125	0.0071	2.46875
																																0.009	2.3125	0.009	2.4375	0.009	2.4375	0.009	2.46875	0.009	2.3125	0.0072	2.4375
																																0.00913	2.375	0.00913	2.3125	0.00913	2.5	0.00913	2.4375	0.00913	2.28125	0.0073	2.4375
Figure 5D		Apple		Pear		Blueberry		Song		Dog barking						Visual																0.00925	2.4375	0.00925	2.28125	0.00925	2.4375	0.00925	2.46875	0.00925	2.28125	0.0074	2.4375
		Time (s)	Signal (V)	Time (s)	Signal (V)	Time (s)	Signal (V)	Time (s)	Signal (V)	Time (s)	Signal (V)				Apple	3.36378e-08	6.54135e-12	0.99968	0.99981	2.86001e-08	0.99954	0.99972	1.09966e-12	4.05664e-12	1.47542e-08	6.63133e-09	3.45592e-06					0.00938	2.4375	0.00938	2.25	0.00938	2.46875	0.00938	2.4375	0.00938	2.25	0.0075	2.4375
		1.19e-07	2.4625	1.193e-07	2.4625	1.193e-07	2.4625	-4.8807e-06	2.36875	4.77e-08	2.48125					2.5991e-10	2.87266e-07	3.43814e-05	0.99998	0.99978	2.30452e-06	0.99997	3.71928e-05	1.2772e-05	3.92326e-05	1.14399e-10	2.4021e-10					0.0095	2.46875	0.0095	2.25	0.0095	2.4375	0.0095	2.46875	0.0095	2.28125	0.0076	2.46875
		0.000125119	2.43125	0.000125119	2.4625	0.000125119	2.43125	0.000120119	1.93125	0.000100048	2.41875					3.24998e-05	3.4043e-05	1	1	1	1	1	0.99999	0.99999	1	3.52678e-05	6.14317e-17					0.00963	2.5	0.00963	2.21875	0.00963	2.46875	0.00963	2.4375	0.00963	2.28125	0.0077	2.40625
		0.000250119	2.4625	0.000250119	2.4625	0.000250119	2.43125	0.000245119	1.80625	0.000200048	2.45					2.8745e-05	1	0.99998	0.99999	0.99999	1	1	0.99999	1	0.99986	0.99982	1.87903e-05					0.00975	2.5	0.00975	2.1875	0.00975	2.46875	0.00975	2.46875	0.00975	2.3125	0.0078	2.4375
		0.000375119	2.43125	0.000375119	2.49375	0.000375119	2.4625	0.000370119	2.525	0.000300048	2.45					0.99988	0.99999	1	0.99998	1	0.99999	1	1	0.99999	1	0.99988	0.99969					0.00988	2.5625	0.00988	2.1875	0.00988	2.46875	0.00988	2.4375	0.00988	2.40625	0.0079	2.4375
		0.000500119	2.4625	0.000500119	2.49375	0.000500119	2.49375	0.000495119	2.9	0.000400048	2.54375					1	1	1	0.99999	0.99999	1	1	0.99999	1	1	0.99983	0.99938					0.01	2.625	0.01	2.15625	0.01	2.46875	0.01	2.4375	0.01	2.375	0.008	2.4375
		0.000625119	2.4625	0.000625119	2.49375	0.000625119	2.4625	0.000620119	2.8375	0.000500048	2.45					0.99946	0.99993	1	1	1	1	1	1	1	1	0.99983	0.99999					0.01013	2.625	0.01013	2.1875	0.01013	2.4375	0.01013	2.4375	0.01013	2.40625	0.0081	2.46875
		0.000750119	2.4625	0.000750119	2.49375	0.000750119	2.43125	0.000745119	2.65	0.000600048	2.5125					0.99947	0.99919	0.99999	1	1	1	1	1	0.99999	0.99997	0.99977	0.99964					0.01025	2.6875	0.01025	2.4375	0.01025	2.4375	0.01025	2.46875	0.01025	2.4375	0.0082	2.4375
		0.000875119	2.4625	0.000875119	2.4625	0.000875119	2.49375	0.000870119	2.68125	0.000700048	2.48125					1.20229e-11	0.99974	0.99956	1	1	1	0.99999	1	0.99999	0.99964	0.9996	1.85966e-08					0.01038	2.71875	0.01038	2.53125	0.01038	2.4375	0.01038	2.46875	0.01038	2.4375	0.0083	2.46875
		0.001	2.4625	0.001	2.49375	0.001	2.4625	0.000995119	2.275	0.000800048	2.48125					1.19733e-07	0.99933	0.99901	0.9997	1	1	0.99999	0.99996	0.99968	0.99973	0.99942	4.80312e-06					0.0105	2.75	0.0105	2.5625	0.0105	2.40625	0.0105	2.40625	0.0105	2.4375	0.0084	2.4375
		0.00113	2.4625	0.00113	2.4625	0.00113	2.4625	0.00112	2.05625	0.000900048	2.48125					9.64574e-13	3.74776e-07	0.99951	0.99972	0.99982	1	0.99974	0.99979	0.99966	0.99897	7.08351e-06	5.83003e-12					0.01063	2.8125	0.01063	2.53125	0.01063	2.375	0.01063	2.40625	0.01063	2.46875	0.0085	2.4375
		0.00125	2.525	0.00125	2.4625	0.00125	2.4625	0.00125	2.2125	0.001	2.48125					2.3464e-12	1.17331e-07	4.58665e-09	0.99944	0.99959	6.28446e-06	3.24265e-07	0.99969	0.99973	1.38631e-13	5.12619e-07	5.16256e-09					0.01075	2.78125	0.01075	2.5625	0.01075	2.34375	0.01075	2.4375	0.01075	2.46875	0.0086	2.4375
		0.00138	2.4625	0.00138	2.43125	0.00138	2.43125	0.00137	2.4625	0.0011	2.45																					0.01088	2.8125	0.01088	2.6875	0.01088	2.3125	0.01088	2.46875	0.01088	2.46875	0.0087	2.46875
		0.0015	2.49375	0.0015	2.43125	0.0015	2.4625	0.0015	2.5875	0.0012	2.48125																					0.011	2.78125	0.011	2.6875	0.011	2.28125	0.011	2.4375	0.011	2.4375	0.0088	2.4375
		0.00163	2.49375	0.00163	2.49375	0.00163	2.43125	0.00162	2.80625	0.0013	2.48125																					0.01113	2.78125	0.01113	2.625	0.01113	2.28125	0.01113	2.4375	0.01113	2.46875	0.0089	2.46875
		0.00175	2.49375	0.00175	2.49375	0.00175	2.43125	0.00175	2.525	0.0014	2.41875				Pear	6.88275e-06	2.24788e-07	1.02234e-06	8.42337e-06	0.99998	1.8159e-06	1.44089e-05	2.98006e-06	5.21258e-07	5.05287e-06	6.4091e-06	9.8787e-06					0.01125	2.875	0.01125	2.5625	0.01125	2.28125	0.01125	2.4375	0.01125	2.5	0.009	2.4375
		0.00188	2.43125	0.00188	2.4625	0.00188	2.4625	0.00187	2.68125	0.0015	2.45					6.50195e-06	1.63204e-08	1.09796e-08	6.13831e-06	2.15697e-05	1	5.99204e-05	3.87287e-07	1.83322e-07	3.45404e-09	5.70986e-06	2.26078e-06					0.01138	2.8125	0.01138	2.5625	0.01138	2.25	0.01138	2.4375	0.01138	2.53125	0.0091	2.4375
		0.002	2.43125	0.002	2.4625	0.002	2.4625	0.002	2.3375	0.0016	2.45					1.1298e-08	6.03995e-07	1.2432e-05	1.0793e-05	0.99999	1	0.99999	1.32941e-05	1.08425e-05	1.53548e-05	6.28018e-10	1.10764e-08					0.0115	2.75	0.0115	2.40625	0.0115	2.21875	0.0115	2.46875	0.0115	2.53125	0.0092	2.5
		0.00213	2.4625	0.00213	2.49375	0.00213	2.43125	0.00212	2.275	0.0017	2.48125					9.9414e-07	1.54849e-06	4.40896e-07	1.1081e-05	1	0.99999	1	9.44862e-06	8.76251e-06	1.12375e-05	1.71121e-05	9.8661e-07					0.01163	2.75	0.01163	2.34375	0.01163	2.15625	0.01163	2.5	0.01163	2.5625	0.0093	2.46875
		0.00225	2.4625	0.00225	2.4625	0.00225	2.4625	0.00225	1.93125	0.0018	2.45					2.23613e-05	3.62904e-08	1.37245e-05	1.73829e-05	1	0.99999	0.99999	1.49514e-05	1.30432e-05	2.085e-05	5.11132e-06	5.712e-06					0.01175	2.6875	0.01175	2.28125	0.01175	2.09375	0.01175	2.40625	0.01175	2.625	0.0094	2.46875
		0.00238	2.4625	0.00238	2.49375	0.00238	2.4625	0.00237	2.025	0.0019	2.45					3.94639e-06	4.46486e-08	2.22101e-05	1.45736e-05	0.99999	1	1	0.99999	8.75023e-06	1.36148e-05	1.00783e-05	2.12452e-05					0.01188	2.65625	0.01188	2.28125	0.01188	2.0625	0.01188	2.5	0.01188	2.75	0.0095	2.4375
		0.0025	2.4625	0.0025	2.49375	0.0025	2.4625	0.0025	2.2125	0.002	2.48125					2.90693e-05	6.00647e-10	1.90452e-05	1.06069e-05	1	0.99999	0.99999	1	1.02646e-05	1.70143e-05	5.50636e-06	1.54332e-05					0.012	2.59375	0.012	2.3125	0.012	2.03125	0.012	2.40625	0.012	2.75	0.0096	2.4375
		0.00263	2.4625	0.00263	2.4625	0.00263	2.4625	0.00262	2.65	0.0021	2.48125					3.65355e-05	3.61111e-05	1.54297e-05	1	0.99999	1	1	0.99999	1	5.19647e-05	2.3407e-05	2.38398e-05					0.01213	2.46875	0.01213	2.3125	0.01213	2	0.01213	2.46875	0.01213	2.78125	0.0097	2.46875
		0.00275	2.43125	0.00275	2.4625	0.00275	2.49375	0.00275	2.775	0.0022	2.45					3.58131e-08	1.24936e-05	2.53354e-05	1	0.99999	1	0.99999	1	1	2.01375e-05	2.50672e-05	5.44711e-10					0.01225	2.375	0.01225	2.25	0.01225	1.96875	0.01225	2.46875	0.01225	2.75	0.0098	2.46875
		0.00288	2.4625	0.00288	2.4625	0.00288	2.525	0.00287	3.15	0.0023	2.45					3.07104e-07	4.24412e-05	2.2734e-05	0.99999	0.99998	0.99999	0.99999	1	1	7.43368e-06	3.82587e-05	3.95036e-06					0.01238	2.34375	0.01238	2.25	0.01238	1.96875	0.01238	2.46875	0.01238	2.875	0.0099	2.4375
		0.003	2.4625	0.003	2.43125	0.003	2.43125	0.003	2.775	0.0024	2.48125					3.02242e-11	1.72053e-06	3.03398e-05	1	1	0.99999	0.99999	0.99999	0.99999	4.58944e-05	1.20882e-05	4.1702e-08					0.0125	2.25	0.0125	2.28125	0.0125	1.90625	0.0125	2.4375	0.0125	2.96875	0.01	2.46875
		0.00313	2.43125	0.00313	2.49375	0.00313	2.43125	0.00312	2.5875	0.0025	2.41875					2.83532e-09	1.0242e-08	2.0075e-06	2.70696e-05	1	0.99999	0.99998	0.99999	2.04845e-05	1.88111e-06	5.02064e-06	5.39042e-06					0.01263	2.21875	0.01263	2.40625	0.01263	1.90625	0.01263	2.4375	0.01263	2.96875	0.0101	2.46875
		0.00325	2.49375	0.00325	2.49375	0.00325	2.43125	0.00325	2.36875	0.0026	2.41875																					0.01275	2.1875	0.01275	2.5	0.01275	1.84375	0.01275	2.46875	0.01275	3.125	0.0102	2.40625
		0.00338	2.4625	0.00338	2.49375	0.00338	2.4625	0.00337	2.4	0.0027	2.41875																					0.01288	2.125	0.01288	2.46875	0.01288	1.8125	0.01288	2.4375	0.01288	3.125	0.0103	2.4375
		0.0035	2.4625	0.0035	2.4625	0.0035	2.4625	0.0035	3.05625	0.0028	2.45																					0.013	2.125	0.013	2.53125	0.013	1.8125	0.013	2.5	0.013	3.125	0.0104	2.4375
		0.00363	2.4625	0.00363	2.49375	0.00363	2.4625	0.00362	2.65	0.0029	2.41875				Blueberry	1.43675e-07	1.18913e-10	5.12079e-06	4.27993e-05	4.59268e-06	4.81537e-09	1.18489e-05	2.86379e-12	4.61017e-13	3.27001e-07	1.86855e-11	1.72075e-06					0.01313	2.15625	0.01313	2.46875	0.01313	1.78125	0.01313	2.46875	0.01313	2.96875	0.0105	2.46875
		0.00375	2.4625	0.00375	2.43125	0.00375	2.49375	0.00375	2.86875	0.003	2.45					6.46242e-09	1.63128e-05	0.000108163	0.00012964	1.45992e-05	0.99982	0.99991	7.05014e-05	6.30462e-05	0.000100283	7.09416e-11	2.27149e-07					0.01325	2.15625	0.01325	2.4375	0.01325	1.6875	0.01325	2.46875	0.01325	2.625	0.0106	2.5
		0.00388	2.49375	0.00388	2.4625	0.00388	2.49375	0.00387	2.7125	0.0031	2.45					8.03963e-05	8.61667e-05	1	1	1	0.99993	1	1	0.99999	0.99999	8.16214e-05	1.83421e-11					0.01338	2.15625	0.01338	2.4375	0.01338	1.6875	0.01338	2.46875	0.01338	2.4375	0.0107	2.4375
		0.004	2.4625	0.004	2.49375	0.004	2.4625	0.004	2.3375	0.0032	2.45					5.60275e-05	0.000198215	0.000155658	1	1	1	1	1	1	0.00016585	0.00014782	1.66681e-05					0.0135	2.1875	0.0135	2.4375	0.0135	1.59375	0.0135	2.4375	0.0135	2.34375	0.0108	2.4375
		0.00413	2.43125	0.00413	2.49375	0.00413	2.4625	0.00412	1.9	0.0033	2.45					0.000124067	0.000163853	1	0.99999	1	1	1	0.99999	1	0.99999	0.000129014	3.03031e-09					0.01363	2.3125	0.01363	2.375	0.01363	1.5	0.01363	2.46875	0.01363	2.3125	0.0109	2.46875
		0.00425	2.49375	0.00425	2.49375	0.00425	2.4625	0.00425	1.9	0.0034	2.45					0.000148267	0.000184774	1	0.99999	1	1	1	1	1	0.99999	0.000135273	1.93029e-09					0.01375	2.34375	0.01375	2.34375	0.01375	1.5	0.01375	2.46875	0.01375	2.1875	0.011	2.46875
		0.00438	2.43125	0.00438	2.49375	0.00438	2.4625	0.00437	2.2125	0.0035	2.41875					9.66909e-08	0.000175029	1	1	1	1	1	1	1	1	2.86787e-05	8.03057e-07					0.01388	2.40625	0.01388	2.25	0.01388	1.40625	0.01388	2.46875	0.01388	2.125	0.0111	2.46875
		0.0045	2.43125	0.0045	2.4625	0.0045	2.4625	0.0045	2.80625	0.0036	2.45					1.53974e-09	1.4422e-09	0.99999	0.99999	0.99999	1	1	1	1	0.99993	3.87323e-05	6.14704e-09					0.014	2.5	0.014	2.21875	0.014	1.3125	0.014	2.5	0.014	2.03125	0.0112	2.46875
		0.00463	2.4625	0.00463	2.525	0.00463	2.4625	0.00462	2.525	0.0037	2.41875					3.97585e-12	1.81791e-07	1.76506e-07	1	1	1	0.99999	1	0.99988	3.07886e-05	1.54362e-08	1.19888e-10					0.01413	2.5	0.01413	2.28125	0.01413	1.1875	0.01413	2.5	0.01413	1.90625	0.0113	2.4375
		0.00475	2.43125	0.00475	2.525	0.00475	2.4625	0.00475	2.2125	0.0038	2.41875					3.08097e-12	1.29096e-08	1.52049e-11	1.3983e-05	1	1	1	0.99994	1.68251e-05	6.72061e-07	5.13677e-08	1.27571e-08					0.01425	2.5625	0.01425	2.3125	0.01425	1.03125	0.01425	2.46875	0.01425	1.96875	0.0114	2.46875
		0.00488	2.4625	0.00488	2.4625	0.00488	2.4625	0.00487	2.525	0.0039	2.41875					5.12954e-12	1.64333e-09	2.79812e-06	8.05815e-06	1.39382e-05	7.74142e-05	1.44691e-05	1.10006e-05	1.99308e-05	3.3424e-10	6.93826e-08	6.22604e-13					0.01438	2.5625	0.01438	2.40625	0.01438	0.9375	0.01438	2.5	0.01438	2.0625	0.0115	2.5
		0.005	2.4625	0.005	2.4625	0.005	2.4625	0.005	2.2125	0.004	2.45					5.92365e-12	6.68319e-10	3.40681e-09	1.52323e-09	8.69327e-06	6.6571e-06	5.80851e-06	2.14247e-05	9.32717e-06	4.32058e-11	8.15654e-08	1.05489e-05					0.0145	2.59375	0.0145	2.4375	0.0145	0.90625	0.0145	2.46875	0.0145	2.09375	0.0116	2.46875
		0.00513	2.4625	0.00513	2.49375	0.00513	2.4625	0.00512	2.5875	0.0041	2.5125																					0.01463	2.625	0.01463	2.4375	0.01463	0.84375	0.01463	2.5	0.01463	2.25	0.0117	2.46875
		0.00525	2.43125	0.00525	2.4625	0.00525	2.4625	0.00525	2.55625	0.0042	2.41875																					0.01475	2.59375	0.01475	2.40625	0.01475	0.75	0.01475	2.46875	0.01475	2.3125	0.0118	2.46875
		0.00538	2.4625	0.00538	2.49375	0.00538	2.4625	0.00537	2.4625	0.0043	2.45																					0.01488	2.5625	0.01488	2.46875	0.01488	0.71875	0.01488	2.4375	0.01488	2.375	0.0119	2.46875
		0.0055	2.43125	0.0055	2.4625	0.0055	2.49375	0.0055	2.7125	0.0044	2.41875				Heart	5.37639e-11	4.56795e-11	1.53728e-05	4.88855e-06	9.19777e-12	1.85137e-05	1.78544e-05	1.16712e-15	8.03414e-12	2.01131e-08	2.71517e-07	5.42133e-11					0.015	2.5	0.015	2.5	0.015	0.75	0.015	2.46875	0.015	2.5	0.012	2.4375
		0.00563	2.4625	0.00563	2.49375	0.00563	2.49375	0.00562	2.5875	0.0045	2.45					9.52915e-10	1	0.99998	0.99999	9.65795e-06	1.42726e-05	1.58259e-05	0.99999	0.99999	0.99999	1.69983e-09	5.85831e-06					0.01513	2.5	0.01513	2.53125	0.01513	0.96875	0.01513	2.46875	0.01513	2.65625	0.0121	2.46875
		0.00575	2.43125	0.00575	2.4625	0.00575	2.525	0.00575	2.68125	0.0046	2.45					0.99999	0.99999	1	1	1	8.03193e-06	1	1	1	1	0.99999	8.05203e-12					0.01525	2.46875	0.01525	2.625	0.01525	1.34375	0.01525	2.46875	0.01525	2.78125	0.0122	2.40625
		0.00588	2.4625	0.00588	2.49375	0.00588	2.4625	0.00587	2.65	0.0047	2.45					0.99999	0.99999	0.99999	1	1	1	0.99997	1	1	0.99999	0.99999	5.72148e-06					0.01538	2.40625	0.01538	2.59375	0.01538	1.875	0.01538	2.4375	0.01538	2.75	0.0123	2.375
		0.006	2.4625	0.006	2.43125	0.006	2.49375	0.006	2.65	0.0048	2.41875					0.99999	0.99999	1	1	1	1	0.99997	1	1	1	0.99999	2.98886e-05					0.0155	2.375	0.0155	2.59375	0.0155	2.34375	0.0155	2.46875	0.0155	2.6875	0.0124	2.25
		0.00613	2.4625	0.00613	2.4625	0.00613	2.4625	0.00612	2.3375	0.0049	2.45					0.99999	0.99999	1	0.99999	0.99998	1	1	0.99999	1	1	0.99999	3.22143e-05					0.01563	2.34375	0.01563	2.59375	0.01563	2.3125	0.01563	2.46875	0.01563	2.6875	0.0125	2.28125
		0.00625	2.43125	0.00625	2.4625	0.00625	2.4625	0.00625	2.18125	0.005	2.41875					4.28479e-05	0.99999	1	1	0.99998	1	0.99999	0.99997	1	1	1.83699e-07	1.61066e-05					0.01575	2.34375	0.01575	2.59375	0.01575	2	0.01575	2.46875	0.01575	2.53125	0.0126	2.28125
		0.00638	2.43125	0.00638	2.49375	0.00638	2.4625	0.00637	2.36875	0.0051	2.41875					3.21696e-05	1.9066e-05	1	1	1	1	1	1	1	1.32732e-05	2.35399e-06	4.37424e-05					0.01588	2.3125	0.01588	2.625	0.01588	1.5625	0.01588	2.46875	0.01588	2.5625	0.0127	2.3125
		0.0065	2.43125	0.0065	2.49375	0.0065	2.49375	0.0065	2.3375	0.0052	2.45					1.95284e-10	3.82834e-05	2.40582e-05	1	0.99997	1	1	0.99998	1.91823e-05	1.76717e-05	2.90742e-05	7.11948e-10					0.016	2.34375	0.016	2.65625	0.016	0.65625	0.016	2.46875	0.016	2.46875	0.0128	2.3125
		0.00663	2.4625	0.00663	2.43125	0.00663	2.49375	0.00662	2.4	0.0053	2.45					3.50629e-09	2.86432e-05	2.14322e-05	4.18189e-07	1	1	1	1.00058e-05	3.05935e-05	1.12197e-05	3.27344e-05	8.32465e-11					0.01613	2.3125	0.01613	2.6875	0.01613	0.03125	0.01613	2.4375	0.01613	2.34375	0.0129	2.3125
		0.00675	2.4625	0.00675	2.49375	0.00675	2.4625	0.00675	2.49375	0.0054	2.41875					3.67567e-09	2.49009e-05	2.885e-05	5.60808e-11	2.07436e-06	0.99999	3.76594e-06	1.20616e-07	2.02061e-05	3.4179e-05	1.31028e-10	8.44226e-10					0.01625	2.34375	0.01625	2.71875	0.01625	0	0.01625	2.4375	0.01625	2.21875	0.013	2.34375
		0.00688	2.4625	0.00688	2.49375	0.00688	2.49375	0.00687	2.49375	0.0055	2.41875					1.5578e-10	2.77891e-09	2.10697e-10	2.51172e-05	6.07175e-13	1.69629e-10	3.2622e-08	3.65193e-09	1.78363e-05	4.1323e-10	9.91838e-07	1.22149e-11					0.01638	2.3125	0.01638	2.75	0.01638	0.03125	0.01638	2.4375	0.01638	2.15625	0.0131	2.3125
		0.007	2.4625	0.007	2.4625	0.007	2.49375	0.007	2.49375	0.0056	2.45																					0.0165	2.375	0.0165	2.84375	0.0165	0.03125	0.0165	2.46875	0.0165	2.125	0.0132	2.375
		0.00713	2.43125	0.00713	2.4625	0.00713	2.49375	0.00712	1.9625	0.0057	2.45																					0.01663	2.34375	0.01663	2.875	0.01663	0.03125	0.01663	2.46875	0.01663	2.125	0.0133	2.34375
		0.00725	2.4625	0.00725	2.49375	0.00725	2.49375	0.00725	2.49375	0.0058	2.45																					0.01675	2.40625	0.01675	3.03125	0.01675	0.03125	0.01675	2.4375	0.01675	2.1875	0.0134	2.40625
		0.00738	2.4625	0.00738	2.49375	0.00738	2.4625	0.00737	2.65	0.0059	2.48125				Dog	1.80064e-08	1.69597e-09	1.37985e-05	1.12808e-05	1.21195e-05	9.46755e-06	7.30978e-06	1.03406e-07	1.81382e-05	1.10758e-05	1.00094e-05	4.08638e-06					0.01688	2.4375	0.01688	3.09375	0.01688	0.03125	0.01688	2.4375	0.01688	2.25	0.0135	2.40625
		0.0075	2.4625	0.0075	2.4625	0.0075	2.4625	0.0075	2.55625	0.006	2.45					4.57139e-07	2.21121e-05	1.63065e-05	1	1	0.99998	0.99999	0.99999	1	1.41513e-05	9.9779e-07	3.42657e-06					0.017	2.4375	0.017	3.15625	0.017	0.03125	0.017	2.4375	0.017	2.25	0.0136	2.40625
		0.00763	2.4625	0.00763	2.4625	0.00763	2.43125	0.00762	2.61875	0.0061	2.45					2.24286e-06	1	1	1.51572e-05	1.13765e-05	3.06748e-06	1.24613e-05	2.19598e-05	1.61693e-05	0.99998	0.99999	1.46976e-05					0.01713	2.46875	0.01713	3.125	0.01713	0	0.01713	2.46875	0.01713	2.34375	0.0137	2.4375
		0.00775	2.4625	0.00775	2.49375	0.00775	2.49375	0.00775	2.55625	0.0062	2.45					0.99999	1.10671e-05	2.30969e-06	1.44105e-05	8.4234e-06	1.11038e-05	1.17114e-05	8.98946e-08	1.6794e-05	3.61005e-07	1.67338e-05	0.99999					0.01725	2.53125	0.01725	2.75	0.01725	0.03125	0.01725	2.46875	0.01725	2.375	0.0138	2.46875
		0.00788	2.43125	0.00788	2.49375	0.00788	2.49375	0.00787	2.55625	0.0063	2.45					0.99999	9.361e-06	1	8.02572e-06	0.99999	2.2339e-05	1.35328e-05	1	1.48489e-05	1	2.33745e-05	0.99999					0.01738	2.5625	0.01738	2.53125	0.01738	0.03125	0.01738	2.4375	0.01738	2.375	0.0139	2.46875
		0.008	2.4625	0.008	2.525	0.008	2.4625	0.008	2.5875	0.0064	2.3875					0.99999	8.42517e-06	1	9.16667e-06	1.81016e-05	6.8645e-06	5.91639e-06	1.18419e-05	1.72818e-05	1	3.24274e-05	0.99999					0.0175	2.59375	0.0175	2.375	0.0175	0.03125	0.0175	2.4375	0.0175	2.4375	0.014	2.46875
		0.00813	2.4625	0.00813	2.4625	0.00813	2.4625	0.00812	2.525	0.0065	2.45					1	1.72932e-06	1	1.87915e-05	1.23461e-05	7.86802e-06	6.37617e-06	1.6757e-05	2.42909e-05	1	7.51546e-06	1					0.01763	2.65625	0.01763	2.125	0.01763	0.03125	0.01763	2.46875	0.01763	2.4375	0.0141	2.46875
		0.00825	2.4625	0.00825	2.4625	0.00825	2.4625	0.00825	2.68125	0.0066	2.45					1	7.30424e-06	0.99999	1.12903e-05	5.79167e-06	3.02001e-06	1.22401e-05	7.55449e-06	1.91765e-05	0.99999	1.92411e-05	0.99998					0.01775	2.6875	0.01775	2.15625	0.01775	0.03125	0.01775	2.4375	0.01775	2.40625	0.0142	2.4375
		0.00838	2.4625	0.00838	2.49375	0.00838	2.49375	0.00837	2.30625	0.0067	2.48125					1.47088e-05	0.99999	1.50687e-05	1	1.79628e-05	1	0.99999	7.43978e-06	1	1.71912e-05	0.99999	7.67403e-06					0.01788	2.6875	0.01788	2.15625	0.01788	0	0.01788	2.4375	0.01788	2.4375	0.0143	2.40625
		0.0085	2.4625	0.0085	2.4625	0.0085	2.4625	0.0085	2.5875	0.0068	2.45					8.52374e-06	8.61347e-06	1.02048e-05	1	1.08074e-05	1.08745e-05	5.34352e-06	1.1247e-05	0.99999	7.84096e-06	1.04279e-05	5.47224e-07					0.018	2.71875	0.018	2.09375	0.018	0.03125	0.018	2.40625	0.018	2.34375	0.0144	2.40625
		0.00863	2.4625	0.00863	2.4625	0.00863	2.4625	0.00862	2.525	0.0069	2.48125					6.70511e-07	6.40104e-06	1.50288e-05	5.50722e-06	1	1	0.99999	0.99999	1.43882e-05	1.42335e-05	2.60944e-06	1.47532e-05					0.01813	2.75	0.01813	2	0.01813	0.03125	0.01813	2.40625	0.01813	2.3125	0.0145	2.40625
		0.00875	2.4625	0.00875	2.49375	0.00875	2.4625	0.00875	2.525	0.007	2.45					3.2396e-07	1.71944e-05	1.07542e-06	7.80391e-06	1.21398e-05	9.78519e-06	1.37547e-06	2.40761e-06	1.13834e-05	1.69075e-05	1.7798e-05	7.70335e-10					0.01825	2.78125	0.01825	2	0.01825	0.03125	0.01825	2.46875	0.01825	2.3125	0.0146	2.40625
		0.00888	2.43125	0.00888	2.4625	0.00888	2.43125	0.00887	2.49375	0.0071	2.5125																					0.01838	2.8125	0.01838	2.03125	0.01838	0.03125	0.01838	2.4375	0.01838	2.3125	0.0147	2.40625
		0.009	2.49375	0.009	2.4625	0.009	2.4625	0.009	2.2125	0.0072	2.45																					0.0185	2.875	0.0185	2.125	0.0185	0.03125	0.0185	2.5	0.0185	2.28125	0.0148	2.375
		0.00913	2.43125	0.00913	2.4625	0.00913	2.49375	0.00912	2.43125	0.0073	2.45																					0.01863	2.875	0.01863	2.28125	0.01863	0	0.01863	2.46875	0.01863	2.28125	0.0149	2.34375
		0.00925	2.49375	0.00925	2.4625	0.00925	2.4625	0.00925	2.55625	0.0074	2.45																					0.01875	2.875	0.01875	2.5	0.01875	0.03125	0.01875	2.46875	0.01875	2.28125	0.015	2.375
		0.00938	2.4625	0.00938	2.4625	0.00938	2.49375	0.00937	2.525	0.0075	2.45																					0.01888	2.875	0.01888	2.6875	0.01888	0.03125	0.01888	2.46875	0.01888	2.34375	0.0151	2.34375
		0.0095	2.4625	0.0095	2.4625	0.0095	2.4625	0.0095	2.36875	0.0076	2.45																					0.019	2.84375	0.019	2.6875	0.019	0.03125	0.019	2.46875	0.019	2.3125	0.0152	2.3125
		0.00963	2.4625	0.00963	2.49375	0.00963	2.4625	0.00962	2.49375	0.0077	2.48125																					0.01913	2.78125	0.01913	2.65625	0.01913	0.03125	0.01913	2.46875	0.01913	2.375	0.0153	2.3125
		0.00975	2.4625	0.00975	2.4625	0.00975	2.4625	0.00975	2.43125	0.0078	2.48125																					0.01925	2.75	0.01925	2.75	0.01925	0.0625	0.01925	2.4375	0.01925	2.40625	0.0154	2.28125
		0.00988	2.4625	0.00988	2.49375	0.00988	2.49375	0.00987	2.7125	0.0079	2.45																					0.01938	2.6875	0.01938	2.75	0.01938	0.03125	0.01938	2.5	0.01938	2.46875	0.0155	2.3125
		0.01	2.4625	0.01	2.525	0.01	2.4625	0.01	2.74375	0.008	2.48125																					0.0195	2.59375	0.0195	2.78125	0.0195	0.09375	0.0195	2.46875	0.0195	2.53125	0.0156	2.28125
		0.01013	2.4625	0.01013	2.4625	0.01013	2.4625	0.01012	2.68125	0.0081	2.48125																					0.01963	2.5625	0.01963	2.6875	0.01963	0.6875	0.01963	2.53125	0.01963	2.5625	0.0157	2.3125
		0.01025	2.4625	0.01025	2.49375	0.01025	2.4625	0.01025	2.525	0.0082	2.48125																					0.01975	2.4375	0.01975	2.59375	0.01975	2.4375	0.01975	2.5	0.01975	2.65625	0.0158	2.28125
		0.01038	2.4625	0.01038	2.49375	0.01038	2.4625	0.01037	2.55625	0.0083	2.45																					0.01988	2.3125	0.01988	2.375	0.01988	3.375	0.01988	2.5	0.01988	2.625	0.0159	2.25
		0.0105	2.525	0.0105	2.4625	0.0105	2.4625	0.0105	2.7125	0.0084	2.45																					0.02	2.28125	0.02	2.25	0.02	4.8125	0.02	2.46875	0.02	2.6875	0.016	2.21875
		0.01063	2.49375	0.01063	2.4625	0.01063	2.43125	0.01062	2.55625	0.0085	2.45																					0.02013	2.21875	0.02013	2.21875	0.02013	4.9375	0.02013	2.46875	0.02013	2.6875	0.0161	2.25
		0.01075	2.49375	0.01075	2.4625	0.01075	2.4625	0.01075	2.4625	0.0086	2.5125																					0.02025	2.125	0.02025	2.125	0.02025	5	0.02025	2.5	0.02025	2.65625	0.0162	2.21875
		0.01088	2.49375	0.01088	2.49375	0.01088	2.43125	0.01087	2.65	0.0087	2.41875																					0.02038	2.09375	0.02038	2.125	0.02038	4.96875	0.02038	2.46875	0.02038	2.71875	0.0163	2.1875
		0.011	2.49375	0.011	2.49375	0.011	2.4625	0.011	2.80625	0.0088	2.48125																					0.0205	2.0625	0.0205	2.21875	0.0205	5	0.0205	2.53125	0.0205	2.71875	0.0164	2.1875
		0.01113	2.49375	0.01113	2.4625	0.01113	2.4625	0.01112	2.65	0.0089	2.45																					0.02063	2.0625	0.02063	2.1875	0.02063	5	0.02063	2.5	0.02063	2.71875	0.0165	2.125
		0.01125	2.4625	0.01125	2.49375	0.01125	2.4625	0.01125	2.3375	0.009	2.45																					0.02075	2.03125	0.02075	2.1875	0.02075	5	0.02075	2.53125	0.02075	2.8125	0.0166	2.09375
		0.01138	2.525	0.01138	2.49375	0.01138	2.4625	0.01137	1.775	0.0091	2.41875																					0.02088	2.0625	0.02088	2.28125	0.02088	4.96875	0.02088	2.5	0.02088	2.78125	0.0167	2.09375
		0.0115	2.4625	0.0115	2.49375	0.0115	2.43125	0.0115	2.0875	0.0092	2.45																					0.021	2.125	0.021	2.375	0.021	5	0.021	2.53125	0.021	2.8125	0.0168	2.0625
		0.01163	2.49375	0.01163	2.49375	0.01163	2.4625	0.01162	2.15	0.0093	2.48125																					0.02113	2.15625	0.02113	2.46875	0.02113	5	0.02113	2.53125	0.02113	2.84375	0.0169	2.0625
		0.01175	2.4625	0.01175	2.49375	0.01175	2.43125	0.01175	2.4	0.0094	2.41875																					0.02125	2.3125	0.02125	2.5	0.02125	5.03125	0.02125	2.5	0.02125	3.0625	0.017	2.03125
		0.01188	2.4625	0.01188	2.49375	0.01188	2.4625	0.01187	2.3375	0.0095	2.48125																					0.02138	2.375	0.02138	2.5	0.02138	5	0.02138	2.5	0.02138	3.125	0.0171	1.96875
		0.012	2.43125	0.012	2.4625	0.012	2.525	0.012	2.0875	0.0096	2.45																					0.0215	2.40625	0.0215	2.53125	0.0215	5	0.0215	2.5	0.0215	3.21875	0.0172	1.90625
		0.01213	2.4625	0.01213	2.4625	0.01213	2.4625	0.01212	2.11875	0.0097	2.48125																					0.02163	2.5	0.02163	2.46875	0.02163	5.03125	0.02163	2.53125	0.02163	3	0.0173	1.9375
		0.01225	2.49375	0.01225	2.49375	0.01225	2.49375	0.01225	2.025	0.0098	2.41875																					0.02175	2.53125	0.02175	2.4375	0.02175	4.96875	0.02175	2.5	0.02175	2.65625	0.0174	1.9375
		0.01238	2.49375	0.01238	2.43125	0.01238	2.4625	0.01237	2.525	0.0099	2.41875																					0.02188	2.5625	0.02188	2.375	0.02188	4.9375	0.02188	2.53125	0.02188	2.5	0.0175	1.875
		0.0125	2.4625	0.0125	2.49375	0.0125	2.49375	0.0125	2.5875	0.01	2.48125																					0.022	2.625	0.022	2.3125	0.022	5	0.022	2.53125	0.022	2.375	0.0176	1.84375
		0.01263	2.525	0.01263	2.43125	0.01263	2.49375	0.01262	2.7125	0.0101	2.45																					0.02213	2.625	0.02213	2.3125	0.02213	4.96875	0.02213	2.5625	0.02213	2.28125	0.0177	1.8125
		0.01275	2.49375	0.01275	2.4625	0.01275	2.49375	0.01275	2.5875	0.0102	2.45																					0.02225	2.625	0.02225	2.28125	0.02225	4.96875	0.02225	2.5	0.02225	2.28125	0.0178	1.78125
		0.01288	2.4625	0.01288	2.4625	0.01288	2.49375	0.01287	2.7125	0.0103	2.45																					0.02238	2.625	0.02238	2.1875	0.02238	5	0.02238	2.53125	0.02238	2.09375	0.0179	1.78125
		0.013	2.49375	0.013	2.49375	0.013	2.4625	0.013	2.775	0.0104	2.45																					0.0225	2.59375	0.0225	2.25	0.0225	4.96875	0.0225	2.5	0.0225	2	0.018	1.78125
		0.01313	2.49375	0.01313	2.4625	0.01313	2.43125	0.01312	2.5875	0.0105	2.45																					0.02263	2.5	0.02263	2.3125	0.02263	5.03125	0.02263	2.53125	0.02263	1.90625	0.0181	1.75
		0.01325	2.4625	0.01325	2.4625	0.01325	2.49375	0.01325	2.4625	0.0106	2.45																					0.02275	2.46875	0.02275	2.34375	0.02275	4.96875	0.02275	2.53125	0.02275	1.96875	0.0182	1.78125
		0.01338	2.49375	0.01338	2.43125	0.01338	2.4625	0.01337	2.43125	0.0107	2.45																					0.02288	2.4375	0.02288	2.375	0.02288	5	0.02288	2.53125	0.02288	2.03125	0.0183	1.71875
		0.0135	2.4625	0.0135	2.49375	0.0135	2.49375	0.0135	2.30625	0.0108	2.41875																					0.023	2.34375	0.023	2.40625	0.023	5	0.023	2.46875	0.023	2.28125	0.0184	1.71875
		0.01363	2.49375	0.01363	2.49375	0.01363	2.49375	0.01362	2.2125	0.0109	2.45																					0.02313	2.375	0.02313	2.5	0.02313	5	0.02313	2.46875	0.02313	2.3125	0.0185	1.71875
		0.01375	2.4625	0.01375	2.49375	0.01375	2.43125	0.01375	2.30625	0.011	2.45																					0.02325	2.3125	0.02325	2.4375	0.02325	5	0.02325	2.46875	0.02325	2.5	0.0186	1.6875
		0.01388	2.4625	0.01388	2.4625	0.01388	2.4625	0.01387	2.65	0.0111	2.48125																					0.02338	2.25	0.02338	2.53125	0.02338	5	0.02338	2.46875	0.02338	2.53125	0.0187	1.65625
		0.014	2.49375	0.014	2.49375	0.014	2.4625	0.014	2.8375	0.0112	2.41875																					0.0235	2.28125	0.0235	2.53125	0.0235	4.84375	0.0235	2.375	0.0235	2.59375	0.0188	1.625
		0.01413	2.4625	0.01413	2.49375	0.01413	2.4625	0.01412	3.18125	0.0113	2.48125																					0.02363	2.25	0.02363	2.53125	0.02363	4.625	0.02363	2.375	0.02363	2.65625	0.0189	1.59375
		0.01425	2.49375	0.01425	2.49375	0.01425	2.49375	0.01425	2.5875	0.0114	2.41875																					0.02375	2.25	0.02375	2.59375	0.02375	4.59375	0.02375	2.34375	0.02375	2.84375	0.019	1.5625
		0.01438	2.4625	0.01438	2.4625	0.01438	2.525	0.01437	2.49375	0.0115	2.45																					0.02388	2.25	0.02388	2.59375	0.02388	4.5625	0.02388	2.34375	0.02388	2.84375	0.0191	1.53125
		0.0145	2.43125	0.0145	2.4625	0.0145	2.4625	0.0145	2.18125	0.0116	2.45																					0.024	2.28125	0.024	2.53125	0.024	5	0.024	2.34375	0.024	2.78125	0.0192	1.5
		0.01463	2.49375	0.01463	2.49375	0.01463	2.49375	0.01462	2.275	0.0117	2.45																					0.02413	2.28125	0.02413	2.5625	0.02413	5	0.02413	2.375	0.02413	2.65625	0.0193	1.4375
		0.01475	2.525	0.01475	2.4625	0.01475	2.49375	0.01475	2.9	0.0118	2.45																					0.02425	2.34375	0.02425	2.59375	0.02425	5	0.02425	2.34375	0.02425	2.5625	0.0194	1.4375
		0.01488	2.49375	0.01488	2.4625	0.01488	2.49375	0.01487	2.9	0.0119	2.45																					0.02438	2.34375	0.02438	2.625	0.02438	5	0.02438	2.34375	0.02438	2.375	0.0195	1.4375
		0.015	2.49375	0.015	2.43125	0.015	2.4625	0.015	2.8375	0.012	2.45																					0.0245	2.375	0.0245	2.65625	0.0245	5	0.0245	2.34375	0.0245	2.375	0.0196	1.375
		0.01513	2.4625	0.01513	2.4625	0.01513	2.4625	0.01512	2.55625	0.0121	2.5125																					0.02463	2.40625	0.02463	2.6875	0.02463	5.03125	0.02463	2.375	0.02463	2.3125	0.0197	1.375
		0.01525	2.4625	0.01525	2.49375	0.01525	2.49375	0.01525	2.3375	0.0122	2.45																					0.02475	2.46875	0.02475	2.75	0.02475	5	0.02475	2.375	0.02475	2.1875	0.0198	1.4375
		0.01538	2.49375	0.01538	2.43125	0.01538	2.49375	0.01537	2.025	0.0123	2.48125																					0.02488	2.5	0.02488	2.8125	0.02488	4.96875	0.02488	2.375	0.02488	2.09375	0.0199	1.46875
		0.0155	2.4625	0.0155	2.4625	0.0155	2.4625	0.0155	2.05625	0.0124	2.45																					0.025	2.5625	0.025	2.875	0.025	5	0.025	2.40625	0.025	2.03125	0.02	1.53125
		0.01563	2.4625	0.01563	2.4625	0.01563	2.525	0.01562	2.36875	0.0125	2.48125																					0.02513	2.59375	0.02513	2.90625	0.02513	5	0.02513	2.5	0.02513	2.15625	0.0201	1.59375
		0.01575	2.49375	0.01575	2.4625	0.01575	2.4625	0.01575	2.43125	0.0126	2.45																					0.02525	2.625	0.02525	3.03125	0.02525	5	0.02525	2.4375	0.02525	2.1875	0.0202	1.71875
		0.01588	2.4625	0.01588	2.43125	0.01588	2.43125	0.01587	2.3375	0.0127	2.45																					0.02538	2.65625	0.02538	3.1875	0.02538	5	0.02538	2.375	0.02538	2.34375	0.0203	1.84375
		0.016	2.43125	0.016	2.49375	0.016	2.49375	0.016	2.4	0.0128	2.48125																					0.0255	2.6875	0.0255	3.1875	0.0255	4.96875	0.0255	2.4375	0.0255	2.375	0.0204	1.9375
		0.01613	2.4625	0.01613	2.49375	0.01613	2.4625	0.01612	2.15	0.0129	2.45																					0.02563	2.75	0.02563	3.09375	0.02563	5	0.02563	2.4375	0.02563	2.46875	0.0205	2.09375
		0.01625	2.49375	0.01625	2.49375	0.01625	2.43125	0.01625	2.3375	0.013	2.48125																					0.02575	2.8125	0.02575	2.75	0.02575	5	0.02575	2.46875	0.02575	2.5	0.0206	2.21875
		0.01638	2.49375	0.01638	2.4625	0.01638	2.4625	0.01637	2.55625	0.0131	2.45																					0.02588	2.84375	0.02588	2.375	0.02588	5	0.02588	2.4375	0.02588	2.5	0.0207	2.3125
		0.0165	2.4625	0.0165	2.4625	0.0165	2.4625	0.0165	2.15	0.0132	2.48125																					0.026	2.78125	0.026	2.15625	0.026	5	0.026	2.46875	0.026	2.5625	0.0208	2.46875
		0.01663	2.43125	0.01663	2.49375	0.01663	2.4625	0.01662	2.11875	0.0133	2.5125																					0.02613	2.78125	0.02613	2.125	0.02613	5.03125	0.02613	2.46875	0.02613	2.5625	0.0209	2.59375
		0.01675	2.4625	0.01675	2.4625	0.01675	2.49375	0.01675	2.05625	0.0134	2.41875																					0.02625	2.8125	0.02625	2.09375	0.02625	4.96875	0.02625	2.46875	0.02625	2.53125	0.021	2.71875
		0.01688	2.43125	0.01688	2.49375	0.01688	2.49375	0.01687	2.49375	0.0135	2.45																					0.02638	2.90625	0.02638	2.03125	0.02638	5	0.02638	2.4375	0.02638	2.40625	0.0211	2.9375
		0.017	2.49375	0.017	2.49375	0.017	2.43125	0.017	2.5875	0.0136	2.45																					0.0265	2.90625	0.0265	1.96875	0.0265	4.96875	0.0265	2.5	0.0265	2.375	0.0212	3.09375
		0.01713	2.4625	0.01713	2.4625	0.01713	2.4625	0.01712	2.99375	0.0137	2.41875																					0.02663	2.90625	0.02663	1.96875	0.02663	5	0.02663	2.46875	0.02663	2.28125	0.0213	3.40625
		0.01725	2.4625	0.01725	2.4625	0.01725	2.49375	0.01725	3.24375	0.0138	2.45																					0.02675	2.84375	0.02675	1.96875	0.02675	5	0.02675	2.5	0.02675	2.25	0.0214	3.59375
		0.01738	2.4625	0.01738	2.4625	0.01738	2.4625	0.01737	2.49375	0.0139	2.41875																					0.02688	2.8125	0.02688	2	0.02688	5	0.02688	2.46875	0.02688	2.25	0.0215	3.9375
		0.0175	2.4625	0.0175	2.4625	0.0175	2.4625	0.0175	2.525	0.014	2.45																					0.027	2.6875	0.027	2.125	0.027	5	0.027	2.5	0.027	2.21875	0.0216	4.46875
		0.01763	2.4625	0.01763	2.49375	0.01763	2.49375	0.01762	2.525	0.0141	2.41875																					0.02713	2.625	0.02713	2.40625	0.02713	4.3125	0.02713	2.4375	0.02713	2.1875	0.0217	5
		0.01775	2.4625	0.01775	2.49375	0.01775	2.49375	0.01775	3.15	0.0142	2.48125																					0.02725	2.53125	0.02725	2.53125	0.02725	4.03125	0.02725	2.5	0.02725	2.1875	0.0218	5
		0.01788	2.4625	0.01788	2.43125	0.01788	2.49375	0.01787	2.86875	0.0143	2.48125																					0.02738	2.53125	0.02738	2.625	0.02738	3.1875	0.02738	2.5	0.02738	2.21875	0.0219	4.96875
		0.018	2.43125	0.018	2.4625	0.018	2.49375	0.018	2.74375	0.0144	2.45																					0.0275	2.375	0.0275	2.71875	0.0275	2.6875	0.0275	2.53125	0.0275	2.3125	0.022	5
		0.01813	2.4625	0.01813	2.49375	0.01813	2.525	0.01812	2.68125	0.0145	2.48125																					0.02763	2.3125	0.02763	2.6875	0.02763	2.34375	0.02763	2.5	0.02763	2.34375	0.0221	5
		0.01825	2.43125	0.01825	2.4625	0.01825	2.4625	0.01825	2.65	0.0146	2.45																					0.02775	2.1875	0.02775	2.75	0.02775	2.28125	0.02775	2.53125	0.02775	2.40625	0.0222	4.96875
		0.01838	2.4625	0.01838	2.49375	0.01838	2.4625	0.01837	2.05625	0.0147	2.45																					0.02788	2.0625	0.02788	2.8125	0.02788	2.28125	0.02788	2.5	0.02788	2.46875	0.0223	4.96875
		0.0185	2.4625	0.0185	2.49375	0.0185	2.4625	0.0185	2.15	0.0148	2.48125																					0.028	2.0625	0.028	2.75	0.028	2.4375	0.028	2.53125	0.028	2.53125	0.0224	4.96875
		0.01863	2.4625	0.01863	2.4625	0.01863	2.49375	0.01862	2.2125	0.0149	2.54375																					0.02813	2.03125	0.02813	2.65625	0.02813	2.59375	0.02813	2.5	0.02813	2.5625	0.0225	5
		0.01875	2.4625	0.01875	2.49375	0.01875	2.4625	0.01875	2.4625	0.015	2.45																					0.02825	2.0625	0.02825	2.46875	0.02825	2.59375	0.02825	2.53125	0.02825	2.59375	0.0226	5
		0.01888	2.49375	0.01888	2.4625	0.01888	2.49375	0.01887	2.2125	0.0151	2.45																					0.02838	2.0625	0.02838	2.34375	0.02838	2.65625	0.02838	2.53125	0.02838	2.65625	0.0227	4.96875
		0.019	2.43125	0.019	2.43125	0.019	2.4625	0.019	2.3375	0.0152	2.5125																					0.0285	2.09375	0.0285	2.21875	0.0285	2.875	0.0285	2.53125	0.0285	2.65625	0.0228	5.03125
		0.01913	2.43125	0.01913	2.4625	0.01913	2.4625	0.01912	2.18125	0.0153	2.5125																					0.02863	2.15625	0.02863	2.1875	0.02863	3.03125	0.02863	2.59375	0.02863	2.6875	0.0229	4.96875
		0.01925	2.4625	0.01925	2.4625	0.01925	2.49375	0.01925	2.025	0.0154	2.5125																					0.02875	2.1875	0.02875	2.125	0.02875	3.03125	0.02875	2.59375	0.02875	2.6875	0.023	5
		0.01938	2.4625	0.01938	2.49375	0.01938	2.49375	0.01937	1.99375	0.0155	2.45																					0.02888	2.34375	0.02888	2.15625	0.02888	2.84375	0.02888	2.625	0.02888	2.65625	0.0231	5
		0.0195	2.4625	0.0195	2.4625	0.0195	2.4625	0.0195	2.61875	0.0156	2.45																					0.029	2.40625	0.029	2.15625	0.029	2.78125	0.029	2.625	0.029	2.65625	0.0232	4.71875
		0.01963	2.49375	0.01963	2.49375	0.01963	2.49375	0.01962	2.525	0.0157	2.45																					0.02913	2.40625	0.02913	2.1875	0.02913	2.8125	0.02913	2.59375	0.02913	2.71875	0.0233	4.375
		0.01975	2.4625	0.01975	2.43125	0.01975	2.49375	0.01975	2.49375	0.0158	2.45																					0.02925	2.5	0.02925	2.25	0.02925	2.8125	0.02925	2.59375	0.02925	2.6875	0.0234	4.3125
		0.01988	2.43125	0.01988	2.4625	0.01988	2.43125	0.01987	2.4	0.0159	2.48125																					0.02938	2.59375	0.02938	2.3125	0.02938	3.125	0.02938	2.5625	0.02938	2.78125	0.0235	4.25
		0.02	2.4625	0.02	2.49375	0.02	2.4625	0.02	2.65	0.016	2.45																					0.0295	2.59375	0.0295	2.375	0.0295	3.59375	0.0295	2.59375	0.0295	2.8125	0.0236	4.25
		0.02013	2.43125	0.02013	2.4625	0.02013	2.4625	0.02012	2.86875	0.0161	2.48125																					0.02963	2.625	0.02963	2.5	0.02963	3.8125	0.02963	2.5	0.02963	2.875	0.0237	4.21875
		0.02025	2.43125	0.02025	2.49375	0.02025	2.49375	0.02025	2.7125	0.0162	2.48125																					0.02975	2.6875	0.02975	2.5625	0.02975	4.09375	0.02975	2.46875	0.02975	3	0.0238	4.25
		0.02038	2.4625	0.02038	2.4625	0.02038	2.49375	0.02037	2.55625	0.0163	2.48125																					0.02988	2.65625	0.02988	2.5	0.02988	4.125	0.02988	2.40625	0.02988	3.21875	0.0239	4.25
		0.0205	2.43125	0.0205	2.49375	0.0205	2.525	0.0205	2.5875	0.0164	2.45																					0.03	2.625	0.03	2.4375	0.03	4.40625	0.03	2.40625	0.03	3.34375	0.024	3.96875
		0.02063	2.49375	0.02063	2.4625	0.02063	2.525	0.02062	2.3375	0.0165	2.45																					0.03013	2.625	0.03013	2.40625	0.03013	4.65625	0.03013	2.375	0.03013	3.125	0.0241	3.8125
		0.02075	2.4625	0.02075	2.49375	0.02075	2.49375	0.02075	2.275	0.0166	2.41875																					0.03025	2.5	0.03025	2.4375	0.03025	4.6875	0.03025	2.3125	0.03025	2.5625	0.0242	3.59375
		0.02088	2.43125	0.02088	2.43125	0.02088	2.49375	0.02087	2.55625	0.0167	2.48125																					0.03038	2.5	0.03038	2.34375	0.03038	4.90625	0.03038	2.3125	0.03038	2.5	0.0243	3.53125
		0.021	2.4625	0.021	2.49375	0.021	2.49375	0.021	2.4625	0.0168	2.5125																					0.0305	2.40625	0.0305	2.3125	0.0305	4.96875	0.0305	2.28125	0.0305	2.25	0.0244	3.5625
		0.02113	2.43125	0.02113	2.4625	0.02113	2.4625	0.02112	2.30625	0.0169	2.48125																					0.03063	2.40625	0.03063	2.28125	0.03063	4.96875	0.03063	2.28125	0.03063	2.3125	0.0245	3.21875
		0.02125	2.49375	0.02125	2.4625	0.02125	2.49375	0.02125	2.30625	0.017	2.45																					0.03075	2.34375	0.03075	2.21875	0.03075	5	0.03075	2.3125	0.03075	2.375	0.0246	3
		0.02138	2.49375	0.02138	2.43125	0.02138	2.4625	0.02137	2.24375	0.0171	2.48125																					0.03088	2.28125	0.03088	2.15625	0.03088	5	0.03088	2.3125	0.03088	2.0625	0.0247	2.5625
		0.0215	2.49375	0.0215	2.4625	0.0215	2.4625	0.0215	2.2125	0.0172	2.5125																					0.031	2.28125	0.031	2.21875	0.031	5	0.031	2.3125	0.031	2	0.0248	1.875
		0.02163	2.4625	0.02163	2.49375	0.02163	2.43125	0.02162	2.30625	0.0173	2.48125																					0.03113	2.25	0.03113	2.25	0.03113	4.96875	0.03113	2.34375	0.03113	1.78125	0.0249	1.4375
		0.02175	2.49375	0.02175	2.4625	0.02175	2.4625	0.02175	2.8375	0.0174	2.45																					0.03125	2.28125	0.03125	2.28125	0.03125	4.96875	0.03125	2.4375	0.03125	1.78125	0.025	0.9375
		0.02188	2.4625	0.02188	2.4625	0.02188	2.4625	0.02187	2.3375	0.0175	2.48125																					0.03138	2.25	0.03138	2.40625	0.03138	4.96875	0.03138	2.4375	0.03138	2.0625	0.0251	0.40625
		0.022	2.4625	0.022	2.4625	0.022	2.4625	0.022	2.05625	0.0176	2.45																					0.0315	2.28125	0.0315	2.4375	0.0315	5	0.0315	2.4375	0.0315	2.1875	0.0252	0.15625
		0.02213	2.49375	0.02213	2.49375	0.02213	2.4625	0.02212	2.025	0.0177	2.48125																					0.03163	2.25	0.03163	2.46875	0.03163	5	0.03163	2.46875	0.03163	2.40625	0.0253	0.09375
		0.02225	2.4625	0.02225	2.49375	0.02225	2.49375	0.02225	2.3375	0.0178	2.45																					0.03175	2.3125	0.03175	2.46875	0.03175	4.96875	0.03175	2.5	0.03175	2.40625	0.0254	0.125
		0.02238	2.525	0.02238	2.49375	0.02238	2.4625	0.02237	2.74375	0.0179	2.48125																					0.03188	2.3125	0.03188	2.53125	0.03188	4.96875	0.03188	2.5	0.03188	2.46875	0.0255	0.15625
		0.0225	2.4625	0.0225	2.49375	0.0225	2.4625	0.0225	2.68125	0.018	2.48125																					0.032	2.3125	0.032	2.625	0.032	4.96875	0.032	2.53125	0.032	2.59375	0.0256	0.4375
		0.02263	2.4625	0.02263	2.4625	0.02263	2.4625	0.02262	2.05625	0.0181	2.5125																					0.03213	2.375	0.03213	2.65625	0.03213	5	0.03213	2.5	0.03213	2.65625	0.0257	0.75
		0.02275	2.4625	0.02275	2.4	0.02275	2.4625	0.02275	2.55625	0.0182	2.48125																					0.03225	2.4375	0.03225	2.6875	0.03225	5	0.03225	2.46875	0.03225	2.78125	0.0258	0.9375
		0.02288	2.49375	0.02288	2.525	0.02288	2.49375	0.02287	2.18125	0.0183	2.45																					0.03238	2.53125	0.03238	2.65625	0.03238	4.8125	0.03238	2.46875	0.03238	2.9375	0.0259	1.25
		0.023	2.4625	0.023	2.4625	0.023	2.4625	0.023	2.61875	0.0184	2.48125																					0.0325	2.59375	0.0325	2.59375	0.0325	4.8125	0.0325	2.5	0.0325	2.8125	0.026	1.375
		0.02313	2.4625	0.02313	2.4625	0.02313	2.49375	0.02312	2.025	0.0185	2.48125																					0.03263	2.59375	0.03263	2.59375	0.03263	4.8125	0.03263	2.46875	0.03263	2.78125	0.0261	1.4375
		0.02325	2.4625	0.02325	2.49375	0.02325	2.4625	0.02325	2.74375	0.0186	2.5125																					0.03275	2.625	0.03275	2.625	0.03275	4.78125	0.03275	2.40625	0.03275	2.5	0.0262	1.46875
		0.02338	2.49375	0.02338	2.4625	0.02338	2.4625	0.02337	2.55625	0.0187	2.48125																					0.03288	2.65625	0.03288	2.65625	0.03288	4.6875	0.03288	2.40625	0.03288	2.40625	0.0263	1.5
		0.0235	2.43125	0.0235	2.49375	0.0235	2.49375	0.0235	2.5875	0.0188	2.5125																					0.033	2.6875	0.033	2.71875	0.033	4.34375	0.033	2.375	0.033	2.375	0.0264	1.65625
		0.02363	2.49375	0.02363	2.49375	0.02363	2.43125	0.02362	2.74375	0.0189	2.48125																					0.03313	2.78125	0.03313	2.75	0.03313	4.28125	0.03313	2.375	0.03313	2.34375	0.0265	1.8125
		0.02375	2.49375	0.02375	2.4625	0.02375	2.4625	0.02375	2.65	0.019	2.48125																					0.03325	2.71875	0.03325	2.8125	0.03325	4.25	0.03325	2.375	0.03325	2.125	0.0266	1.875
		0.02388	2.525	0.02388	2.4625	0.02388	2.4625	0.02387	2.61875	0.0191	2.45																					0.03338	2.71875	0.03338	2.8125	0.03338	4.28125	0.03338	2.375	0.03338	2.09375	0.0267	1.90625
		0.024	2.4625	0.024	2.49375	0.024	2.4	0.024	2.025	0.0192	2.41875																					0.0335	2.8125	0.0335	2.96875	0.0335	4.40625	0.0335	2.375	0.0335	2.03125	0.0268	1.875
		0.02413	2.49375	0.02413	2.4625	0.02413	2.4625	0.02412	2.525	0.0193	2.48125																					0.03363	2.8125	0.03363	3.0625	0.03363	4.4375	0.03363	2.40625	0.03363	2.09375	0.0269	1.8125
		0.02425	2.49375	0.02425	2.4625	0.02425	2.43125	0.02425	2.68125	0.0194	2.45																					0.03375	2.875	0.03375	3.15625	0.03375	4.34375	0.03375	2.40625	0.03375	2.1875	0.027	1.8125
		0.02438	2.49375	0.02438	2.49375	0.02438	2.4625	0.02437	2.74375	0.0195	2.45																					0.03388	2.90625	0.03388	3.28125	0.03388	4.15625	0.03388	2.375	0.03388	2.25	0.0271	1.8125
		0.0245	2.49375	0.0245	2.4625	0.0245	2.4625	0.0245	2.43125	0.0196	2.5125																					0.034	2.90625	0.034	3.15625	0.034	3.875	0.034	2.375	0.034	2.34375	0.0272	1.875
		0.02463	2.49375	0.02463	2.43125	0.02463	2.4625	0.02462	2.55625	0.0197	2.48125																					0.03413	2.96875	0.03413	3.09375	0.03413	3.90625	0.03413	2.375	0.03413	2.34375	0.0273	1.90625
		0.02475	2.49375	0.02475	2.49375	0.02475	2.49375	0.02475	3.2125	0.0198	2.48125																					0.03425	3	0.03425	2.6875	0.03425	4.03125	0.03425	2.46875	0.03425	2.4375	0.0274	1.96875
		0.02488	2.4625	0.02488	2.4625	0.02488	2.4625	0.02487	2.68125	0.0199	2.48125																					0.03438	2.9375	0.03438	2.28125	0.03438	4.125	0.03438	2.46875	0.03438	2.4375	0.0275	2.125
		0.025	2.49375	0.025	2.49375	0.025	2.49375	0.025	2.0875	0.02	2.5125																					0.0345	2.8125	0.0345	2.1875	0.0345	4.1875	0.0345	2.40625	0.0345	2.46875	0.0276	2.1875
		0.02513	2.49375	0.02513	2.4625	0.02513	2.49375	0.02512	1.8375	0.0201	2.45																					0.03463	2.71875	0.03463	2.28125	0.03463	3.96875	0.03463	2.5	0.03463	2.59375	0.0277	2.21875
		0.02525	2.49375	0.02525	2.49375	0.02525	2.4625	0.02525	2.55625	0.0202	2.5125																					0.03475	2.71875	0.03475	2.28125	0.03475	3.6875	0.03475	2.5	0.03475	2.5625	0.0278	2.28125
		0.02538	2.4625	0.02538	2.4625	0.02538	2.4625	0.02537	2.5875	0.0203	2.41875																					0.03488	2.59375	0.03488	2.125	0.03488	3.6875	0.03488	2.5	0.03488	2.5625	0.0279	2.28125
		0.0255	2.525	0.0255	2.4625	0.0255	2.4625	0.0255	2.74375	0.0204	2.45																					0.035	2.5625	0.035	1.90625	0.035	3.875	0.035	2.5625	0.035	2.40625	0.028	2.28125
		0.02563	2.49375	0.02563	2.4625	0.02563	2.4625	0.02562	2.49375	0.0205	2.45																					0.03513	2.4375	0.03513	1.875	0.03513	4.09375	0.03513	2.5625	0.03513	2.25	0.0281	2.1875
		0.02575	2.525	0.02575	2.4625	0.02575	2.4625	0.02575	2.275	0.0206	2.45																					0.03525	2.3125	0.03525	1.90625	0.03525	4.125	0.03525	2.59375	0.03525	2.1875	0.0282	2
		0.02588	2.4625	0.02588	2.4625	0.02588	2.43125	0.02587	1.68125	0.0207	2.45																					0.03538	2.28125	0.03538	2.0625	0.03538	4.21875	0.03538	2.59375	0.03538	2.25	0.0283	1.875
		0.026	2.49375	0.026	2.4625	0.026	2.4625	0.026	1.74375	0.0208	2.5125																					0.0355	2.15625	0.0355	2.1875	0.0355	4.03125	0.0355	2.5625	0.0355	2.25	0.0284	1.6875
		0.02613	2.49375	0.02613	2.525	0.02613	2.4625	0.02612	2.275	0.0209	2.48125																					0.03563	2.0625	0.03563	2.53125	0.03563	3.90625	0.03563	2.625	0.03563	2.15625	0.0285	1.59375
		0.02625	2.49375	0.02625	2.4625	0.02625	2.4625	0.02625	2.4625	0.021	2.5125																					0.03575	2.0625	0.03575	2.625	0.03575	3.875	0.03575	2.625	0.03575	2.15625	0.0286	1.5
		0.02638	2.4625	0.02638	2.4625	0.02638	2.4625	0.02637	2.4625	0.0211	2.48125																					0.03588	2	0.03588	2.65625	0.03588	3.9375	0.03588	2.6875	0.03588	2.15625	0.0287	1.4375
		0.0265	2.49375	0.0265	2.49375	0.0265	2.4625	0.0265	2.275	0.0212	2.45																					0.036	2.0625	0.036	2.65625	0.036	4.15625	0.036	2.65625	0.036	2.21875	0.0288	1.40625
		0.02663	2.49375	0.02663	2.4625	0.02663	2.49375	0.02662	2.30625	0.0213	2.48125																					0.03613	2.0625	0.03613	2.65625	0.03613	4.21875	0.03613	2.71875	0.03613	2.34375	0.0289	1.375
		0.02675	2.4625	0.02675	2.4625	0.02675	2.43125	0.02675	2.5875	0.0214	2.41875																					0.03625	2.09375	0.03625	2.84375	0.03625	4.125	0.03625	2.75	0.03625	2.4375	0.029	1.46875
		0.02688	2.4625	0.02688	2.4625	0.02688	2.49375	0.02687	2.74375	0.0215	2.45																					0.03638	2.15625	0.03638	2.84375	0.03638	3.875	0.03638	2.71875	0.03638	2.5	0.0291	1.625
		0.027	2.49375	0.027	2.4625	0.027	2.4625	0.027	2.68125	0.0216	2.48125																					0.0365	2.28125	0.0365	2.875	0.0365	3.78125	0.0365	2.75	0.0365	2.53125	0.0292	1.78125
		0.02713	2.49375	0.02713	2.4625	0.02713	2.49375	0.02712	2.4	0.0217	2.48125																					0.03663	2.40625	0.03663	2.75	0.03663	3.78125	0.03663	2.71875	0.03663	2.5625	0.0293	1.875
		0.02725	2.49375	0.02725	2.4625	0.02725	2.4625	0.02725	2.74375	0.0218	2.48125																					0.03675	2.4375	0.03675	2.5625	0.03675	3.8125	0.03675	2.65625	0.03675	2.5625	0.0294	1.78125
		0.02738	2.49375	0.02738	2.4625	0.02738	2.4625	0.02737	2.8375	0.0219	2.48125																					0.03688	2.53125	0.03688	2.4375	0.03688	3.84375	0.03688	2.59375	0.03688	2.625	0.0295	1.71875
		0.0275	2.525	0.0275	2.4625	0.0275	2.49375	0.0275	2.65	0.022	2.48125																					0.037	2.5625	0.037	2.3125	0.037	3.75	0.037	2.5625	0.037	2.6875	0.0296	1.65625
		0.02763	2.49375	0.02763	2.4625	0.02763	2.525	0.02762	2.9	0.0221	2.45																					0.03713	2.65625	0.03713	2.1875	0.03713	3.53125	0.03713	2.53125	0.03713	2.71875	0.0297	1.59375
		0.02775	2.49375	0.02775	2.49375	0.02775	2.4625	0.02775	2.99375	0.0222	2.45																					0.03725	2.6875	0.03725	2.1875	0.03725	3.28125	0.03725	2.46875	0.03725	2.6875	0.0298	1.59375
		0.02788	2.49375	0.02788	2.4625	0.02788	2.4625	0.02787	2.7125	0.0223	2.5125																					0.03738	2.6875	0.03738	2.15625	0.03738	3.1875	0.03738	2.34375	0.03738	2.625	0.0299	1.625
		0.028	2.49375	0.028	2.49375	0.028	2.43125	0.028	2.525	0.0224	2.45																					0.0375	2.6875	0.0375	2.15625	0.0375	3.09375	0.0375	2.28125	0.0375	2.625	0.03	1.71875
		0.02813	2.525	0.02813	2.49375	0.02813	2.4625	0.02812	1.9625	0.0225	2.41875																					0.03763	2.59375	0.03763	2.1875	0.03763	3.0625	0.03763	2.28125	0.03763	2.6875	0.0301	1.78125
		0.02825	2.49375	0.02825	2.43125	0.02825	2.4625	0.02825	2.4625	0.0226	2.48125																					0.03775	2.53125	0.03775	2.125	0.03775	3	0.03775	2.21875	0.03775	2.75	0.0302	1.96875
		0.02838	2.525	0.02838	2.525	0.02838	2.43125	0.02837	2.4625	0.0227	2.41875																					0.03788	2.5	0.03788	2.21875	0.03788	2.9375	0.03788	2.25	0.03788	2.78125	0.0303	1.96875
		0.0285	2.4625	0.0285	2.525	0.0285	2.43125	0.0285	2.4	0.0228	2.48125																					0.038	2.5	0.038	2.375	0.038	2.8125	0.038	2.1875	0.038	2.78125	0.0304	2.125
		0.02863	2.49375	0.02863	2.49375	0.02863	2.4625	0.02862	2.55625	0.0229	2.48125																					0.03813	2.375	0.03813	2.4375	0.03813	2.75	0.03813	2.21875	0.03813	2.84375	0.0305	2.28125
		0.02875	2.4625	0.02875	2.43125	0.02875	2.4625	0.02875	2.4625	0.023	2.45																					0.03825	2.28125	0.03825	2.5	0.03825	2.6875	0.03825	2.25	0.03825	2.90625	0.0306	2.53125
		0.02888	2.525	0.02888	2.49375	0.02888	2.4625	0.02887	2.55625	0.0231	2.48125																					0.03838	2.28125	0.03838	2.46875	0.03838	2.6875	0.03838	2.21875	0.03838	3.1875	0.0307	2.78125
		0.029	2.4625	0.029	2.4625	0.029	2.4625	0.029	2.43125	0.0232	2.45																					0.0385	2.28125	0.0385	2.46875	0.0385	2.65625	0.0385	2.34375	0.0385	3.25	0.0308	3.125
		0.02913	2.49375	0.02913	2.49375	0.02913	2.4625	0.02912	2.49375	0.0233	2.5125																					0.03863	2.21875	0.03863	2.4375	0.03863	2.65625	0.03863	2.4375	0.03863	3.25	0.0309	3.46875
		0.02925	2.49375	0.02925	2.49375	0.02925	2.4625	0.02925	2.65	0.0234	2.41875																					0.03875	2.21875	0.03875	2.4375	0.03875	2.65625	0.03875	2.40625	0.03875	2.9375	0.031	3.84375
		0.02938	2.525	0.02938	2.43125	0.02938	2.49375	0.02937	2.8375	0.0235	2.45																					0.03888	2.21875	0.03888	2.4375	0.03888	2.65625	0.03888	2.53125	0.03888	2.53125	0.0311	4.03125
		0.0295	2.49375	0.0295	2.4625	0.0295	2.43125	0.0295	2.775	0.0236	2.45																					0.039	2.25	0.039	2.375	0.039	2.625	0.039	2.5625	0.039	2.21875	0.0312	4.09375
		0.02963	2.4625	0.02963	2.49375	0.02963	2.4625	0.02962	2.65	0.0237	2.45																					0.03913	2.21875	0.03913	2.34375	0.03913	2.65625	0.03913	2.5625	0.03913	2.3125	0.0313	4.0625
		0.02975	2.49375	0.02975	2.4625	0.02975	2.43125	0.02975	2.49375	0.0238	2.48125																					0.03925	2.25	0.03925	2.3125	0.03925	2.6875	0.03925	2.625	0.03925	2.4375	0.0314	3.96875
		0.02988	2.49375	0.02988	2.43125	0.02988	2.43125	0.02987	2.18125	0.0239	2.41875																					0.03938	2.28125	0.03938	2.21875	0.03938	2.625	0.03938	2.625	0.03938	2.4375	0.0315	3.84375
		0.03	2.4625	0.03	2.49375	0.03	2.43125	0.03	2.275	0.024	2.48125																					0.0395	2.28125	0.0395	2.15625	0.0395	2.65625	0.0395	2.59375	0.0395	2.1875	0.0316	3.8125
		0.03013	2.4625	0.03013	2.4625	0.03013	2.4625	0.03012	2.24375	0.0241	2.48125																					0.03963	2.3125	0.03963	2.15625	0.03963	2.59375	0.03963	2.5625	0.03963	1.78125	0.0317	3.78125
		0.03025	2.49375	0.03025	2.49375	0.03025	2.4625	0.03025	2.36875	0.0242	2.45																					0.03975	2.3125	0.03975	2.28125	0.03975	2.59375	0.03975	2.53125	0.03975	1.78125	0.0318	3.8125
		0.03038	2.4625	0.03038	2.49375	0.03038	2.43125	0.03037	2.80625	0.0243	2.48125																					0.03988	2.375	0.03988	2.3125	0.03988	2.59375	0.03988	2.5	0.03988	1.875	0.0319	3.75
		0.0305	2.4625	0.0305	2.4625	0.0305	2.4625	0.0305	2.7125	0.0244	2.48125																					0.04	2.46875	0.04	2.375	0.04	2.59375	0.04	2.40625	0.04	2.09375	0.032	3.65625
		0.03063	2.49375	0.03063	2.4625	0.03063	2.43125	0.03062	2.4	0.0245	2.54375																					0.04013	2.5	0.04013	2.40625	0.04013	2.59375	0.04013	2.34375	0.04013	2.34375	0.0321	3.53125
		0.03075	2.49375	0.03075	2.49375	0.03075	2.4625	0.03075	2.4625	0.0246	2.45																					0.04025	2.46875	0.04025	2.4375	0.04025	2.59375	0.04025	2.3125	0.04025	2.34375	0.0322	3.34375
		0.03088	2.4625	0.03088	2.49375	0.03088	2.43125	0.03087	2.4	0.0247	2.48125																					0.04038	2.53125	0.04038	2.5	0.04038	2.5625	0.04038	2.34375	0.04038	2.40625	0.0323	3.1875
		0.031	2.4625	0.031	2.49375	0.031	2.4625	0.031	1.775	0.0248	2.41875																					0.0405	2.625	0.0405	2.625	0.0405	2.65625	0.0405	2.28125	0.0405	2.40625	0.0324	3.0625
		0.03113	2.43125	0.03113	2.4625	0.03113	2.43125	0.03112	1.80625	0.0249	2.48125																					0.04063	2.59375	0.04063	2.65625	0.04063	2.6875	0.04063	2.28125	0.04063	2.5	0.0325	2.96875
		0.03125	2.4625	0.03125	2.49375	0.03125	2.4625	0.03125	2.18125	0.025	2.48125																					0.04075	2.65625	0.04075	2.6875	0.04075	2.71875	0.04075	2.25	0.04075	2.65625	0.0326	2.9375
		0.03138	2.43125	0.03138	2.4625	0.03138	2.49375	0.03137	2.8375	0.0251	2.48125																					0.04088	2.6875	0.04088	2.71875	0.04088	2.5625	0.04088	2.34375	0.04088	2.8125	0.0327	3.03125
		0.0315	2.4625	0.0315	2.4625	0.0315	2.49375	0.0315	2.7125	0.0252	2.41875																					0.041	2.71875	0.041	2.6875	0.041	2.40625	0.041	2.34375	0.041	2.875	0.0328	3.03125
		0.03163	2.43125	0.03163	2.49375	0.03163	2.43125	0.03162	2.65	0.0253	2.48125																					0.04113	2.71875	0.04113	2.65625	0.04113	2.34375	0.04113	2.34375	0.04113	2.75	0.0329	3.0625
		0.03175	2.4625	0.03175	2.4625	0.03175	2.4625	0.03175	2.24375	0.0254	2.5125																					0.04125	2.78125	0.04125	2.65625	0.04125	2.28125	0.04125	2.3125	0.04125	2.53125	0.033	3.0625
		0.03188	2.49375	0.03188	2.4625	0.03188	2.4625	0.03187	2.43125	0.0255	2.41875																					0.04138	2.875	0.04138	2.6875	0.04138	2.25	0.04138	2.375	0.04138	2.4375	0.0331	3
		0.032	2.4625	0.032	2.43125	0.032	2.43125	0.032	2.525	0.0256	2.48125																					0.0415	2.875	0.0415	2.71875	0.0415	2.1875	0.0415	2.40625	0.0415	2.40625	0.0332	2.78125
		0.03213	2.49375	0.03213	2.4625	0.03213	2.4625	0.03212	2.65	0.0257	2.5125																					0.04163	2.90625	0.04163	2.71875	0.04163	2.0625	0.04163	2.40625	0.04163	2.4375	0.0333	2.6875
		0.03225	2.49375	0.03225	2.43125	0.03225	2.49375	0.03225	2.9	0.0258	2.48125																					0.04175	2.9375	0.04175	2.75	0.04175	1.90625	0.04175	2.40625	0.04175	2.3125	0.0334	2.5625
		0.03238	2.4625	0.03238	2.49375	0.03238	2.4625	0.03237	2.8375	0.0259	2.48125																					0.04188	2.96875	0.04188	2.8125	0.04188	1.84375	0.04188	2.40625	0.04188	2.125	0.0335	2.59375
		0.0325	2.49375	0.0325	2.4625	0.0325	2.49375	0.0325	2.775	0.026	2.48125																					0.042	3	0.042	2.90625	0.042	1.59375	0.042	2.5	0.042	2.09375	0.0336	2.625
		0.03263	2.49375	0.03263	2.4625	0.03263	2.43125	0.03262	2.525	0.0261	2.48125																					0.04213	2.96875	0.04213	3.03125	0.04213	1.5	0.04213	2.5	0.04213	2.0625	0.0337	2.78125
		0.03275	2.4625	0.03275	2.4625	0.03275	2.4625	0.03275	2.49375	0.0262	2.5125																					0.04225	2.90625	0.04225	3.125	0.04225	1.5	0.04225	2.5	0.04225	2.09375	0.0338	2.90625
		0.03288	2.49375	0.03288	2.49375	0.03288	2.4625	0.03287	2.24375	0.0263	2.48125																					0.04238	2.8125	0.04238	3.15625	0.04238	1.625	0.04238	2.5	0.04238	2.28125	0.0339	2.90625
		0.033	2.4625	0.033	2.4625	0.033	2.4625	0.033	2.5875	0.0264	2.45																					0.0425	2.625	0.0425	3	0.0425	1.59375	0.0425	2.53125	0.0425	2.375	0.034	2.90625
		0.03313	2.4625	0.03313	2.49375	0.03313	2.4625	0.03312	2.24375	0.0265	2.48125																					0.04263	2.5625	0.04263	2.6875	0.04263	1.53125	0.04263	2.5625	0.04263	2.40625	0.0341	2.875
		0.03325	2.43125	0.03325	2.525	0.03325	2.49375	0.03325	2.275	0.0266	2.5125																					0.04275	2.53125	0.04275	2.53125	0.04275	1.34375	0.04275	2.625	0.04275	2.4375	0.0342	2.8125
		0.03338	2.43125	0.03338	2.4625	0.03338	2.49375	0.03337	2.61875	0.0267	2.45																					0.04288	2.34375	0.04288	2.28125	0.04288	1.28125	0.04288	2.625	0.04288	2.46875	0.0343	2.875
		0.0335	2.4625	0.0335	2.43125	0.0335	2.4625	0.0335	2.68125	0.0268	2.45																					0.043	2.34375	0.043	2.28125	0.043	1.34375	0.043	2.6875	0.043	2.5	0.0344	2.9375
		0.03363	2.43125	0.03363	2.4625	0.03363	2.49375	0.03362	2.36875	0.0269	2.41875																					0.04313	2.15625	0.04313	2.34375	0.04313	1.5625	0.04313	2.6875	0.04313	2.53125	0.0345	3
		0.03375	2.4625	0.03375	2.4625	0.03375	2.43125	0.03375	2.24375	0.027	2.45																					0.04325	2.03125	0.04325	2.3125	0.04325	1.6875	0.04325	2.75	0.04325	2.5625	0.0346	2.96875
		0.03388	2.4625	0.03388	2.4625	0.03388	2.4625	0.03387	2.49375	0.0271	2.45																					0.04338	2.03125	0.04338	2.0625	0.04338	1.71875	0.04338	2.75	0.04338	2.59375	0.0347	2.90625
		0.034	2.4625	0.034	2.43125	0.034	2.4625	0.034	2.43125	0.0272	2.48125																					0.0435	1.96875	0.0435	1.90625	0.0435	1.625	0.0435	2.875	0.0435	2.46875	0.0348	2.78125
		0.03413	2.4625	0.03413	2.4625	0.03413	2.4625	0.03412	2.275	0.0273	2.48125																					0.04363	1.96875	0.04363	1.8125	0.04363	1.5625	0.04363	2.9375	0.04363	2.3125	0.0349	2.625
		0.03425	2.4625	0.03425	2.4625	0.03425	2.49375	0.03425	2.275	0.0274	2.41875																					0.04375	2	0.04375	1.875	0.04375	1.65625	0.04375	2.90625	0.04375	2.25	0.035	2.5625
		0.03438	2.4625	0.03438	2.4625	0.03438	2.49375	0.03437	2.80625	0.0275	2.48125																					0.04388	2.03125	0.04388	1.875	0.04388	1.75	0.04388	2.78125	0.04388	2.25	0.0351	2.5
		0.0345	2.49375	0.0345	2.4625	0.0345	2.4625	0.0345	2.86875	0.0276	2.45																					0.044	2.125	0.044	2.21875	0.044	1.96875	0.044	2.625	0.044	2.25	0.0352	2.4375
		0.03463	2.4625	0.03463	2.4625	0.03463	2.43125	0.03462	2.7125	0.0277	2.48125																					0.04413	2.1875	0.04413	2.375	0.04413	1.90625	0.04413	2.53125	0.04413	2.28125	0.0353	2.375
		0.03475	2.43125	0.03475	2.4625	0.03475	2.49375	0.03475	2.49375	0.0278	2.41875																					0.04425	2.3125	0.04425	2.4375	0.04425	1.84375	0.04425	2.5625	0.04425	2.1875	0.0354	2.34375
		0.03488	2.4625	0.03488	2.4625	0.03488	2.4625	0.03487	2.49375	0.0279	2.45																					0.04438	2.4375	0.04438	2.53125	0.04438	1.75	0.04438	2.5	0.04438	2.1875	0.0355	2.25
		0.035	2.4625	0.035	2.525	0.035	2.4625	0.035	2.11875	0.028	2.45																					0.0445	2.46875	0.0445	2.46875	0.0445	1.75	0.0445	2.25	0.0445	2.21875	0.0356	2.21875
		0.03513	2.49375	0.03513	2.4625	0.03513	2.49375	0.03512	2.2125	0.0281	2.48125																					0.04463	2.5625	0.04463	2.53125	0.04463	1.78125	0.04463	2.25	0.04463	2.3125	0.0357	2.15625
		0.03525	2.49375	0.03525	2.4625	0.03525	2.4625	0.03525	2.11875	0.0282	2.48125																					0.04475	2.59375	0.04475	2.6875	0.04475	1.8125	0.04475	2.125	0.04475	2.4375	0.0358	2.15625
		0.03538	2.43125	0.03538	2.4625	0.03538	2.49375	0.03537	2.65	0.0283	2.5125																					0.04488	2.59375	0.04488	2.875	0.04488	1.84375	0.04488	2.125	0.04488	2.5	0.0359	2.1875
		0.0355	2.43125	0.0355	2.49375	0.0355	2.4625	0.0355	2.775	0.0284	2.45																					0.045	2.59375	0.045	2.84375	0.045	1.75	0.045	2.125	0.045	2.5625	0.036	2.21875
		0.03563	2.43125	0.03563	2.43125	0.03563	2.525	0.03562	2.4625	0.0285	2.45																					0.04513	2.59375	0.04513	2.75	0.04513	1.5625	0.04513	2.0625	0.04513	2.53125	0.0361	2.3125
		0.03575	2.4625	0.03575	2.49375	0.03575	2.49375	0.03575	2.2125	0.0286	2.45																					0.04525	2.59375	0.04525	2.59375	0.04525	1.5	0.04525	2.0625	0.04525	2.5625	0.0362	2.375
		0.03588	2.43125	0.03588	2.49375	0.03588	2.49375	0.03587	2.24375	0.0287	2.48125																					0.04538	2.53125	0.04538	2.46875	0.04538	1.5	0.04538	2.125	0.04538	2.65625	0.0363	2.46875
		0.036	2.43125	0.036	2.49375	0.036	2.4625	0.036	2.30625	0.0288	2.48125																					0.0455	2.46875	0.0455	2.34375	0.0455	1.5625	0.0455	2.1875	0.0455	2.6875	0.0364	2.375
		0.03613	2.4625	0.03613	2.49375	0.03613	2.4625	0.03612	2.525	0.0289	2.41875																					0.04563	2.46875	0.04563	2.3125	0.04563	1.5625	0.04563	2.3125	0.04563	2.75	0.0365	2.3125
		0.03625	2.49375	0.03625	2.49375	0.03625	2.43125	0.03625	2.36875	0.029	2.48125																					0.04575	2.4375	0.04575	2.3125	0.04575	1.53125	0.04575	2.34375	0.04575	2.75	0.0366	2.28125
		0.03638	2.49375	0.03638	2.4625	0.03638	2.4625	0.03637	2.9625	0.0291	2.41875																					0.04588	2.34375	0.04588	2.28125	0.04588	1.4375	0.04588	2.53125	0.04588	2.75	0.0367	2.28125
		0.0365	2.4625	0.0365	2.4625	0.0365	2.43125	0.0365	2.55625	0.0292	2.45																					0.046	2.28125	0.046	2.1875	0.046	1.375	0.046	2.5625	0.046	2.75	0.0368	2.3125
		0.03663	2.4625	0.03663	2.49375	0.03663	2.4625	0.03662	2.24375	0.0293	2.41875																					0.04613	2.21875	0.04613	2.125	0.04613	1.40625	0.04613	2.625	0.04613	2.71875	0.0369	2.40625
		0.03675	2.4625	0.03675	2.4625	0.03675	2.4625	0.03675	2.55625	0.0294	2.45																					0.04625	2.25	0.04625	2.125	0.04625	1.46875	0.04625	2.625	0.04625	2.75	0.037	2.46875
		0.03688	2.49375	0.03688	2.43125	0.03688	2.4625	0.03687	2.68125	0.0295	2.3875																					0.04638	2.21875	0.04638	2.15625	0.04638	1.5625	0.04638	2.71875	0.04638	2.84375	0.0371	2.59375
		0.037	2.49375	0.037	2.49375	0.037	2.525	0.037	2.80625	0.0296	2.45																					0.0465	2.21875	0.0465	2.1875	0.0465	1.59375	0.0465	2.75	0.0465	2.875	0.0372	2.625
		0.03713	2.43125	0.03713	2.43125	0.03713	2.43125	0.03712	2.11875	0.0297	2.48125																					0.04663	2.21875	0.04663	2.40625	0.04663	1.625	0.04663	2.65625	0.04663	2.90625	0.0373	2.5625
		0.03725	2.4625	0.03725	2.4625	0.03725	2.49375	0.03725	2.24375	0.0298	2.45																					0.04675	2.21875	0.04675	2.46875	0.04675	1.625	0.04675	2.625	0.04675	3	0.0374	2.34375
		0.03738	2.49375	0.03738	2.4625	0.03738	2.4625	0.03737	2.36875	0.0299	2.45																					0.04688	2.25	0.04688	2.46875	0.04688	1.65625	0.04688	2.53125	0.04688	3.125	0.0375	2.125
		0.0375	2.4625	0.0375	2.4625	0.0375	2.49375	0.0375	2.36875	0.03	2.41875																					0.047	2.28125	0.047	2.40625	0.047	1.75	0.047	2.53125	0.047	3.25	0.0376	1.875
		0.03763	2.4625	0.03763	2.4625	0.03763	2.4625	0.03762	2.3375	0.0301	2.41875																					0.04713	2.25	0.04713	2.375	0.04713	1.84375	0.04713	2.4375	0.04713	3.1875	0.0377	1.78125
		0.03775	2.4625	0.03775	2.49375	0.03775	2.4625	0.03775	2.3375	0.0302	2.41875																					0.04725	2.25	0.04725	2.40625	0.04725	1.90625	0.04725	2.3125	0.04725	2.96875	0.0378	1.65625
		0.03788	2.4625	0.03788	2.4625	0.03788	2.4625	0.03787	2.275	0.0303	2.45																					0.04738	2.3125	0.04738	2.4375	0.04738	1.90625	0.04738	2.3125	0.04738	2.625	0.0379	1.625
		0.038	2.4625	0.038	2.49375	0.038	2.525	0.038	2.61875	0.0304	2.41875																					0.0475	2.34375	0.0475	2.4375	0.0475	1.9375	0.0475	2.25	0.0475	2.25	0.038	1.625
		0.03813	2.4625	0.03813	2.4625	0.03813	2.4625	0.03812	2.49375	0.0305	2.41875																					0.04763	2.375	0.04763	2.375	0.04763	1.96875	0.04763	2.15625	0.04763	2.4375	0.0381	1.6875
		0.03825	2.43125	0.03825	2.49375	0.03825	2.4625	0.03825	2.3375	0.0306	2.41875																					0.04775	2.40625	0.04775	2.375	0.04775	1.96875	0.04775	2.1875	0.04775	2.46875	0.0382	1.6875
		0.03838	2.49375	0.03838	2.4625	0.03838	2.49375	0.03837	2.5875	0.0307	2.41875																					0.04788	2.46875	0.04788	2.28125	0.04788	2	0.04788	2.21875	0.04788	2.46875	0.0383	1.59375
		0.0385	2.4625	0.0385	2.4625	0.0385	2.4625	0.0385	2.61875	0.0308	2.48125																					0.048	2.46875	0.048	2.21875	0.048	2.09375	0.048	2.25	0.048	2.125	0.0384	1.40625
		0.03863	2.49375	0.03863	2.49375	0.03863	2.4625	0.03862	2.55625	0.0309	2.45																					0.04813	2.59375	0.04813	2.21875	0.04813	2.15625	0.04813	2.25	0.04813	1.84375	0.0385	1.28125
		0.03875	2.4625	0.03875	2.49375	0.03875	2.49375	0.03875	2.4	0.031	2.3875																					0.04825	2.6875	0.04825	2.28125	0.04825	2.09375	0.04825	2.25	0.04825	1.75	0.0386	1.28125
		0.03888	2.4625	0.03888	2.49375	0.03888	2.49375	0.03887	2.4625	0.0311	2.45																					0.04838	2.71875	0.04838	2.34375	0.04838	2.15625	0.04838	2.34375	0.04838	1.90625	0.0387	1.4375
		0.039	2.4625	0.039	2.525	0.039	2.4625	0.039	2.68125	0.0312	2.45																					0.0485	2.65625	0.0485	2.375	0.0485	2.125	0.0485	2.34375	0.0485	2.1875	0.0388	1.71875
		0.03913	2.43125	0.03913	2.49375	0.03913	2.4625	0.03912	2.74375	0.0313	2.5125																					0.04863	2.8125	0.04863	2.375	0.04863	2.09375	0.04863	2.40625	0.04863	2.3125	0.0389	2.03125
		0.03925	2.49375	0.03925	2.49375	0.03925	2.4625	0.03925	2.61875	0.0314	2.41875																					0.04875	2.78125	0.04875	2.46875	0.04875	2.09375	0.04875	2.375	0.04875	2.28125	0.039	2.34375
		0.03938	2.4625	0.03938	2.4625	0.03938	2.4625	0.03937	2.65	0.0315	2.41875																					0.04888	2.90625	0.04888	2.46875	0.04888	1.84375	0.04888	2.40625	0.04888	2.34375	0.0391	2.5625
		0.0395	2.4625	0.0395	2.49375	0.0395	2.49375	0.0395	2.61875	0.0316	2.41875																					0.049	2.96875	0.049	2.625	0.049	1.5625	0.049	2.4375	0.049	2.5	0.0392	2.6875
		0.03963	2.4625	0.03963	2.4625	0.03963	2.4625	0.03962	2.61875	0.0317	2.45																					0.04913	3	0.04913	2.6875	0.04913	1.375	0.04913	2.5	0.04913	2.59375	0.0393	2.71875
		0.03975	2.49375	0.03975	2.4625	0.03975	2.43125	0.03975	2.43125	0.0318	2.45																					0.04925	3.03125	0.04925	2.71875	0.04925	1.25	0.04925	2.46875	0.04925	2.6875	0.0394	2.6875
		0.03988	2.49375	0.03988	2.4625	0.03988	2.43125	0.03987	2.4625	0.0319	2.41875																					0.04938	3.0625	0.04938	2.75	0.04938	1.21875	0.04938	2.53125	0.04938	2.84375	0.0395	2.75
		0.04	2.49375	0.04	2.525	0.04	2.49375	0.04	2.43125	0.032	2.41875																					0.0495	3.125	0.0495	2.75	0.0495	1.125	0.0495	2.53125	0.0495	2.90625	0.0396	2.96875
		0.04013	2.49375	0.04013	2.4625	0.04013	2.49375	0.04012	2.24375	0.0321	2.45																					0.04963	3.1875	0.04963	2.71875	0.04963	0.875	0.04963	2.625	0.04963	2.875	0.0397	3.15625
		0.04025	2.4625	0.04025	2.49375	0.04025	2.4625	0.04025	1.9625	0.0322	2.45																					0.04975	3.03125	0.04975	2.71875	0.04975	0.59375	0.04975	2.625	0.04975	2.65625	0.0398	3.3125
		0.04038	2.4625	0.04038	2.4625	0.04038	2.4625	0.04037	1.9625	0.0323	2.41875																					0.04988	2.8125	0.04988	2.8125	0.04988	0.375	0.04988	2.6875	0.04988	2.53125	0.0399	3.40625
		0.0405	2.49375	0.0405	2.4625	0.0405	2.49375	0.0405	2.4625	0.0324	2.41875																					0.05	2.6875	0.05	2.8125	0.05	0.25	0.05	2.75	0.05	2.5	0.04	3.46875
		0.04063	2.4625	0.04063	2.49375	0.04063	2.525	0.04062	2.0875	0.0325	2.3875																					0.05013	2.5625	0.05013	2.875	0.05013	0.28125	0.05013	2.8125	0.05013	2.4375	0.0401	3.375
		0.04075	2.4625	0.04075	2.4625	0.04075	2.49375	0.04075	2.18125	0.0326	2.45																					0.05025	2.46875	0.05025	2.84375	0.05025	0.3125	0.05025	2.875	0.05025	2.375	0.0402	3.25
		0.04088	2.49375	0.04088	2.49375	0.04088	2.4625	0.04087	2.24375	0.0327	2.41875																					0.05038	2.4375	0.05038	2.875	0.05038	0.34375	0.05038	2.90625	0.05038	2.28125	0.0403	3
		0.041	2.4625	0.041	2.49375	0.041	2.49375	0.041	2.30625	0.0328	2.45																					0.0505	2.21875	0.0505	2.96875	0.0505	0.25	0.0505	3.03125	0.0505	2.125	0.0404	2.875
		0.04113	2.4625	0.04113	2.43125	0.04113	2.4625	0.04112	2.49375	0.0329	2.41875																					0.05063	2.15625	0.05063	3	0.05063	0.09375	0.05063	3.125	0.05063	2	0.0405	2.84375
		0.04125	2.4625	0.04125	2.49375	0.04125	2.4625	0.04125	2.74375	0.033	2.45																					0.05075	1.9375	0.05075	3.09375	0.05075	0.09375	0.05075	3.15625	0.05075	2.0625	0.0406	2.90625
		0.04138	2.49375	0.04138	2.49375	0.04138	2.49375	0.04137	2.61875	0.0331	2.41875																					0.05088	1.90625	0.05088	3.09375	0.05088	0.125	0.05088	2.9375	0.05088	2.1875	0.0407	2.9375
		0.0415	2.49375	0.0415	2.4625	0.0415	2.4625	0.0415	2.86875	0.0332	2.45																					0.051	1.875	0.051	2.8125	0.051	0.25	0.051	2.875	0.051	2.28125	0.0408	2.9375
		0.04163	2.49375	0.04163	2.49375	0.04163	2.49375	0.04162	2.5875	0.0333	2.45																					0.05113	1.96875	0.05113	2.53125	0.05113	0.46875	0.05113	2.5	0.05113	2.34375	0.0409	2.90625
		0.04175	2.49375	0.04175	2.49375	0.04175	2.4625	0.04175	2.68125	0.0334	2.45																					0.05125	2	0.05125	2.375	0.05125	0.59375	0.05125	2.53125	0.05125	2.3125	0.041	2.8125
		0.04188	2.49375	0.04188	2.4625	0.04188	2.4625	0.04187	2.3375	0.0335	2.45																					0.05138	2.03125	0.05138	2.34375	0.05138	0.59375	0.05138	2.5	0.05138	2.40625	0.0411	2.6875
		0.042	2.4625	0.042	2.49375	0.042	2.4625	0.042	2.275	0.0336	2.48125																					0.0515	2.0625	0.0515	2.375	0.0515	0.71875	0.0515	2.25	0.0515	2.46875	0.0412	2.5625
		0.04213	2.49375	0.04213	2.4625	0.04213	2.4625	0.04212	2.61875	0.0337	2.3875																					0.05163	2.125	0.05163	2.34375	0.05163	0.875	0.05163	2.0625	0.05163	2.5	0.0413	2.46875
		0.04225	2.525	0.04225	2.4625	0.04225	2.4625	0.04225	2.3375	0.0338	2.41875																					0.05175	2.21875	0.05175	2.1875	0.05175	1.03125	0.05175	2	0.05175	2.59375	0.0414	2.5
		0.04238	2.4625	0.04238	2.4625	0.04238	2.49375	0.04237	2.49375	0.0339	2.45																					0.05188	2.53125	0.05188	2	0.05188	1.1875	0.05188	2	0.05188	2.5625	0.0415	2.59375
		0.0425	2.49375	0.0425	2.49375	0.0425	2.4625	0.0425	2.55625	0.034	2.41875																					0.052	2.53125	0.052	1.96875	0.052	1.375	0.052	2	0.052	2.40625	0.0416	2.71875
		0.04263	2.4625	0.04263	2.49375	0.04263	2.49375	0.04262	2.49375	0.0341	2.41875																					0.05213	2.6875	0.05213	1.9375	0.05213	1.40625	0.05213	2.0625	0.05213	2.3125	0.0417	2.71875
		0.04275	2.4625	0.04275	2.49375	0.04275	2.49375	0.04275	2.4	0.0342	2.45																					0.05225	2.65625	0.05225	1.9375	0.05225	1.40625	0.05225	2.03125	0.05225	2.25	0.0418	2.59375
		0.04288	2.49375	0.04288	2.49375	0.04288	2.4625	0.04287	2.4	0.0343	2.45																					0.05238	2.65625	0.05238	2.1875	0.05238	1.375	0.05238	2.125	0.05238	2.1875	0.0419	2.5
		0.043	2.4625	0.043	2.4625	0.043	2.4625	0.043	2.30625	0.0344	2.45																					0.0525	2.65625	0.0525	2.21875	0.0525	1.4375	0.0525	2.25	0.0525	2.1875	0.042	2.3125
		0.04313	2.4625	0.04313	2.4625	0.04313	2.49375	0.04312	2.15	0.0345	2.41875																					0.05263	2.65625	0.05263	2.40625	0.05263	1.53125	0.05263	2.375	0.05263	2.1875	0.0421	2.1875
		0.04325	2.49375	0.04325	2.49375	0.04325	2.49375	0.04325	2.43125	0.0346	2.5125																					0.05275	2.65625	0.05275	2.46875	0.05275	1.53125	0.05275	2.46875	0.05275	2.15625	0.0422	2.125
		0.04338	2.49375	0.04338	2.4625	0.04338	2.49375	0.04337	2.4	0.0347	2.45																					0.05288	2.5625	0.05288	2.4375	0.05288	1.5	0.05288	2.6875	0.05288	2.15625	0.0423	1.96875
		0.0435	2.4625	0.0435	2.4625	0.0435	2.4625	0.0435	2.9	0.0348	2.3875																					0.053	2.46875	0.053	2.46875	0.053	1.46875	0.053	2.65625	0.053	2.15625	0.0424	1.9375
		0.04363	2.49375	0.04363	2.43125	0.04363	2.49375	0.04362	2.9625	0.0349	2.45																					0.05313	2.5	0.05313	2.65625	0.05313	1.3125	0.05313	2.65625	0.05313	2.3125	0.0425	1.9375
		0.04375	2.4625	0.04375	2.49375	0.04375	2.49375	0.04375	2.61875	0.035	2.45																					0.05325	2.3125	0.05325	2.8125	0.05325	1.25	0.05325	2.71875	0.05325	2.375	0.0426	1.9375
		0.04388	2.43125	0.04388	2.4625	0.04388	2.4625	0.04387	2.80625	0.0351	2.45																					0.05338	2.3125	0.05338	2.8125	0.05338	1.28125	0.05338	2.75	0.05338	2.5	0.0427	1.875
		0.044	2.4625	0.044	2.4625	0.044	2.4625	0.044	2.61875	0.0352	2.48125																					0.0535	2.28125	0.0535	2.71875	0.0535	1.28125	0.0535	2.6875	0.0535	2.5	0.0428	1.78125
		0.04413	2.49375	0.04413	2.4625	0.04413	2.49375	0.04412	2.525	0.0353	2.41875																					0.05363	2.25	0.05363	2.6875	0.05363	1.34375	0.05363	2.625	0.05363	2.53125	0.0429	1.71875
		0.04425	2.525	0.04425	2.49375	0.04425	2.4625	0.04425	2.275	0.0354	2.45																					0.05375	2.1875	0.05375	2.625	0.05375	1.34375	0.05375	2.53125	0.05375	2.5625	0.043	1.6875
		0.04438	2.4625	0.04438	2.49375	0.04438	2.525	0.04437	2.4	0.0355	2.45																					0.05388	2.1875	0.05388	2.40625	0.05388	1.34375	0.05388	2.46875	0.05388	2.65625	0.0431	1.75
		0.0445	2.4625	0.0445	2.4625	0.0445	2.4625	0.0445	2.49375	0.0356	2.45																					0.054	2.125	0.054	2.375	0.054	1.4375	0.054	2.375	0.054	2.6875	0.0432	1.875
		0.04463	2.4625	0.04463	2.49375	0.04463	2.4625	0.04462	2.55625	0.0357	2.48125																					0.05413	2.15625	0.05413	2.34375	0.05413	1.5625	0.05413	2.34375	0.05413	2.71875	0.0433	1.96875
		0.04475	2.4625	0.04475	2.4625	0.04475	2.4625	0.04475	2.65	0.0358	2.48125																					0.05425	2.1875	0.05425	2.34375	0.05425	1.6875	0.05425	2.28125	0.05425	2.75	0.0434	2.09375
		0.04488	2.43125	0.04488	2.4625	0.04488	2.49375	0.04487	2.275	0.0359	2.45																					0.05438	2.1875	0.05438	2.25	0.05438	1.8125	0.05438	2.28125	0.05438	2.75	0.0435	2.21875
		0.045	2.4625	0.045	2.4625	0.045	2.49375	0.045	2.30625	0.036	2.45																					0.0545	2.21875	0.0545	2.15625	0.0545	1.84375	0.0545	2.28125	0.0545	2.71875	0.0436	2.25
		0.04513	2.4625	0.04513	2.4625	0.04513	2.4625	0.04512	2.2125	0.0361	2.45																					0.05463	2.1875	0.05463	2.1875	0.05463	1.96875	0.05463	2.21875	0.05463	2.71875	0.0437	2.25
		0.04525	2.4625	0.04525	2.4625	0.04525	2.4625	0.04525	1.9	0.0362	2.45																					0.05475	2.15625	0.05475	2.125	0.05475	2.03125	0.05475	2.1875	0.05475	2.78125	0.0438	2.3125
		0.04538	2.4625	0.04538	2.49375	0.04538	2.49375	0.04537	1.9625	0.0363	2.48125																					0.05488	2.21875	0.05488	2.1875	0.05488	2.125	0.05488	2.28125	0.05488	2.8125	0.0439	2.375
		0.0455	2.4625	0.0455	2.49375	0.0455	2.49375	0.0455	2.4625	0.0364	2.41875																					0.055	2.25	0.055	2.28125	0.055	2.25	0.055	2.28125	0.055	2.9375	0.044	2.46875
		0.04563	2.49375	0.04563	2.4625	0.04563	2.4625	0.04562	2.74375	0.0365	2.45																					0.05513	2.28125	0.05513	2.34375	0.05513	2.3125	0.05513	2.28125	0.05513	3	0.0441	2.5625
		0.04575	2.4625	0.04575	2.49375	0.04575	2.43125	0.04575	2.4	0.0366	2.41875																					0.05525	2.34375	0.05525	2.375	0.05525	2.40625	0.05525	2.3125	0.05525	3.15625	0.0442	2.625
		0.04588	2.4625	0.04588	2.4625	0.04588	2.49375	0.04587	2.18125	0.0367	2.48125																					0.05538	2.40625	0.05538	2.34375	0.05538	2.5	0.05538	2.375	0.05538	3.34375	0.0443	2.65625
		0.046	2.4625	0.046	2.4625	0.046	2.43125	0.046	2.775	0.0368	2.41875																					0.0555	2.46875	0.0555	2.3125	0.0555	2.53125	0.0555	2.3125	0.0555	3.125	0.0444	2.6875
		0.04613	2.4625	0.04613	2.4625	0.04613	2.43125	0.04612	2.61875	0.0369	2.41875																					0.05563	2.53125	0.05563	2.3125	0.05563	2.59375	0.05563	2.28125	0.05563	2.6875	0.0445	2.625
		0.04625	2.43125	0.04625	2.4625	0.04625	2.525	0.04625	2.15	0.037	2.45																					0.05575	2.625	0.05575	2.34375	0.05575	2.59375	0.05575	2.3125	0.05575	2.28125	0.0446	2.5625
		0.04638	2.4625	0.04638	2.4625	0.04638	2.49375	0.04637	2.525	0.0371	2.48125																					0.05588	2.75	0.05588	2.375	0.05588	2.71875	0.05588	2.3125	0.05588	2.1875	0.0447	2.53125
		0.0465	2.49375	0.0465	2.4625	0.0465	2.4625	0.0465	2.9625	0.0372	2.41875																					0.056	2.875	0.056	2.375	0.056	2.75	0.056	2.375	0.056	2.375	0.0448	2.5
		0.04663	2.43125	0.04663	2.4625	0.04663	2.49375	0.04662	2.9625	0.0373	2.48125																					0.05613	2.9375	0.05613	2.375	0.05613	2.8125	0.05613	2.40625	0.05613	2.5	0.0449	2.53125
		0.04675	2.4625	0.04675	2.43125	0.04675	2.4625	0.04675	2.3375	0.0374	2.45																					0.05625	3.03125	0.05625	2.3125	0.05625	2.875	0.05625	2.4375	0.05625	2.21875	0.045	2.59375
		0.04688	2.4625	0.04688	2.4625	0.04688	2.49375	0.04687	2.3375	0.0375	2.45																					0.05638	3.09375	0.05638	2.28125	0.05638	2.96875	0.05638	2.53125	0.05638	1.84375	0.0451	2.6875
		0.047	2.4625	0.047	2.4625	0.047	2.4625	0.047	2.4	0.0376	2.3875																					0.0565	3.125	0.0565	2.28125	0.0565	2.9375	0.0565	2.59375	0.0565	1.6875	0.0452	2.75
		0.04713	2.49375	0.04713	2.4625	0.04713	2.4625	0.04712	2.68125	0.0377	2.45																					0.05663	3.21875	0.05663	2.3125	0.05663	3	0.05663	2.6875	0.05663	1.71875	0.0453	2.71875
		0.04725	2.4625	0.04725	2.4625	0.04725	2.49375	0.04725	2.55625	0.0378	2.45																					0.05675	3.34375	0.05675	2.34375	0.05675	2.9375	0.05675	2.75	0.05675	1.78125	0.0454	2.75
		0.04738	2.43125	0.04738	2.4625	0.04738	2.43125	0.04737	2.65	0.0379	2.41875																					0.05688	3.375	0.05688	2.40625	0.05688	2.75	0.05688	2.78125	0.05688	2.1875	0.0455	2.625
		0.0475	2.4625	0.0475	2.4625	0.0475	2.49375	0.0475	2.3375	0.038	2.45																					0.057	3.375	0.057	2.4375	0.057	2.625	0.057	2.96875	0.057	2.25	0.0456	2.46875
		0.04763	2.4625	0.04763	2.49375	0.04763	2.43125	0.04762	2.36875	0.0381	2.45																					0.05713	3.25	0.05713	2.46875	0.05713	2.65625	0.05713	2.96875	0.05713	2.25	0.0457	2.3125
		0.04775	2.43125	0.04775	2.49375	0.04775	2.43125	0.04775	2.18125	0.0382	2.45																					0.05725	2.90625	0.05725	2.5	0.05725	2.65625	0.05725	3.03125	0.05725	2.25	0.0458	2.3125
		0.04788	2.43125	0.04788	2.4625	0.04788	2.4625	0.04787	2.55625	0.0383	2.48125																					0.05738	2.75	0.05738	2.53125	0.05738	2.625	0.05738	3.21875	0.05738	2.34375	0.0459	2.28125
		0.048	2.43125	0.048	2.4625	0.048	2.4625	0.048	2.2125	0.0384	2.45																					0.0575	2.5	0.0575	2.59375	0.0575	2.34375	0.0575	3.21875	0.0575	2.5625	0.046	2.40625
		0.04813	2.4625	0.04813	2.49375	0.04813	2.4625	0.04812	2.275	0.0385	2.45																					0.05763	2.375	0.05763	2.625	0.05763	2.21875	0.05763	3.375	0.05763	2.78125	0.0461	2.5625
		0.04825	2.43125	0.04825	2.4625	0.04825	2.4625	0.04825	2.24375	0.0386	2.5125																					0.05775	2.28125	0.05775	2.71875	0.05775	2.125	0.05775	3	0.05775	2.78125	0.0462	2.65625
		0.04838	2.4625	0.04838	2.4625	0.04838	2.4625	0.04837	2.74375	0.0387	2.45																					0.05788	2.15625	0.05788	2.71875	0.05788	2.03125	0.05788	2.5625	0.05788	2.90625	0.0463	2.625
		0.0485	2.4625	0.0485	2.4625	0.0485	2.49375	0.0485	2.86875	0.0388	2.48125																					0.058	1.9375	0.058	2.71875	0.058	2	0.058	2.375	0.058	2.8125	0.0464	2.5
		0.04863	2.43125	0.04863	2.49375	0.04863	2.4625	0.04862	2.525	0.0389	2.45																					0.05813	1.75	0.05813	2.71875	0.05813	2.0625	0.05813	2.40625	0.05813	2.6875	0.0465	2.25
		0.04875	2.43125	0.04875	2.4625	0.04875	2.4625	0.04875	2.5875	0.039	2.48125																					0.05825	1.75	0.05825	2.6875	0.05825	2.0625	0.05825	2.4375	0.05825	2.46875	0.0466	2.0625
		0.04888	2.4625	0.04888	2.4	0.04888	2.43125	0.04887	2.43125	0.0391	2.48125																					0.05838	1.8125	0.05838	2.78125	0.05838	1.9375	0.05838	2.21875	0.05838	2.4375	0.0467	2.03125
		0.049	2.43125	0.049	2.43125	0.049	2.4625	0.049	2.5875	0.0392	2.48125																					0.0585	1.84375	0.0585	2.8125	0.0585	1.90625	0.0585	1.875	0.0585	2.4375	0.0468	2.0625
		0.04913	2.43125	0.04913	2.49375	0.04913	2.4625	0.04912	2.49375	0.0393	2.48125																					0.05863	1.96875	0.05863	2.84375	0.05863	1.875	0.05863	1.875	0.05863	2.34375	0.0469	2.25
		0.04925	2.4625	0.04925	2.4625	0.04925	2.43125	0.04925	2.3375	0.0394	2.45																					0.05875	2.0625	0.05875	2.9375	0.05875	1.96875	0.05875	1.9375	0.05875	2.15625	0.047	2.46875
		0.04938	2.43125	0.04938	2.4625	0.04938	2.4625	0.04937	2.36875	0.0395	2.45																					0.05888	2.09375	0.05888	2.9375	0.05888	2.09375	0.05888	2.03125	0.05888	2.0625	0.0471	2.5625
		0.0495	2.49375	0.0495	2.4625	0.0495	2.4625	0.0495	2.11875	0.0396	2.48125																					0.059	2.15625	0.059	3.03125	0.059	2.21875	0.059	2.125	0.059	2	0.0472	2.5625
		0.04963	2.4625	0.04963	2.4625	0.04963	2.49375	0.04962	2.24375	0.0397	2.5125																					0.05913	2.40625	0.05913	3.0625	0.05913	2.25	0.05913	2.25	0.05913	2.09375	0.0473	2.40625
		0.04975	2.43125	0.04975	2.4625	0.04975	2.49375	0.04975	2.3375	0.0398	2.45																					0.05925	2.5	0.05925	2.96875	0.05925	2.28125	0.05925	2.21875	0.05925	2.125	0.0474	2.25
		0.04988	2.43125	0.04988	2.4625	0.04988	2.4625	0.04987	2.24375	0.0399	2.48125																					0.05938	2.6875	0.05938	2.625	0.05938	2.3125	0.05938	2.28125	0.05938	2.28125	0.0475	2.125
		0.05	2.4625	0.05	2.4625	0.05	2.4625	0.05	2.4625	0.04	2.45																					0.0595	2.75	0.0595	2.5625	0.0595	2.375	0.0595	2.46875	0.0595	2.28125	0.0476	2.125
		0.05013	2.4625	0.05013	2.4625	0.05013	2.4625	0.05012	2.4	0.0401	2.48125																					0.05963	2.71875	0.05963	2.46875	0.05963	2.4375	0.05963	2.71875	0.05963	2.3125	0.0477	2.28125
		0.05025	2.49375	0.05025	2.4625	0.05025	2.4625	0.05025	2.43125	0.0402	2.48125																					0.05975	2.6875	0.05975	2.4375	0.05975	2.5625	0.05975	2.71875	0.05975	2.375	0.0478	2.4375
		0.05038	2.4	0.05038	2.43125	0.05038	2.43125	0.05037	2.4	0.0403	2.41875																					0.05988	2.6875	0.05988	2.34375	0.05988	2.59375	0.05988	2.625	0.05988	2.5	0.0479	2.59375
		0.0505	2.4625	0.0505	2.4625	0.0505	2.49375	0.0505	2.49375	0.0404	2.45																					0.06	2.65625	0.06	2.3125	0.06	2.5625	0.06	2.5625	0.06	2.625	0.048	2.625
		0.05063	2.4625	0.05063	2.49375	0.05063	2.4625	0.05062	2.5875	0.0405	2.48125																					0.06013	2.625	0.06013	2.25	0.06013	2.53125	0.06013	2.5625	0.06013	2.59375	0.0481	2.5625
		0.05075	2.43125	0.05075	2.43125	0.05075	2.4625	0.05075	2.49375	0.0406	2.48125																					0.06025	2.59375	0.06025	1.96875	0.06025	2.5	0.06025	2.5625	0.06025	2.5625	0.0482	2.375
		0.05088	2.4625	0.05088	2.4625	0.05088	2.49375	0.05087	2.9625	0.0407	2.48125																					0.06038	2.46875	0.06038	1.90625	0.06038	2.5	0.06038	2.46875	0.06038	2.4375	0.0483	2.21875
		0.051	2.49375	0.051	2.49375	0.051	2.4625	0.051	2.9	0.0408	2.45																					0.0605	2.34375	0.0605	1.90625	0.0605	2.5	0.0605	2.4375	0.0605	2.3125	0.0484	2.125
		0.05113	2.4625	0.05113	2.49375	0.05113	2.4625	0.05112	2.55625	0.0409	2.48125																					0.06063	2.3125	0.06063	2	0.06063	2.5	0.06063	2.375	0.06063	2.1875	0.0485	2.125
		0.05125	2.4625	0.05125	2.4625	0.05125	2.43125	0.05125	2.3375	0.041	2.48125																					0.06075	2.28125	0.06075	2.0625	0.06075	2.46875	0.06075	2.375	0.06075	2.21875	0.0486	2.1875
		0.05138	2.49375	0.05138	2.4625	0.05138	2.49375	0.05137	2.0875	0.0411	2.48125																					0.06088	2.3125	0.06088	2.15625	0.06088	2.375	0.06088	2.3125	0.06088	2.15625	0.0487	2.1875
		0.0515	2.4625	0.0515	2.49375	0.0515	2.4625	0.0515	2.15	0.0412	2.45																					0.061	2.28125	0.061	2.3125	0.061	2.25	0.061	2.34375	0.061	2.21875	0.0488	2.3125
		0.05163	2.4625	0.05163	2.4625	0.05163	2.4625	0.05162	2.55625	0.0413	2.48125																					0.06113	2.21875	0.06113	2.375	0.06113	2.21875	0.06113	2.40625	0.06113	2.15625	0.0489	2.34375
		0.05175	2.43125	0.05175	2.49375	0.05175	2.49375	0.05175	2.68125	0.0414	2.45																					0.06125	2.1875	0.06125	2.375	0.06125	2.1875	0.06125	2.40625	0.06125	2.09375	0.049	2.34375
		0.05188	2.4625	0.05188	2.4625	0.05188	2.4625	0.05187	2.2125	0.0415	2.48125																					0.06138	2.15625	0.06138	2.46875	0.06138	2.15625	0.06138	2.375	0.06138	2.15625	0.0491	2.25
		0.052	2.49375	0.052	2.49375	0.052	2.49375	0.052	2.36875	0.0416	2.48125																					0.0615	2.125	0.0615	2.5	0.0615	2.125	0.0615	2.34375	0.0615	2.1875	0.0492	2.1875
		0.05213	2.4625	0.05213	2.4625	0.05213	2.4625	0.05212	2.275	0.0417	2.45																					0.06163	2.15625	0.06163	2.75	0.06163	2.0625	0.06163	2.375	0.06163	2.4375	0.0493	2.125
		0.05225	2.49375	0.05225	2.4625	0.05225	2.4625	0.05225	2.4625	0.0418	2.45																					0.06175	2.15625	0.06175	2.78125	0.06175	2	0.06175	2.3125	0.06175	2.5625	0.0494	2.15625
		0.05238	2.49375	0.05238	2.43125	0.05238	2.49375	0.05237	2.18125	0.0419	2.45																					0.06188	2.125	0.06188	2.71875	0.06188	1.96875	0.06188	2.25	0.06188	2.5625	0.0495	2.21875
		0.0525	2.4625	0.0525	2.43125	0.0525	2.49375	0.0525	2.65	0.042	2.48125																					0.062	2.09375	0.062	2.6875	0.062	1.96875	0.062	2.25	0.062	2.5625	0.0496	2.28125
		0.05263	2.4625	0.05263	2.4625	0.05263	2.49375	0.05262	2.2125	0.0421	2.48125																					0.06213	2.09375	0.06213	2.53125	0.06213	2.03125	0.06213	2.28125	0.06213	2.625	0.0497	2.34375
		0.05275	2.43125	0.05275	2.43125	0.05275	2.4625	0.05275	2.4625	0.0422	2.48125																					0.06225	2.125	0.06225	2.46875	0.06225	2.0625	0.06225	2.25	0.06225	2.71875	0.0498	2.375
		0.05288	2.4625	0.05288	2.4625	0.05288	2.4625	0.05287	2.025	0.0423	2.45																					0.06238	2.15625	0.06238	2.40625	0.06238	2.125	0.06238	2.25	0.06238	2.78125	0.0499	2.375
		0.053	2.4625	0.053	2.43125	0.053	2.4625	0.053	2.525	0.0424	2.5125																					0.0625	2.25	0.0625	2.34375	0.0625	2.1875	0.0625	2.25	0.0625	2.8125	0.05	2.3125
		0.05313	2.4625	0.05313	2.43125	0.05313	2.49375	0.05312	2.49375	0.0425	2.48125																					0.06263	2.34375	0.06263	2.34375	0.06263	2.1875	0.06263	2.21875	0.06263	2.84375	0.0501	2.28125
		0.05325	2.4625	0.05325	2.4625	0.05325	2.4	0.05325	2.65	0.0426	2.45																					0.06275	2.375	0.06275	2.34375	0.06275	2.21875	0.06275	2.28125	0.06275	2.8125	0.0502	2.21875
		0.05338	2.43125	0.05338	2.49375	0.05338	2.4625	0.05337	2.525	0.0427	2.48125																					0.06288	2.53125	0.06288	2.28125	0.06288	2.375	0.06288	2.3125	0.06288	2.8125	0.0503	2.21875
		0.0535	2.4625	0.0535	2.43125	0.0535	2.4625	0.0535	3.11875	0.0428	2.48125																					0.063	2.6875	0.063	2.21875	0.063	2.34375	0.063	2.3125	0.063	2.8125	0.0504	2.34375
		0.05363	2.4625	0.05363	2.49375	0.05363	2.4625	0.05362	2.86875	0.0429	2.48125																					0.06313	2.75	0.06313	2.1875	0.06313	2.40625	0.06313	2.5	0.06313	2.8125	0.0505	2.375
		0.05375	2.49375	0.05375	2.43125	0.05375	2.43125	0.05375	2.55625	0.043	2.45																					0.06325	2.84375	0.06325	2.1875	0.06325	2.46875	0.06325	2.53125	0.06325	2.90625	0.0506	2.40625
		0.05388	2.43125	0.05388	2.4625	0.05388	2.4625	0.05387	2.2125	0.0431	2.5125																					0.06338	3.03125	0.06338	2.21875	0.06338	2.53125	0.06338	2.59375	0.06338	3.03125	0.0507	2.4375
		0.054	2.4625	0.054	2.4625	0.054	2.4625	0.054	2.5875	0.0432	2.48125																					0.0635	3.125	0.0635	2.28125	0.0635	2.53125	0.0635	2.78125	0.0635	3.21875	0.0508	2.40625
		0.05413	2.49375	0.05413	2.4625	0.05413	2.4625	0.05412	2.93125	0.0433	2.48125																					0.06363	3.21875	0.06363	2.28125	0.06363	2.5625	0.06363	2.875	0.06363	3.28125	0.0509	2.375
		0.05425	2.49375	0.05425	2.49375	0.05425	2.4625	0.05425	2.36875	0.0434	2.48125																					0.06375	3.28125	0.06375	2.3125	0.06375	2.53125	0.06375	2.875	0.06375	3.1875	0.051	2.3125
		0.05438	2.4625	0.05438	2.4625	0.05438	2.4625	0.05437	2.2125	0.0435	2.48125																					0.06388	3.46875	0.06388	2.3125	0.06388	2.65625	0.06388	2.9375	0.06388	3	0.0511	2.34375
		0.0545	2.4625	0.0545	2.4625	0.0545	2.4625	0.0545	2.61875	0.0436	2.48125																					0.064	3.59375	0.064	2.3125	0.064	2.6875	0.064	2.96875	0.064	2.5625	0.0512	2.375
		0.05463	2.4625	0.05463	2.49375	0.05463	2.43125	0.05462	2.5875	0.0437	2.48125																					0.06413	3.625	0.06413	2.375	0.06413	2.71875	0.06413	3.125	0.06413	2.28125	0.0513	2.5
		0.05475	2.4625	0.05475	2.4625	0.05475	2.49375	0.05475	2.55625	0.0438	2.45																					0.06425	3.65625	0.06425	2.375	0.06425	2.65625	0.06425	3.21875	0.06425	2.25	0.0514	2.625
		0.05488	2.525	0.05488	2.4625	0.05488	2.4625	0.05487	2.15	0.0439	2.48125																					0.06438	3.34375	0.06438	2.375	0.06438	2.625	0.06438	3.375	0.06438	2.5	0.0515	2.71875
		0.055	2.49375	0.055	2.4625	0.055	2.4625	0.055	1.525	0.044	2.41875																					0.0645	2.9375	0.0645	2.40625	0.0645	2.53125	0.0645	3.28125	0.0645	2.34375	0.0516	2.75
		0.05513	2.4625	0.05513	2.4625	0.05513	2.4625	0.05512	2.4	0.0441	2.41875																					0.06463	2.84375	0.06463	2.40625	0.06463	2.4375	0.06463	2.9375	0.06463	2.1875	0.0517	2.75
		0.05525	2.49375	0.05525	2.4625	0.05525	2.4625	0.05525	2.0875	0.0442	2.45																					0.06475	2.40625	0.06475	2.375	0.06475	2.375	0.06475	2.25	0.06475	1.8125	0.0518	2.75
		0.05538	2.43125	0.05538	2.43125	0.05538	2.49375	0.05537	2.7125	0.0443	2.48125																					0.06488	2.25	0.06488	2.40625	0.06488	2.34375	0.06488	2.3125	0.06488	1.65625	0.0519	2.75
		0.0555	2.49375	0.0555	2.43125	0.0555	2.49375	0.0555	2.80625	0.0444	2.45																					0.065	2.1875	0.065	2.4375	0.065	2.375	0.065	2.34375	0.065	1.78125	0.052	2.75
		0.05563	2.49375	0.05563	2.49375	0.05563	2.49375	0.05562	2.7125	0.0445	2.45																					0.06513	2	0.06513	2.46875	0.06513	2.1875	0.06513	2.125	0.06513	2	0.0521	2.8125
		0.05575	2.49375	0.05575	2.49375	0.05575	2.4625	0.05575	2.4	0.0446	2.48125																					0.06525	1.84375	0.06525	2.5	0.06525	2.125	0.06525	1.875	0.06525	2.21875	0.0522	2.84375
		0.05588	2.49375	0.05588	2.4625	0.05588	2.49375	0.05587	2.2125	0.0447	2.45																					0.06538	1.59375	0.06538	2.5	0.06538	1.875	0.06538	1.90625	0.06538	2.1875	0.0523	2.9375
		0.056	2.4625	0.056	2.49375	0.056	2.49375	0.056	2.68125	0.0448	2.48125																					0.0655	1.5625	0.0655	2.46875	0.0655	1.6875	0.0655	2	0.0655	2.1875	0.0524	2.96875
		0.05613	2.49375	0.05613	2.4625	0.05613	2.4625	0.05612	2.74375	0.0449	2.45																					0.06563	1.625	0.06563	2.53125	0.06563	1.6875	0.06563	2.0625	0.06563	2.40625	0.0525	3
		0.05625	2.525	0.05625	2.49375	0.05625	2.4625	0.05625	2.80625	0.045	2.48125																					0.06575	1.875	0.06575	2.59375	0.06575	1.6875	0.06575	2.28125	0.06575	2.5625	0.0526	2.9375
		0.05638	2.49375	0.05638	2.43125	0.05638	2.49375	0.05637	2.8375	0.0451	2.48125																					0.06588	2	0.06588	2.59375	0.06588	1.6875	0.06588	2.34375	0.06588	2.78125	0.0527	2.875
		0.0565	2.49375	0.0565	2.4625	0.0565	2.525	0.0565	3.11875	0.0452	2.45																					0.066	2.1875	0.066	2.6875	0.066	1.625	0.066	2.3125	0.066	2.90625	0.0528	2.875
		0.05663	2.4625	0.05663	2.4625	0.05663	2.4625	0.05662	2.30625	0.0453	2.5125																					0.06613	2.3125	0.06613	2.71875	0.06613	1.625	0.06613	2.28125	0.06613	2.9375	0.0529	2.9375
		0.05675	2.49375	0.05675	2.43125	0.05675	2.4625	0.05675	1.8375	0.0454	2.48125																					0.06625	2.40625	0.06625	2.71875	0.06625	1.53125	0.06625	2.4375	0.06625	2.90625	0.053	3
		0.05688	2.49375	0.05688	2.43125	0.05688	2.4625	0.05687	2.05625	0.0455	2.48125																					0.06638	2.46875	0.06638	2.75	0.06638	1.5625	0.06638	2.6875	0.06638	2.75	0.0531	3.125
		0.057	2.49375	0.057	2.4625	0.057	2.4625	0.057	2.2125	0.0456	2.45																					0.0665	2.5625	0.0665	2.6875	0.0665	1.75	0.0665	2.59375	0.0665	2.59375	0.0532	3.25
		0.05713	2.49375	0.05713	2.4625	0.05713	2.49375	0.05712	2.9	0.0457	2.45																					0.06663	2.75	0.06663	2.71875	0.06663	1.78125	0.06663	2.53125	0.06663	2.5	0.0533	3.3125
		0.05725	2.49375	0.05725	2.49375	0.05725	2.4625	0.05725	2.4	0.0458	2.5125																					0.06675	2.78125	0.06675	2.75	0.06675	2	0.06675	2.375	0.06675	2.53125	0.0534	3.375
		0.05738	2.49375	0.05738	2.43125	0.05738	2.4625	0.05737	2.55625	0.0459	2.48125																					0.06688	2.6875	0.06688	2.84375	0.06688	2.0625	0.06688	2.3125	0.06688	2.46875	0.0535	3.3125
		0.0575	2.49375	0.0575	2.43125	0.0575	2.4625	0.0575	2.61875	0.046	2.48125																					0.067	2.53125	0.067	2.90625	0.067	2.0625	0.067	2.34375	0.067	2.375	0.0536	3.15625
		0.05763	2.525	0.05763	2.4625	0.05763	2.525	0.05762	2.36875	0.0461	2.48125																					0.06713	2.53125	0.06713	2.9375	0.06713	2.0625	0.06713	2.375	0.06713	2	0.0537	3
		0.05775	2.49375	0.05775	2.4625	0.05775	2.4625	0.05775	2.5875	0.0462	2.5125																					0.06725	2.53125	0.06725	3.09375	0.06725	2.1875	0.06725	2.4375	0.06725	1.96875	0.0538	2.78125
		0.05788	2.49375	0.05788	2.4625	0.05788	2.43125	0.05787	2.36875	0.0463	2.45																					0.06738	2.5	0.06738	3.125	0.06738	2.28125	0.06738	2.40625	0.06738	2	0.0539	2.75
		0.058	2.525	0.058	2.49375	0.058	2.4625	0.058	2.4	0.0464	2.48125																					0.0675	2.4375	0.0675	3.0625	0.0675	2.34375	0.0675	2.40625	0.0675	2.1875	0.054	2.75
		0.05813	2.4625	0.05813	2.4625	0.05813	2.49375	0.05812	2.7125	0.0465	2.5125																					0.06763	2.34375	0.06763	2.90625	0.06763	2.4375	0.06763	2.46875	0.06763	2.25	0.0541	2.8125
		0.05825	2.49375	0.05825	2.4625	0.05825	2.49375	0.05825	2.93125	0.0466	2.45																					0.06775	2.21875	0.06775	2.625	0.06775	2.40625	0.06775	2.53125	0.06775	2.25	0.0542	2.90625
		0.05838	2.4625	0.05838	2.4625	0.05838	2.49375	0.05837	2.8375	0.0467	2.48125																					0.06788	2.25	0.06788	2.59375	0.06788	2.34375	0.06788	2.5625	0.06788	2.25	0.0543	2.90625
		0.0585	2.49375	0.0585	2.49375	0.0585	2.4625	0.0585	2.65	0.0468	2.48125																					0.068	2.3125	0.068	2.5	0.068	2.3125	0.068	2.5	0.068	2.3125	0.0544	2.78125
		0.05863	2.49375	0.05863	2.49375	0.05863	2.525	0.05862	2.3375	0.0469	2.5125																					0.06813	2.40625	0.06813	2.46875	0.06813	2.3125	0.06813	2.40625	0.06813	2.40625	0.0545	2.5
		0.05875	2.525	0.05875	2.49375	0.05875	2.49375	0.05875	2.3375	0.047	2.48125																					0.06825	2.375	0.06825	2.40625	0.06825	2.34375	0.06825	2.40625	0.06825	2.53125	0.0546	2.21875
		0.05888	2.49375	0.05888	2.55625	0.05888	2.4625	0.05887	2.43125	0.0471	2.45																					0.06838	2.34375	0.06838	2.34375	0.06838	2.34375	0.06838	2.375	0.06838	2.625	0.0547	1.96875
		0.059	2.49375	0.059	2.49375	0.059	2.49375	0.059	2.43125	0.0472	2.45																					0.0685	2.3125	0.0685	2.125	0.0685	2.3125	0.0685	2.21875	0.0685	2.59375	0.0548	1.9375
		0.05913	2.4625	0.05913	2.49375	0.05913	2.4625	0.05912	2.4	0.0473	2.45																					0.06863	2.15625	0.06863	1.96875	0.06863	2.15625	0.06863	2.21875	0.06863	2.53125	0.0549	2.0625
		0.05925	2.4625	0.05925	2.525	0.05925	2.525	0.05925	2.275	0.0474	2.48125																					0.06875	2.125	0.06875	2	0.06875	2.09375	0.06875	2.15625	0.06875	2.46875	0.055	2.25
		0.05938	2.4625	0.05938	2.43125	0.05938	2.49375	0.05937	2.0875	0.0475	2.45																					0.06888	2.0625	0.06888	2	0.06888	2.03125	0.06888	2.15625	0.06888	2.3125	0.0551	2.34375
		0.0595	2.4625	0.0595	2.4625	0.0595	2.525	0.0595	2.9	0.0476	2.5125																					0.069	2	0.069	2	0.069	2.03125	0.069	2.21875	0.069	2.25	0.0552	2.34375
		0.05963	2.4625	0.05963	2.4625	0.05963	2.525	0.05962	2.49375	0.0477	2.45																					0.06913	1.96875	0.06913	2.15625	0.06913	2	0.06913	2.1875	0.06913	2.21875	0.0553	2.125
		0.05975	2.49375	0.05975	2.4625	0.05975	2.49375	0.05975	2.36875	0.0478	2.45																					0.06925	1.9375	0.06925	2.15625	0.06925	1.9375	0.06925	2.1875	0.06925	2.21875	0.0554	1.9375
		0.05988	2.49375	0.05988	2.49375	0.05988	2.49375	0.05987	1.61875	0.0479	2.48125																					0.06938	1.90625	0.06938	2.28125	0.06938	1.90625	0.06938	2.28125	0.06938	2.1875	0.0555	1.75
		0.06	2.49375	0.06	2.49375	0.06	2.49375	0.06	2.05625	0.048	2.45																					0.0695	2	0.0695	2.3125	0.0695	1.84375	0.0695	2.28125	0.0695	2.125	0.0556	1.78125
		0.06013	2.49375	0.06013	2.43125	0.06013	2.525	0.06012	2.4625	0.0481	2.48125																					0.06963	2.09375	0.06963	2.34375	0.06963	1.84375	0.06963	2.34375	0.06963	2.125	0.0557	1.96875
		0.06025	2.4625	0.06025	2.4625	0.06025	2.49375	0.06025	2.68125	0.0482	2.45																					0.06975	2.21875	0.06975	2.46875	0.06975	1.84375	0.06975	2.4375	0.06975	2.21875	0.0558	2.1875
		0.06038	2.49375	0.06038	2.4625	0.06038	2.49375	0.06037	2.43125	0.0483	2.45																					0.06988	2.34375	0.06988	2.59375	0.06988	1.84375	0.06988	2.5	0.06988	2.40625	0.0559	2.46875
		0.0605	2.49375	0.0605	2.4625	0.0605	2.49375	0.0605	2.80625	0.0484	2.45																					0.07	2.46875	0.07	2.71875	0.07	1.90625	0.07	2.53125	0.07	2.4375	0.056	2.5625
		0.06063	2.4625	0.06063	2.49375	0.06063	2.49375	0.06062	3.05625	0.0485	2.48125																					0.07013	2.6875	0.07013	2.71875	0.07013	1.96875	0.07013	2.625	0.07013	2.625	0.0561	2.46875
		0.06075	2.4625	0.06075	2.525	0.06075	2.49375	0.06075	2.7125	0.0486	2.45																					0.07025	2.71875	0.07025	2.6875	0.07025	1.96875	0.07025	2.6875	0.07025	2.625	0.0562	2.34375
		0.06088	2.4625	0.06088	2.49375	0.06088	2.4625	0.06087	2.43125	0.0487	2.48125																					0.07038	3	0.07038	2.6875	0.07038	2	0.07038	2.78125	0.07038	2.6875	0.0563	2.21875
		0.061	2.4625	0.061	2.49375	0.061	2.49375	0.061	2.11875	0.0488	2.45																					0.0705	3	0.0705	2.625	0.0705	2.09375	0.0705	2.90625	0.0705	2.71875	0.0564	2.21875
		0.06113	2.49375	0.06113	2.4625	0.06113	2.49375	0.06112	2.15	0.0489	2.41875																					0.07063	3.125	0.07063	2.59375	0.07063	2.21875	0.07063	2.96875	0.07063	2.78125	0.0565	2.34375
		0.06125	2.49375	0.06125	2.4625	0.06125	2.49375	0.06125	2.65	0.049	2.48125																					0.07075	3.28125	0.07075	2.53125	0.07075	2.28125	0.07075	3.09375	0.07075	2.90625	0.0566	2.53125
		0.06138	2.43125	0.06138	2.4625	0.06138	2.49375	0.06137	2.55625	0.0491	2.48125																					0.07088	3.375	0.07088	2.4375	0.07088	2.34375	0.07088	3.125	0.07088	2.90625	0.0567	2.6875
		0.0615	2.49375	0.0615	2.49375	0.0615	2.49375	0.0615	2.775	0.0492	2.45																					0.071	3.5	0.071	2.375	0.071	2.40625	0.071	3.34375	0.071	2.9375	0.0568	2.78125
		0.06163	2.4625	0.06163	2.4625	0.06163	2.4625	0.06162	2.49375	0.0493	2.45																					0.07113	3.625	0.07113	2.375	0.07113	2.4375	0.07113	3.46875	0.07113	2.90625	0.0569	2.6875
		0.06175	2.49375	0.06175	2.49375	0.06175	2.49375	0.06175	2.7125	0.0494	2.45																					0.07125	3.78125	0.07125	2.28125	0.07125	2.40625	0.07125	3.625	0.07125	2.875	0.057	2.59375
		0.06188	2.4625	0.06188	2.49375	0.06188	2.49375	0.06187	2.775	0.0495	2.45																					0.07138	3.875	0.07138	2.21875	0.07138	2.46875	0.07138	2.6875	0.07138	2.9375	0.0571	2.5
		0.062	2.49375	0.062	2.4625	0.062	2.49375	0.062	2.275	0.0496	2.45																					0.0715	3.53125	0.0715	2.1875	0.0715	2.53125	0.0715	2.375	0.0715	2.96875	0.0572	2.40625
		0.06213	2.4625	0.06213	2.4625	0.06213	2.49375	0.06212	2.30625	0.0497	2.45																					0.07163	2.875	0.07163	2.15625	0.07163	2.6875	0.07163	2.0625	0.07163	3.09375	0.0573	2.4375
		0.06225	2.4625	0.06225	2.4625	0.06225	2.49375	0.06225	2.11875	0.0498	2.48125																					0.07175	2.4375	0.07175	2.21875	0.07175	2.75	0.07175	2.34375	0.07175	3.375	0.0574	2.5
		0.06238	2.4625	0.06238	2.4625	0.06238	2.4625	0.06237	1.99375	0.0499	2.45																					0.07188	2.15625	0.07188	2.21875	0.07188	2.75	0.07188	2.125	0.07188	3.40625	0.0575	2.59375
		0.0625	2.49375	0.0625	2.525	0.0625	2.49375	0.0625	2.24375	0.05	2.5125																					0.072	2.125	0.072	2.1875	0.072	2.71875	0.072	1.90625	0.072	3	0.0576	2.625
		0.06263	2.4625	0.06263	2.49375	0.06263	2.49375	0.06262	2.525	0.0501	2.45																					0.07213	2.09375	0.07213	2.25	0.07213	2.59375	0.07213	1.90625	0.07213	2.75	0.0577	2.59375
		0.06275	2.4625	0.06275	2.4625	0.06275	2.49375	0.06275	2.5875	0.0502	2.41875																					0.07225	1.90625	0.07225	2.3125	0.07225	2.53125	0.07225	2.0625	0.07225	2.21875	0.0578	2.46875
		0.06288	2.43125	0.06288	2.49375	0.06288	2.4625	0.06287	2.275	0.0503	2.45																					0.07238	1.71875	0.07238	2.3125	0.07238	2.46875	0.07238	2.15625	0.07238	2.28125	0.0579	2.34375
		0.063	2.43125	0.063	2.4625	0.063	2.525	0.063	2.43125	0.0504	2.41875																					0.0725	1.59375	0.0725	2.375	0.0725	2.46875	0.0725	2.3125	0.0725	2.5	0.058	2.25
		0.06313	2.49375	0.06313	2.4625	0.06313	2.4625	0.06312	2.4625	0.0505	2.45																					0.07263	1.625	0.07263	2.4375	0.07263	2.46875	0.07263	2.46875	0.07263	2.375	0.0581	2.1875
		0.06325	2.4625	0.06325	2.49375	0.06325	2.4625	0.06325	2.55625	0.0506	2.41875																					0.07275	1.9375	0.07275	2.4375	0.07275	2.4375	0.07275	2.4375	0.07275	2.1875	0.0582	2.15625
		0.06338	2.4625	0.06338	2.4625	0.06338	2.49375	0.06337	2.24375	0.0507	2.45																					0.07288	2.1875	0.07288	2.4375	0.07288	2.28125	0.07288	2.375	0.07288	1.78125	0.0583	2.1875
		0.0635	2.49375	0.0635	2.4625	0.0635	2.49375	0.0635	2.525	0.0508	2.45																					0.073	2.21875	0.073	2.4375	0.073	2.03125	0.073	2.53125	0.073	1.625	0.0584	2.21875
		0.06363	2.4625	0.06363	2.43125	0.06363	2.49375	0.06362	2.775	0.0509	2.45																					0.07313	2.375	0.07313	2.4375	0.07313	1.78125	0.07313	2.625	0.07313	1.71875	0.0585	2.21875
		0.06375	2.4625	0.06375	2.43125	0.06375	2.49375	0.06375	2.93125	0.051	2.41875																					0.07325	2.40625	0.07325	2.4375	0.07325	1.75	0.07325	2.4375	0.07325	1.90625	0.0586	2.15625
		0.06388	2.4625	0.06388	2.4625	0.06388	2.4625	0.06387	2.93125	0.0511	2.41875																					0.07338	2.40625	0.07338	2.4375	0.07338	1.71875	0.07338	2.28125	0.07338	2.15625	0.0587	2.125
		0.064	2.4625	0.064	2.4625	0.064	2.4625	0.064	1.86875	0.0512	2.48125																					0.0735	2.46875	0.0735	2.40625	0.0735	1.71875	0.0735	2.15625	0.0735	2.15625	0.0588	2.0625
		0.06413	2.49375	0.06413	2.4625	0.06413	2.49375	0.06412	1.9	0.0513	2.41875																					0.07363	2.5625	0.07363	2.46875	0.07363	1.65625	0.07363	2.1875	0.07363	2.21875	0.0589	2
		0.06425	2.49375	0.06425	2.43125	0.06425	2.4625	0.06425	2.18125	0.0514	2.41875																					0.07375	2.65625	0.07375	2.46875	0.07375	1.59375	0.07375	2.25	0.07375	2.25	0.059	2.03125
		0.06438	2.4625	0.06438	2.4625	0.06438	2.49375	0.06437	2.24375	0.0515	2.41875																					0.07388	2.53125	0.07388	2.46875	0.07388	1.46875	0.07388	2.375	0.07388	2.40625	0.0591	2.15625
		0.0645	2.43125	0.0645	2.49375	0.0645	2.4625	0.0645	2.4625	0.0516	2.45																					0.074	2.5	0.074	2.5	0.074	1.53125	0.074	2.46875	0.074	2.53125	0.0592	2.25
		0.06463	2.4625	0.06463	2.49375	0.06463	2.4625	0.06462	2.275	0.0517	2.48125																					0.07413	2.3125	0.07413	2.53125	0.07413	1.5625	0.07413	2.5	0.07413	2.6875	0.0593	2.375
		0.06475	2.4625	0.06475	2.525	0.06475	2.4625	0.06475	2.4	0.0518	2.48125																					0.07425	2.40625	0.07425	2.59375	0.07425	1.5625	0.07425	2.53125	0.07425	2.9375	0.0594	2.4375
		0.06488	2.4625	0.06488	2.49375	0.06488	2.49375	0.06487	2.49375	0.0519	2.45																					0.07438	2.5	0.07438	2.625	0.07438	1.71875	0.07438	2.5625	0.07438	2.96875	0.0595	2.4375
		0.065	2.43125	0.065	2.4625	0.065	2.49375	0.065	2.4625	0.052	2.45																					0.0745	2.5	0.0745	2.65625	0.0745	1.78125	0.0745	2.59375	0.0745	2.84375	0.0596	2.375
		0.06513	2.4625	0.06513	2.4625	0.06513	2.4625	0.06512	2.61875	0.0521	2.45																					0.07463	2.46875	0.07463	2.6875	0.07463	1.875	0.07463	2.625	0.07463	2.78125	0.0597	2.3125
		0.06525	2.4625	0.06525	2.49375	0.06525	2.49375	0.06525	2.93125	0.0522	2.45																					0.07475	2.46875	0.07475	2.78125	0.07475	1.875	0.07475	2.40625	0.07475	2.53125	0.0598	2.25
		0.06538	2.49375	0.06538	2.49375	0.06538	2.4625	0.06537	2.74375	0.0523	2.48125																					0.07488	2.375	0.07488	2.84375	0.07488	1.9375	0.07488	2.34375	0.07488	2.59375	0.0599	2.34375
		0.0655	2.4625	0.0655	2.43125	0.0655	2.49375	0.0655	2.86875	0.0524	2.41875																					0.075	2.375	0.075	2.84375	0.075	1.96875	0.075	2.3125	0.075	2.5625	0.06	2.46875
		0.06563	2.43125	0.06563	2.4625	0.06563	2.4625	0.06562	2.65	0.0525	2.45																					0.07513	2.53125	0.07513	2.90625	0.07513	2.125	0.07513	2.25	0.07513	2.5	0.0601	2.59375
		0.06575	2.49375	0.06575	2.49375	0.06575	2.4625	0.06575	2.30625	0.0526	2.41875																					0.07525	2.53125	0.07525	3	0.07525	2.25	0.07525	2.25	0.07525	2.25	0.0602	2.65625
		0.06588	2.4	0.06588	2.4625	0.06588	2.49375	0.06587	2.3375	0.0527	2.48125																					0.07538	2.46875	0.07538	3.125	0.07538	2.28125	0.07538	2.1875	0.07538	2	0.0603	2.75
		0.066	2.4625	0.066	2.49375	0.066	2.49375	0.066	1.93125	0.0528	2.3875																					0.0755	2.4375	0.0755	3.125	0.0755	2.25	0.0755	2.15625	0.0755	1.96875	0.0604	2.65625
		0.06613	2.49375	0.06613	2.4625	0.06613	2.4625	0.06612	2.4	0.0529	2.48125																					0.07563	2.28125	0.07563	3.09375	0.07563	2.25	0.07563	2.15625	0.07563	1.96875	0.0605	2.625
		0.06625	2.4625	0.06625	2.43125	0.06625	2.49375	0.06625	2.55625	0.053	2.45																					0.07575	2.125	0.07575	2.78125	0.07575	2.28125	0.07575	2.25	0.07575	2.09375	0.0606	2.59375
		0.06638	2.4625	0.06638	2.4625	0.06638	2.525	0.06637	2.2125	0.0531	2.48125																					0.07588	2	0.07588	2.59375	0.07588	2.25	0.07588	2.3125	0.07588	2.1875	0.0607	2.65625
		0.0665	2.4625	0.0665	2.4625	0.0665	2.49375	0.0665	2.24375	0.0532	2.45																					0.076	1.9375	0.076	2.53125	0.076	2.3125	0.076	2.28125	0.076	2.21875	0.0608	2.78125
		0.06663	2.49375	0.06663	2.4625	0.06663	2.4625	0.06662	2.86875	0.0533	2.45																					0.07613	1.90625	0.07613	2.5625	0.07613	2.25	0.07613	2.3125	0.07613	2.28125	0.0609	2.90625
		0.06675	2.49375	0.06675	2.4625	0.06675	2.49375	0.06675	3.025	0.0534	2.48125																					0.07625	1.84375	0.07625	2.4375	0.07625	2.25	0.07625	2.3125	0.07625	2.34375	0.061	3.0625
		0.06688	2.4625	0.06688	2.43125	0.06688	2.49375	0.06687	2.49375	0.0535	2.45																					0.07638	1.84375	0.07638	2.25	0.07638	2.15625	0.07638	2.34375	0.07638	2.375	0.0611	3.1875
		0.067	2.4625	0.067	2.43125	0.067	2.49375	0.067	1.9625	0.0536	2.41875																					0.0765	1.9375	0.0765	2.09375	0.0765	2.09375	0.0765	2.375	0.0765	2.5	0.0612	3.21875
		0.06713	2.43125	0.06713	2.49375	0.06713	2.4625	0.06712	2.2125	0.0537	2.45																					0.07663	2.15625	0.07663	2	0.07663	2.09375	0.07663	2.4375	0.07663	2.53125	0.0613	3.15625
		0.06725	2.4625	0.06725	2.4625	0.06725	2.49375	0.06725	2.36875	0.0538	2.45																					0.07675	2.21875	0.07675	1.9375	0.07675	2.0625	0.07675	2.53125	0.07675	2.5625	0.0614	3.125
		0.06738	2.4625	0.06738	2.43125	0.06738	2.49375	0.06737	2.36875	0.0539	2.41875																					0.07688	2.40625	0.07688	1.90625	0.07688	2	0.07688	2.625	0.07688	2.46875	0.0615	2.96875
		0.0675	2.49375	0.0675	2.43125	0.0675	2.525	0.0675	2.11875	0.054	2.45																					0.077	2.46875	0.077	1.90625	0.077	1.96875	0.077	2.71875	0.077	2.375	0.0616	2.78125
		0.06763	2.4625	0.06763	2.49375	0.06763	2.4625	0.06762	2.4625	0.0541	2.48125																					0.07713	2.5625	0.07713	1.96875	0.07713	1.9375	0.07713	2.78125	0.07713	2.3125	0.0617	2.59375
		0.06775	2.4625	0.06775	2.43125	0.06775	2.49375	0.06775	2.61875	0.0542	2.41875																					0.07725	2.6875	0.07725	2.03125	0.07725	2.03125	0.07725	2.96875	0.07725	2.28125	0.0618	2.5625
		0.06788	2.4625	0.06788	2.4625	0.06788	2.49375	0.06787	3.11875	0.0543	2.41875																					0.07738	2.75	0.07738	2.15625	0.07738	2.03125	0.07738	3.03125	0.07738	2.28125	0.0619	2.625
		0.068	2.525	0.068	2.49375	0.068	2.4625	0.068	2.43125	0.0544	2.48125																					0.0775	2.9375	0.0775	2.15625	0.0775	2.09375	0.0775	3.25	0.0775	2.21875	0.062	2.71875
		0.06813	2.43125	0.06813	2.4625	0.06813	2.4625	0.06812	2.80625	0.0545	2.45																					0.07763	3.0625	0.07763	2.1875	0.07763	2.09375	0.07763	3.3125	0.07763	2.15625	0.0621	2.75
		0.06825	2.49375	0.06825	2.49375	0.06825	2.4625	0.06825	2.3375	0.0546	2.41875																					0.07775	3.125	0.07775	2.28125	0.07775	2.15625	0.07775	3.78125	0.07775	2.15625	0.0622	2.625
		0.06838	2.4625	0.06838	2.4625	0.06838	2.49375	0.06837	2.43125	0.0547	2.48125																					0.07788	3.21875	0.07788	2.53125	0.07788	2.15625	0.07788	3.84375	0.07788	2.21875	0.0623	2.375
		0.0685	2.4625	0.0685	2.4625	0.0685	2.4625	0.0685	2.55625	0.0548	2.41875																					0.078	3.34375	0.078	2.59375	0.078	2.3125	0.078	2.71875	0.078	2.375	0.0624	1.96875
		0.06863	2.4625	0.06863	2.43125	0.06863	2.49375	0.06862	2.86875	0.0549	2.41875																					0.07813	3.625	0.07813	2.6875	0.07813	2.34375	0.07813	2.4375	0.07813	2.46875	0.0625	1.78125
		0.06875	2.525	0.06875	2.4625	0.06875	2.4625	0.06875	2.74375	0.055	2.45																					0.07825	3.6875	0.07825	2.71875	0.07825	2.375	0.07825	1.875	0.07825	2.5625	0.0626	1.65625
		0.06888	2.49375	0.06888	2.49375	0.06888	2.49375	0.06887	2.49375	0.0551	2.45																					0.07838	3.96875	0.07838	2.6875	0.07838	2.625	0.07838	2.25	0.07838	2.59375	0.0627	1.8125
		0.069	2.4625	0.069	2.49375	0.069	2.49375	0.069	2.4	0.0552	2.48125																					0.0785	3.96875	0.0785	2.6875	0.0785	2.625	0.0785	2.21875	0.0785	2.6875	0.0628	2
		0.06913	2.4625	0.06913	2.49375	0.06913	2.4625	0.06912	2.30625	0.0553	2.45																					0.07863	3.78125	0.07863	2.6875	0.07863	2.71875	0.07863	2.125	0.07863	2.78125	0.0629	2.15625
		0.06925	2.49375	0.06925	2.43125	0.06925	2.4625	0.06925	2.2125	0.0554	2.45																					0.07875	2.59375	0.07875	2.625	0.07875	2.8125	0.07875	1.9375	0.07875	2.84375	0.063	2.15625
		0.06938	2.4625	0.06938	2.49375	0.06938	2.4625	0.06937	2.05625	0.0555	2.45																					0.07888	2.3125	0.07888	2.5625	0.07888	2.90625	0.07888	1.96875	0.07888	2.96875	0.0631	2
		0.0695	2.525	0.0695	2.49375	0.0695	2.4625	0.0695	1.80625	0.0556	2.45																					0.079	1.9375	0.079	2.5625	0.079	3.09375	0.079	2.25	0.079	3	0.0632	1.71875
		0.06963	2.525	0.06963	2.49375	0.06963	2.4625	0.06962	2.49375	0.0557	2.48125																					0.07913	1.96875	0.07913	2.4375	0.07913	3.21875	0.07913	2.40625	0.07913	3.03125	0.0633	1.5
		0.06975	2.4625	0.06975	2.4625	0.06975	2.4625	0.06975	2.7125	0.0558	2.41875																					0.07925	2.03125	0.07925	2.25	0.07925	3.25	0.07925	2.78125	0.07925	3.03125	0.0634	1.625
		0.06988	2.4625	0.06988	2.4625	0.06988	2.49375	0.06987	3.025	0.0559	2.45																					0.07938	1.84375	0.07938	2.21875	0.07938	3.34375	0.07938	2.4375	0.07938	3.03125	0.0635	1.875
		0.07	2.49375	0.07	2.4625	0.07	2.4625	0.07	2.68125	0.056	2.48125																					0.0795	1.75	0.0795	2.1875	0.0795	2.875	0.0795	2.3125	0.0795	3.0625	0.0636	2.1875
		0.07013	2.4625	0.07013	2.4625	0.07013	2.49375	0.07012	1.9625	0.0561	2.45																					0.07963	1.65625	0.07963	2.15625	0.07963	2.875	0.07963	2.28125	0.07963	3.15625	0.0637	2.4375
		0.07025	2.43125	0.07025	2.4625	0.07025	2.49375	0.07025	2.4625	0.0562	2.45																					0.07975	1.8125	0.07975	2.15625	0.07975	2.6875	0.07975	2.40625	0.07975	3.25	0.0638	2.53125
		0.07038	2.4625	0.07038	2.43125	0.07038	2.4625	0.07037	2.30625	0.0563	2.45																					0.07988	2	0.07988	2.15625	0.07988	2.4375	0.07988	2.59375	0.07988	3.46875	0.0639	2.5
		0.0705	2.49375	0.0705	2.4625	0.0705	2.4625	0.0705	2.4	0.0564	2.45																					0.08	2.34375	0.08	2.125	0.08	2.4375	0.08	2.1875	0.08	3.1875	0.064	2.40625
		0.07063	2.49375	0.07063	2.49375	0.07063	2.49375	0.07062	2.55625	0.0565	2.48125																					0.08013	2.46875	0.08013	2.125	0.08013	2.375	0.08013	2	0.08013	2.90625	0.0641	2.3125
		0.07075	2.4625	0.07075	2.4	0.07075	2.4625	0.07075	2.9	0.0566	2.48125																					0.08025	2.46875	0.08025	2.1875	0.08025	2.09375	0.08025	2.125	0.08025	2.3125	0.0642	2.375
		0.07088	2.525	0.07088	2.4625	0.07088	2.4625	0.07087	2.7125	0.0567	2.48125																					0.08038	2.34375	0.08038	2.1875	0.08038	1.71875	0.08038	2.34375	0.08038	2.15625	0.0643	2.5625
		0.071	2.4625	0.071	2.4625	0.071	2.49375	0.071	2.3375	0.0568	2.48125																					0.0805	2.3125	0.0805	2.3125	0.0805	1.5	0.0805	2.46875	0.0805	2.28125	0.0644	2.75
		0.07113	2.4625	0.07113	2.43125	0.07113	2.43125	0.07112	2.30625	0.0569	2.45																					0.08063	2.3125	0.08063	2.28125	0.08063	1.4375	0.08063	2.625	0.08063	2.40625	0.0645	3
		0.07125	2.4625	0.07125	2.4625	0.07125	2.49375	0.07125	2.2125	0.057	2.5125																					0.08075	2.4375	0.08075	2.375	0.08075	1.46875	0.08075	2.625	0.08075	2.25	0.0646	3.03125
		0.07138	2.4625	0.07138	2.4625	0.07138	2.49375	0.07137	2.4625	0.0571	2.45																					0.08088	2.5	0.08088	2.4375	0.08088	1.5625	0.08088	2.65625	0.08088	1.96875	0.0647	2.96875
		0.0715	2.4625	0.0715	2.4625	0.0715	2.43125	0.0715	2.30625	0.0572	2.45																					0.081	2.375	0.081	2.46875	0.081	1.71875	0.081	2.6875	0.081	1.65625	0.0648	2.84375
		0.07163	2.4625	0.07163	2.4625	0.07163	2.49375	0.07162	3.11875	0.0573	2.45																					0.08113	2.25	0.08113	2.5	0.08113	1.71875	0.08113	2.65625	0.08113	1.59375	0.0649	2.71875
		0.07175	2.49375	0.07175	2.4625	0.07175	2.4625	0.07175	2.55625	0.0574	2.45																					0.08125	2.21875	0.08125	2.5	0.08125	1.75	0.08125	2.5625	0.08125	1.78125	0.065	2.65625
		0.07188	2.4625	0.07188	2.4625	0.07188	2.49375	0.07187	2.525	0.0575	2.45																					0.08138	2.3125	0.08138	2.53125	0.08138	1.875	0.08138	2.46875	0.08138	1.9375	0.0651	2.78125
		0.072	2.4625	0.072	2.4625	0.072	2.4625	0.072	2.3375	0.0576	2.45																					0.0815	2.53125	0.0815	2.46875	0.0815	2.09375	0.0815	2.25	0.0815	2.1875	0.0652	2.84375
		0.07213	2.49375	0.07213	2.4625	0.07213	2.4625	0.07212	2.0875	0.0577	2.41875																					0.08163	2.59375	0.08163	2.53125	0.08163	2.125	0.08163	2.15625	0.08163	2.21875	0.0653	2.9375
		0.07225	2.4625	0.07225	2.525	0.07225	2.43125	0.07225	2.275	0.0578	2.45																					0.08175	2.5	0.08175	2.4375	0.08175	2.46875	0.08175	2.21875	0.08175	2.34375	0.0654	2.90625
		0.07238	2.4625	0.07238	2.49375	0.07238	2.4625	0.07237	2.30625	0.0579	2.45																					0.08188	2.4375	0.08188	2.5	0.08188	2.65625	0.08188	2.25	0.08188	2.40625	0.0655	2.84375
		0.0725	2.4625	0.0725	2.4625	0.0725	2.4625	0.0725	2.74375	0.058	2.45																					0.082	2.375	0.082	2.53125	0.082	2.75	0.082	2.21875	0.082	2.4375	0.0656	2.71875
		0.07263	2.4625	0.07263	2.4625	0.07263	2.49375	0.07262	2.775	0.0581	2.48125																					0.08213	2.4375	0.08213	2.53125	0.08213	2.75	0.08213	2.21875	0.08213	2.59375	0.0657	2.5625
		0.07275	2.4625	0.07275	2.49375	0.07275	2.49375	0.07275	2.9	0.0582	2.41875																					0.08225	2.46875	0.08225	2.53125	0.08225	2.71875	0.08225	2.25	0.08225	2.75	0.0658	2.4375
		0.07288	2.4625	0.07288	2.4625	0.07288	2.4625	0.07287	2.30625	0.0583	2.48125																					0.08238	2.40625	0.08238	2.59375	0.08238	2.65625	0.08238	2.34375	0.08238	3.03125	0.0659	2.4375
		0.073	2.43125	0.073	2.49375	0.073	2.4625	0.073	1.9625	0.0584	2.45																					0.0825	2.375	0.0825	2.625	0.0825	2.65625	0.0825	2.375	0.0825	3	0.066	2.5
		0.07313	2.4625	0.07313	2.43125	0.07313	2.4625	0.07312	1.7125	0.0585	2.5125																					0.08263	2.15625	0.08263	2.6875	0.08263	2.65625	0.08263	2.3125	0.08263	2.6875	0.0661	2.5
		0.07325	2.4625	0.07325	2.49375	0.07325	2.4625	0.07325	1.86875	0.0586	2.48125																					0.08275	2.09375	0.08275	2.75	0.08275	2.46875	0.08275	2.25	0.08275	2.5625	0.0662	2.46875
		0.07338	2.43125	0.07338	2.4625	0.07338	2.49375	0.07337	2.86875	0.0587	2.48125																					0.08288	2	0.08288	2.875	0.08288	2.34375	0.08288	2.25	0.08288	2.59375	0.0663	2.46875
		0.0735	2.43125	0.0735	2.49375	0.0735	2.4625	0.0735	2.4625	0.0588	2.45																					0.083	1.9375	0.083	2.9375	0.083	2.03125	0.083	2.25	0.083	2.59375	0.0664	2.375
		0.07363	2.4625	0.07363	2.4625	0.07363	2.4625	0.07362	2.61875	0.0589	2.45																					0.08313	1.875	0.08313	3	0.08313	1.96875	0.08313	2.3125	0.08313	2.4375	0.0665	2.28125
		0.07375	2.4625	0.07375	2.4625	0.07375	2.43125	0.07375	2.525	0.059	2.45																					0.08325	1.84375	0.08325	3.09375	0.08325	1.875	0.08325	2.34375	0.08325	2.28125	0.0666	2.28125
		0.07388	2.43125	0.07388	2.49375	0.07388	2.4625	0.07387	2.30625	0.0591	2.45																					0.08338	1.8125	0.08338	3.09375	0.08338	1.78125	0.08338	2.4375	0.08338	2.125	0.0667	2.3125
		0.074	2.4625	0.074	2.43125	0.074	2.4625	0.074	2.0875	0.0592	2.45																					0.0835	2	0.0835	3.1875	0.0835	1.78125	0.0835	2.46875	0.0835	2.09375	0.0668	2.40625
		0.07413	2.4625	0.07413	2.49375	0.07413	2.4625	0.07412	1.86875	0.0593	2.45																					0.08363	2.09375	0.08363	3.125	0.08363	1.78125	0.08363	2.65625	0.08363	2	0.0669	2.5625
		0.07425	2.49375	0.07425	2.49375	0.07425	2.4625	0.07425	1.86875	0.0594	2.45																					0.08375	2.28125	0.08375	2.8125	0.08375	1.8125	0.08375	2.6875	0.08375	2.03125	0.067	2.625
		0.07438	2.49375	0.07438	2.43125	0.07438	2.49375	0.07437	2.36875	0.0595	2.48125																					0.08388	2.3125	0.08388	2.75	0.08388	1.78125	0.08388	2.84375	0.08388	2.03125	0.0671	2.625
		0.0745	2.49375	0.0745	2.49375	0.0745	2.43125	0.0745	2.86875	0.0596	2.45																					0.084	2.40625	0.084	2.5625	0.084	1.9375	0.084	2.90625	0.084	2.15625	0.0672	2.65625
		0.07463	2.49375	0.07463	2.43125	0.07463	2.4625	0.07462	2.80625	0.0597	2.5125																					0.08413	2.46875	0.08413	2.5	0.08413	2	0.08413	3.21875	0.08413	2.3125	0.0673	2.65625
		0.07475	2.49375	0.07475	2.49375	0.07475	2.4625	0.07475	2.49375	0.0598	2.48125																					0.08425	2.59375	0.08425	2.4375	0.08425	2.21875	0.08425	3.34375	0.08425	2.3125	0.0674	2.625
		0.07488	2.49375	0.07488	2.49375	0.07488	2.49375	0.07487	2.2125	0.0599	2.48125																					0.08438	2.6875	0.08438	2.25	0.08438	2.28125	0.08438	3.5625	0.08438	2.28125	0.0675	2.6875
		0.075	2.49375	0.075	2.43125	0.075	2.49375	0.075	2.3375	0.06	2.45																					0.0845	2.78125	0.0845	2.21875	0.0845	2.40625	0.0845	3.78125	0.0845	2.3125	0.0676	2.8125
		0.07513	2.49375	0.07513	2.43125	0.07513	2.49375	0.07512	2.43125	0.0601	2.5125																					0.08463	2.90625	0.08463	1.96875	0.08463	2.4375	0.08463	3.78125	0.08463	2.34375	0.0677	2.875
		0.07525	2.49375	0.07525	2.4625	0.07525	2.49375	0.07525	2.525	0.0602	2.48125																					0.08475	2.9375	0.08475	1.90625	0.08475	2.46875	0.08475	2.6875	0.08475	2.4375	0.0678	2.96875
		0.07538	2.49375	0.07538	2.49375	0.07538	2.49375	0.07537	2.9	0.0603	2.48125																					0.08488	3.03125	0.08488	1.8125	0.08488	2.5	0.08488	1.875	0.08488	2.46875	0.0679	3
		0.0755	2.525	0.0755	2.49375	0.0755	2.4625	0.0755	2.43125	0.0604	2.48125																					0.085	3.28125	0.085	1.875	0.085	2.53125	0.085	1.71875	0.085	2.3125	0.068	2.96875
		0.07563	2.525	0.07563	2.4625	0.07563	2.49375	0.07562	2.4	0.0605	2.45																					0.08513	3.34375	0.08513	1.90625	0.08513	2.53125	0.08513	2.1875	0.08513	2.34375	0.0681	2.90625
		0.07575	2.4625	0.07575	2.49375	0.07575	2.4625	0.07575	2.525	0.0606	2.45																					0.08525	3.59375	0.08525	1.96875	0.08525	2.53125	0.08525	2.125	0.08525	2.25	0.0682	2.9375
		0.07588	2.49375	0.07588	2.49375	0.07588	2.43125	0.07587	2.49375	0.0607	2.45																					0.08538	4.0625	0.08538	2.15625	0.08538	2.46875	0.08538	2	0.08538	2.28125	0.0683	3
		0.076	2.4625	0.076	2.4625	0.076	2.4625	0.076	2.24375	0.0608	2.45																					0.0855	4.09375	0.0855	2.125	0.0855	2.4375	0.0855	2.125	0.0855	2.3125	0.0684	3.15625
		0.07613	2.4625	0.07613	2.4625	0.07613	2.4625	0.07612	2.11875	0.0609	2.48125																					0.08563	3.96875	0.08563	2.15625	0.08563	2.40625	0.08563	2.21875	0.08563	2.34375	0.0685	3.25
		0.07625	2.49375	0.07625	2.49375	0.07625	2.4625	0.07625	2.24375	0.061	2.45																					0.08575	2.625	0.08575	2.4375	0.08575	2.53125	0.08575	2.46875	0.08575	2.34375	0.0686	3.34375
		0.07638	2.4625	0.07638	2.49375	0.07638	2.4625	0.07637	2.9625	0.0611	2.5125																					0.08588	2.28125	0.08588	2.53125	0.08588	2.5625	0.08588	2.8125	0.08588	2.375	0.0687	3.40625
		0.0765	2.4625	0.0765	2.4625	0.0765	2.4625	0.0765	2.65	0.0612	2.48125																					0.086	1.71875	0.086	2.6875	0.086	2.625	0.086	2.375	0.086	2.40625	0.0688	3.40625
		0.07663	2.49375	0.07663	2.4625	0.07663	2.4625	0.07662	2.3375	0.0613	2.48125																					0.08613	1.8125	0.08613	2.71875	0.08613	2.8125	0.08613	2.1875	0.08613	2.40625	0.0689	3.46875
		0.07675	2.4625	0.07675	2.4625	0.07675	2.4625	0.07675	2.025	0.0614	2.48125																					0.08625	1.90625	0.08625	2.75	0.08625	3	0.08625	2.125	0.08625	2.5	0.069	3.40625
		0.07688	2.4625	0.07688	2.4625	0.07688	2.49375	0.07687	2.2125	0.0615	2.45																					0.08638	1.90625	0.08638	2.75	0.08638	3.03125	0.08638	2.28125	0.08638	2.65625	0.0691	3.375
		0.077	2.4625	0.077	2.4625	0.077	2.4625	0.077	2.18125	0.0616	2.45																					0.0865	1.90625	0.0865	2.71875	0.0865	3.21875	0.0865	2.28125	0.0865	2.75	0.0692	3.25
		0.07713	2.4625	0.07713	2.4625	0.07713	2.4625	0.07712	2.61875	0.0617	2.41875																					0.08663	1.875	0.08663	2.6875	0.08663	3.375	0.08663	2.15625	0.08663	2.8125	0.0693	3
		0.07725	2.49375	0.07725	2.49375	0.07725	2.4625	0.07725	2.525	0.0618	2.45																					0.08675	1.84375	0.08675	2.65625	0.08675	3.46875	0.08675	2.03125	0.08675	2.84375	0.0694	2.875
		0.07738	2.4625	0.07738	2.4625	0.07738	2.4625	0.07737	2.5875	0.0619	2.45																					0.08688	2.0625	0.08688	2.59375	0.08688	3.03125	0.08688	1.90625	0.08688	2.9375	0.0695	2.8125
		0.0775	2.4625	0.0775	2.43125	0.0775	2.49375	0.0775	2.99375	0.062	2.45																					0.087	2.6875	0.087	2.53125	0.087	3	0.087	2.46875	0.087	3	0.0696	2.90625
		0.07763	2.4625	0.07763	2.4625	0.07763	2.525	0.07762	2.80625	0.0621	2.5125																					0.08713	2.75	0.08713	2.40625	0.08713	2.8125	0.08713	2.625	0.08713	3.125	0.0697	2.90625
		0.07775	2.4625	0.07775	2.4625	0.07775	2.4625	0.07775	2.68125	0.0622	2.48125																					0.08725	2.59375	0.08725	2.34375	0.08725	2.5625	0.08725	2.71875	0.08725	3.1875	0.0698	2.875
		0.07788	2.4625	0.07788	2.4625	0.07788	2.49375	0.07787	2.4	0.0623	2.48125																					0.08738	2.28125	0.08738	2.1875	0.08738	2.375	0.08738	2.625	0.08738	3.21875	0.0699	2.59375
		0.078	2.4625	0.078	2.4625	0.078	2.4625	0.078	2.3375	0.0624	2.45																					0.0875	2.21875	0.0875	2.15625	0.0875	2.25	0.0875	2.65625	0.0875	3.28125	0.07	2.3125
		0.07813	2.4625	0.07813	2.4625	0.07813	2.4625	0.07812	2.7125	0.0625	2.45																					0.08763	2.125	0.08763	2.125	0.08763	2	0.08763	2.65625	0.08763	3.5	0.0701	2.03125
		0.07825	2.49375	0.07825	2.4625	0.07825	2.4625	0.07825	2.36875	0.0626	2.45																					0.08775	2.15625	0.08775	2.125	0.08775	1.625	0.08775	2.625	0.08775	3.5625	0.0702	1.84375
		0.07838	2.49375	0.07838	2.4625	0.07838	2.43125	0.07837	2.18125	0.0627	2.45																					0.08788	2.25	0.08788	2.09375	0.08788	1.4375	0.08788	2.40625	0.08788	3.3125	0.0703	1.78125
		0.0785	2.4625	0.0785	2.49375	0.0785	2.4625	0.0785	2.4	0.0628	2.45																					0.088	2.28125	0.088	2.125	0.088	1.1875	0.088	2.21875	0.088	2.96875	0.0704	1.90625
		0.07863	2.49375	0.07863	2.4625	0.07863	2.49375	0.07862	2.4625	0.0629	2.48125																					0.08813	2.1875	0.08813	2.125	0.08813	1.1875	0.08813	2.15625	0.08813	2.25	0.0705	2.09375
		0.07875	2.49375	0.07875	2.49375	0.07875	2.49375	0.07875	2.4	0.063	2.48125																					0.08825	2.21875	0.08825	2.15625	0.08825	1.3125	0.08825	2.125	0.08825	2.28125	0.0706	2.0625
		0.07888	2.49375	0.07888	2.4625	0.07888	2.4625	0.07887	2.275	0.0631	2.5125																					0.08838	2.4375	0.08838	2.21875	0.08838	1.40625	0.08838	2.25	0.08838	2.4375	0.0707	1.96875
		0.079	2.4625	0.079	2.49375	0.079	2.4625	0.079	2.49375	0.0632	2.45																					0.0885	2.8125	0.0885	2.25	0.0885	1.625	0.0885	2.34375	0.0885	2.21875	0.0708	1.84375
		0.07913	2.4625	0.07913	2.4625	0.07913	2.4625	0.07912	1.93125	0.0633	2.48125																					0.08863	2.8125	0.08863	2.3125	0.08863	1.65625	0.08863	2.28125	0.08863	2.03125	0.0709	1.6875
		0.07925	2.49375	0.07925	2.49375	0.07925	2.4625	0.07925	1.99375	0.0634	2.45																					0.08875	2.71875	0.08875	2.375	0.08875	1.875	0.08875	2.21875	0.08875	1.6875	0.071	1.6875
		0.07938	2.49375	0.07938	2.4625	0.07938	2.4625	0.07937	2.30625	0.0635	2.5125																					0.08888	2.71875	0.08888	2.5	0.08888	2.09375	0.08888	2.25	0.08888	1.53125	0.0711	1.78125
		0.0795	2.49375	0.0795	2.49375	0.0795	2.4625	0.0795	2.65	0.0636	2.48125																					0.089	2.53125	0.089	2.5	0.089	2.25	0.089	2.375	0.089	1.5625	0.0712	2
		0.07963	2.49375	0.07963	2.525	0.07963	2.4625	0.07962	2.5875	0.0637	2.48125																					0.08913	2.375	0.08913	2.59375	0.08913	2.75	0.08913	2.375	0.08913	1.78125	0.0713	2.25
		0.07975	2.4625	0.07975	2.49375	0.07975	2.49375	0.07975	3.15	0.0638	2.48125																					0.08925	2.40625	0.08925	2.5625	0.08925	2.9375	0.08925	2.28125	0.08925	1.875	0.0714	2.375
		0.07988	2.4625	0.07988	2.4625	0.07988	2.4625	0.07987	3.275	0.0639	2.45																					0.08938	2.28125	0.08938	2.59375	0.08938	3	0.08938	2.1875	0.08938	2.03125	0.0715	2.40625
		0.08	2.4625	0.08	2.4625	0.08	2.49375	0.08	2.65	0.064	2.5125																					0.0895	2.25	0.0895	2.5625	0.0895	3.03125	0.0895	2.1875	0.0895	2.25	0.0716	2.40625
		0.08013	2.43125	0.08013	2.49375	0.08013	2.4625	0.08012	2.49375	0.0641	2.41875																					0.08963	2.09375	0.08963	2.53125	0.08963	2.90625	0.08963	2.28125	0.08963	2.3125	0.0717	2.375
		0.08025	2.4625	0.08025	2.4625	0.08025	2.525	0.08025	1.80625	0.0642	2.45																					0.08975	2.09375	0.08975	2.5625	0.08975	2.84375	0.08975	2.375	0.08975	2.40625	0.0718	2.34375
		0.08038	2.4625	0.08038	2.43125	0.08038	2.4625	0.08037	1.9	0.0643	2.45																					0.08988	2.09375	0.08988	2.5625	0.08988	2.8125	0.08988	2.40625	0.08988	2.53125	0.0719	2.4375
		0.0805	2.4625	0.0805	2.4625	0.0805	2.4625	0.0805	2.24375	0.0644	2.5125																					0.09	2.125	0.09	2.59375	0.09	2.75	0.09	2.4375	0.09	2.75	0.072	2.5625
		0.08063	2.4625	0.08063	2.43125	0.08063	2.49375	0.08062	2.86875	0.0645	2.45																					0.09013	2.0625	0.09013	2.625	0.09013	2.53125	0.09013	2.5	0.09013	2.9375	0.0721	2.65625
		0.08075	2.4625	0.08075	2.49375	0.08075	2.49375	0.08075	2.9	0.0646	2.41875																					0.09025	2	0.09025	2.6875	0.09025	2.46875	0.09025	2.5625	0.09025	3.125	0.0722	2.71875
		0.08088	2.49375	0.08088	2.4625	0.08088	2.49375	0.08087	2.5875	0.0647	2.48125																					0.09038	1.96875	0.09038	2.6875	0.09038	2.125	0.09038	2.78125	0.09038	3	0.0723	2.75
		0.081	2.525	0.081	2.49375	0.081	2.49375	0.081	1.9625	0.0648	2.45																					0.0905	2.0625	0.0905	2.75	0.0905	1.96875	0.0905	2.875	0.0905	2.75	0.0724	2.6875
		0.08113	2.4625	0.08113	2.49375	0.08113	2.49375	0.08112	2.49375	0.0649	2.45																					0.09063	2.1875	0.09063	2.8125	0.09063	1.84375	0.09063	2.96875	0.09063	2.625	0.0725	2.625
		0.08125	2.49375	0.08125	2.4625	0.08125	2.4625	0.08125	2.5875	0.065	2.48125																					0.09075	2.21875	0.09075	2.90625	0.09075	1.84375	0.09075	3.0625	0.09075	2.625	0.0726	2.5625
		0.08138	2.49375	0.08138	2.43125	0.08138	2.49375	0.08137	2.4	0.0651	2.48125																					0.09088	2.375	0.09088	3.0625	0.09088	1.84375	0.09088	3.28125	0.09088	2.65625	0.0727	2.46875
		0.0815	2.49375	0.0815	2.4625	0.0815	2.49375	0.0815	2.55625	0.0652	2.45																					0.091	2.34375	0.091	3.125	0.091	1.875	0.091	3.5625	0.091	2.53125	0.0728	2.5
		0.08163	2.49375	0.08163	2.49375	0.08163	2.4625	0.08162	2.2125	0.0653	2.41875																					0.09113	2.40625	0.09113	3.1875	0.09113	1.96875	0.09113	3.75	0.09113	2.1875	0.0729	2.53125
		0.08175	2.4625	0.08175	2.43125	0.08175	2.4625	0.08175	2.3375	0.0654	2.41875																					0.09125	2.4375	0.09125	3.3125	0.09125	2.03125	0.09125	3.78125	0.09125	2.0625	0.073	2.5625
		0.08188	2.49375	0.08188	2.4625	0.08188	2.4625	0.08187	2.49375	0.0655	2.45																					0.09138	2.59375	0.09138	3.21875	0.09138	2.09375	0.09138	2.25	0.09138	2.03125	0.0731	2.53125
		0.082	2.525	0.082	2.49375	0.082	2.49375	0.082	2.8375	0.0656	2.45																					0.0915	2.78125	0.0915	2.9375	0.0915	2.34375	0.0915	1.8125	0.0915	1.96875	0.0732	2.4375
		0.08213	2.4625	0.08213	2.49375	0.08213	2.49375	0.08212	2.43125	0.0657	2.45																					0.09163	2.90625	0.09163	2.8125	0.09163	2.46875	0.09163	1.6875	0.09163	2	0.0733	2.34375
		0.08225	2.4625	0.08225	2.4625	0.08225	2.4625	0.08225	2.43125	0.0658	2.41875																					0.09175	3	0.09175	2.75	0.09175	2.59375	0.09175	2.3125	0.09175	2.03125	0.0734	2.25
		0.08238	2.4625	0.08238	2.4625	0.08238	2.4625	0.08237	2.55625	0.0659	2.45																					0.09188	3.09375	0.09188	2.6875	0.09188	2.6875	0.09188	2.1875	0.09188	2.125	0.0735	2.15625
		0.0825	2.49375	0.0825	2.49375	0.0825	2.525	0.0825	2.275	0.066	2.3875																					0.092	3.1875	0.092	2.59375	0.092	2.6875	0.092	2.25	0.092	2.28125	0.0736	2.125
		0.08263	2.4625	0.08263	2.49375	0.08263	2.49375	0.08262	2.30625	0.0661	2.45																					0.09213	3.53125	0.09213	2.375	0.09213	2.6875	0.09213	2	0.09213	2.1875	0.0737	2.125
		0.08275	2.49375	0.08275	2.4625	0.08275	2.4625	0.08275	2.43125	0.0662	2.45																					0.09225	3.71875	0.09225	2.09375	0.09225	2.625	0.09225	2.3125	0.09225	2.21875	0.0738	2.125
		0.08288	2.49375	0.08288	2.4625	0.08288	2.49375	0.08287	2.80625	0.0663	2.45																					0.09238	4.03125	0.09238	1.90625	0.09238	2.5625	0.09238	2.5	0.09238	2.28125	0.0739	2.09375
		0.083	2.49375	0.083	2.49375	0.083	2.4625	0.083	2.8375	0.0664	2.45																					0.0925	4.15625	0.0925	1.875	0.0925	2.46875	0.0925	2.78125	0.0925	2.375	0.074	2
		0.08313	2.49375	0.08313	2.525	0.08313	2.525	0.08312	2.3375	0.0665	2.45																					0.09263	3.875	0.09263	1.8125	0.09263	2.34375	0.09263	2.53125	0.09263	2.46875	0.0741	1.96875
		0.08325	2.4625	0.08325	2.4625	0.08325	2.49375	0.08325	2.4	0.0666	2.45																					0.09275	2.78125	0.09275	1.8125	0.09275	2.34375	0.09275	2.3125	0.09275	2.40625	0.0742	1.90625
		0.08338	2.49375	0.08338	2.4625	0.08338	2.49375	0.08337	2.275	0.0667	2.45																					0.09288	2	0.09288	1.875	0.09288	2.25	0.09288	1.96875	0.09288	2.28125	0.0743	1.875
		0.0835	2.4625	0.0835	2.4625	0.0835	2.4625	0.0835	2.11875	0.0668	2.45																					0.093	1.6875	0.093	1.875	0.093	2.15625	0.093	2.25	0.093	2.28125	0.0744	1.96875
		0.08363	2.49375	0.08363	2.4625	0.08363	2.49375	0.08362	2.55625	0.0669	2.48125																					0.09313	1.65625	0.09313	1.96875	0.09313	2.09375	0.09313	2.34375	0.09313	2.21875	0.0745	2.03125
		0.08375	2.49375	0.08375	2.49375	0.08375	2.4625	0.08375	2.3375	0.067	2.48125																					0.09325	1.8125	0.09325	2.0625	0.09325	2.125	0.09325	2.1875	0.09325	2.21875	0.0746	2.09375
		0.08388	2.4625	0.08388	2.4625	0.08388	2.49375	0.08387	2.65	0.0671	2.45																					0.09338	2.09375	0.09338	2.1875	0.09338	2.21875	0.09338	2.03125	0.09338	2.25	0.0747	2.125
		0.084	2.49375	0.084	2.4625	0.084	2.4625	0.084	2.49375	0.0672	2.41875																					0.0935	2.15625	0.0935	2.34375	0.0935	2.25	0.0935	2	0.0935	2.28125	0.0748	2.15625
		0.08413	2.49375	0.08413	2.4625	0.08413	2.43125	0.08412	2.30625	0.0673	2.45																					0.09363	2.09375	0.09363	2.53125	0.09363	2.375	0.09363	2.625	0.09363	2.3125	0.0749	2.1875
		0.08425	2.4625	0.08425	2.43125	0.08425	2.49375	0.08425	2.68125	0.0674	2.45																					0.09375	2.125	0.09375	2.75	0.09375	2.40625	0.09375	2.71875	0.09375	2.34375	0.075	2.25
		0.08438	2.4625	0.08438	2.49375	0.08438	2.525	0.08437	2.61875	0.0675	2.45																					0.09388	2.46875	0.09388	2.75	0.09388	2.6875	0.09388	2.78125	0.09388	2.40625	0.0751	2.375
		0.0845	2.4625	0.0845	2.43125	0.0845	2.4625	0.0845	2.2125	0.0676	2.41875																					0.094	2.78125	0.094	2.75	0.094	2.875	0.094	2.625	0.094	2.40625	0.0752	2.46875
		0.08463	2.49375	0.08463	2.4625	0.08463	2.43125	0.08462	2.025	0.0677	2.45																					0.09413	2.8125	0.09413	2.78125	0.09413	2.9375	0.09413	2.59375	0.09413	2.5625	0.0753	2.59375
		0.08475	2.49375	0.08475	2.43125	0.08475	2.49375	0.08475	2.24375	0.0678	2.45																					0.09425	2.65625	0.09425	2.8125	0.09425	3	0.09425	2.5625	0.09425	2.75	0.0754	2.6875
		0.08488	2.49375	0.08488	2.4625	0.08488	2.43125	0.08487	2.4	0.0679	2.45																					0.09438	2.1875	0.09438	2.8125	0.09438	2.78125	0.09438	2.53125	0.09438	2.84375	0.0755	2.71875
		0.085	2.49375	0.085	2.49375	0.085	2.4625	0.085	2.99375	0.068	2.41875																					0.0945	1.875	0.0945	2.71875	0.0945	2.40625	0.0945	2.3125	0.0945	2.875	0.0756	2.75
		0.08513	2.4625	0.08513	2.4625	0.08513	2.4625	0.08512	2.4	0.0681	2.45																					0.09463	1.875	0.09463	2.59375	0.09463	2.28125	0.09463	2.1875	0.09463	2.9375	0.0757	2.75
		0.08525	2.49375	0.08525	2.43125	0.08525	2.4625	0.08525	2.18125	0.0682	2.45																					0.09475	1.9375	0.09475	2.5625	0.09475	2.125	0.09475	2.09375	0.09475	2.96875	0.0758	2.78125
		0.08538	2.4625	0.08538	2.4625	0.08538	2.4625	0.08537	2.15	0.0683	2.48125																					0.09488	2.21875	0.09488	2.34375	0.09488	1.875	0.09488	2.1875	0.09488	3.15625	0.0759	2.875
		0.0855	2.49375	0.0855	2.49375	0.0855	2.4625	0.0855	2.43125	0.0684	2.48125																					0.095	2.3125	0.095	2.3125	0.095	1.71875	0.095	2.34375	0.095	3.15625	0.076	2.9375
		0.08563	2.49375	0.08563	2.49375	0.08563	2.4625	0.08562	2.24375	0.0685	2.45																					0.09513	2.375	0.09513	2.1875	0.09513	1.625	0.09513	2.375	0.09513	3.25	0.0761	3.03125
		0.08575	2.49375	0.08575	2.4625	0.08575	2.43125	0.08575	2.74375	0.0686	2.45																					0.09525	2.46875	0.09525	2.0625	0.09525	1.28125	0.09525	2.375	0.09525	3.3125	0.0762	3.15625
		0.08588	2.4625	0.08588	2.4625	0.08588	2.4625	0.08587	2.80625	0.0687	2.41875																					0.09538	2.6875	0.09538	2.0625	0.09538	1.125	0.09538	2.25	0.09538	3.46875	0.0763	3.25
		0.086	2.49375	0.086	2.4625	0.086	2.4625	0.086	3.11875	0.0688	2.3875																					0.0955	2.8125	0.0955	2	0.0955	0.875	0.0955	2.25	0.0955	3.625	0.0764	3.28125
		0.08613	2.49375	0.08613	2.4625	0.08613	2.49375	0.08612	2.61875	0.0689	2.45																					0.09563	2.90625	0.09563	1.96875	0.09563	1	0.09563	2.34375	0.09563	3.34375	0.0765	3.34375
		0.08625	2.49375	0.08625	2.4625	0.08625	2.49375	0.08625	1.93125	0.069	2.45																					0.09575	2.75	0.09575	2.03125	0.09575	1.125	0.09575	2.40625	0.09575	2.75	0.0766	3.1875
		0.08638	2.49375	0.08638	2.49375	0.08638	2.4625	0.08637	2.025	0.0691	2.45																					0.09588	2.40625	0.09588	2.125	0.09588	1.28125	0.09588	2.15625	0.09588	2.34375	0.0767	2.96875
		0.0865	2.4625	0.0865	2.49375	0.0865	2.43125	0.0865	2.15	0.0692	2.45																					0.096	2.28125	0.096	2.125	0.096	1.375	0.096	2.125	0.096	2.34375	0.0768	2.71875
		0.08663	2.49375	0.08663	2.4625	0.08663	2.4625	0.08662	2.525	0.0693	2.45																					0.09613	2.15625	0.09613	2.15625	0.09613	1.6875	0.09613	2.15625	0.09613	2.46875	0.0769	2.59375
		0.08675	2.4625	0.08675	2.49375	0.08675	2.4625	0.08675	3.05625	0.0694	2.41875																					0.09625	2.1875	0.09625	2.1875	0.09625	1.8125	0.09625	2.21875	0.09625	2.4375	0.077	2.53125
		0.08688	2.4625	0.08688	2.4625	0.08688	2.4625	0.08687	3.30625	0.0695	2.45																					0.09638	2.125	0.09638	2.28125	0.09638	2.09375	0.09638	2.3125	0.09638	2.0625	0.0771	2.65625
		0.087	2.49375	0.087	2.4625	0.087	2.4625	0.087	2.9625	0.0696	2.41875																					0.0965	2.125	0.0965	2.3125	0.0965	2.25	0.0965	2.375	0.0965	1.625	0.0772	2.78125
		0.08713	2.4625	0.08713	2.49375	0.08713	2.49375	0.08712	2.65	0.0697	2.45																					0.09663	2.125	0.09663	2.40625	0.09663	2.625	0.09663	2.375	0.09663	1.53125	0.0773	2.78125
		0.08725	2.4625	0.08725	2.49375	0.08725	2.4625	0.08725	2.4	0.0698	2.48125																					0.09675	2.1875	0.09675	2.5625	0.09675	2.84375	0.09675	2.46875	0.09675	1.53125	0.0774	2.625
		0.08738	2.49375	0.08738	2.49375	0.08738	2.4625	0.08737	2.24375	0.0699	2.45																					0.09688	2.28125	0.09688	2.59375	0.09688	2.90625	0.09688	2.625	0.09688	1.59375	0.0775	2.28125
		0.0875	2.49375	0.0875	2.49375	0.0875	2.4625	0.0875	1.9	0.07	2.41875																					0.097	2.34375	0.097	2.59375	0.097	2.84375	0.097	2.6875	0.097	1.78125	0.0776	1.90625
		0.08763	2.49375	0.08763	2.4625	0.08763	2.4625	0.08762	2.30625	0.0701	2.41875																					0.09713	2.1875	0.09713	2.59375	0.09713	2.71875	0.09713	2.75	0.09713	2	0.0777	1.71875
		0.08775	2.4625	0.08775	2.525	0.08775	2.43125	0.08775	2.30625	0.0702	2.45																					0.09725	2.03125	0.09725	2.5625	0.09725	2.5	0.09725	2.8125	0.09725	2.0625	0.0778	1.6875
		0.08788	2.43125	0.08788	2.49375	0.08788	2.4625	0.08787	2.4	0.0703	2.45																					0.09738	1.78125	0.09738	2.59375	0.09738	2.40625	0.09738	3	0.09738	2.1875	0.0779	1.75
		0.088	2.49375	0.088	2.4625	0.088	2.43125	0.088	2.49375	0.0704	2.45																					0.0975	1.78125	0.0975	2.59375	0.0975	2.34375	0.0975	3.15625	0.0975	2.28125	0.078	1.9375
		0.08813	2.43125	0.08813	2.49375	0.08813	2.4625	0.08812	2.61875	0.0705	2.45																					0.09763	1.875	0.09763	2.59375	0.09763	2.21875	0.09763	3.375	0.09763	2.375	0.0781	2.0625
		0.08825	2.43125	0.08825	2.49375	0.08825	2.43125	0.08825	2.0875	0.0706	2.41875																					0.09775	2.15625	0.09775	2.625	0.09775	2.15625	0.09775	3.75	0.09775	2.84375	0.0782	2
		0.08838	2.49375	0.08838	2.4625	0.08838	2.4625	0.08837	2.275	0.0707	2.45																					0.09788	2.21875	0.09788	2.6875	0.09788	1.90625	0.09788	3.84375	0.09788	3.03125	0.0783	1.8125
		0.0885	2.4625	0.0885	2.4625	0.0885	2.49375	0.0885	2.36875	0.0708	2.41875																					0.098	2.3125	0.098	2.71875	0.098	1.8125	0.098	2.3125	0.098	3.125	0.0784	1.5625
		0.08863	2.43125	0.08863	2.525	0.08863	2.4625	0.08862	2.4625	0.0709	2.41875																					0.09813	2.375	0.09813	2.71875	0.09813	1.6875	0.09813	2.03125	0.09813	3.09375	0.0785	1.46875
		0.08875	2.4625	0.08875	2.4625	0.08875	2.43125	0.08875	2.18125	0.071	2.45																					0.09825	2.53125	0.09825	2.8125	0.09825	1.625	0.09825	1.8125	0.09825	2.84375	0.0786	1.53125
		0.08888	2.43125	0.08888	2.4625	0.08888	2.49375	0.08887	2.68125	0.0711	2.45																					0.09838	2.6875	0.09838	2.90625	0.09838	1.6875	0.09838	2.4375	0.09838	2.78125	0.0787	1.71875
		0.089	2.4625	0.089	2.4625	0.089	2.49375	0.089	3.15	0.0712	2.41875																					0.0985	2.84375	0.0985	3.03125	0.0985	1.78125	0.0985	2.15625	0.0985	2.6875	0.0788	2
		0.08913	2.43125	0.08913	2.4625	0.08913	2.49375	0.08912	3.05625	0.0713	2.48125																					0.09863	2.84375	0.09863	3.1875	0.09863	1.90625	0.09863	2.21875	0.09863	2.65625	0.0789	2.21875
		0.08925	2.4625	0.08925	2.49375	0.08925	2.4625	0.08925	2.5875	0.0714	2.48125																					0.09875	3	0.09875	3.28125	0.09875	2.0625	0.09875	2	0.09875	2.5	0.079	2.3125
		0.08938	2.43125	0.08938	2.4625	0.08938	2.49375	0.08937	1.99375	0.0715	2.45																					0.09888	3.0625	0.09888	3.3125	0.09888	2.28125	0.09888	2.375	0.09888	2.375	0.0791	2.34375
		0.0895	2.43125	0.0895	2.4625	0.0895	2.4625	0.0895	2.43125	0.0716	2.3875																					0.099	3.1875	0.099	3.15625	0.099	2.40625	0.099	2.46875	0.099	2.25	0.0792	2.28125
		0.08963	2.4625	0.08963	2.49375	0.08963	2.49375	0.08962	2.55625	0.0717	2.41875																					0.09913	3.40625	0.09913	2.96875	0.09913	2.5625	0.09913	2.6875	0.09913	2.09375	0.0793	2.28125
		0.08975	2.43125	0.08975	2.4625	0.08975	2.49375	0.08975	2.61875	0.0718	2.3875																					0.09925	3.53125	0.09925	2.8125	0.09925	2.65625	0.09925	2.625	0.09925	1.875	0.0794	2.28125
		0.08988	2.43125	0.08988	2.4625	0.08988	2.4625	0.08987	2.80625	0.0719	2.41875																					0.09938	3.96875	0.09938	2.71875	0.09938	2.6875	0.09938	2.1875	0.09938	1.90625	0.0795	2.375
		0.09	2.43125	0.09	2.4625	0.09	2.4625	0.09	2.4	0.072	2.41875																					0.0995	4.03125	0.0995	2.65625	0.0995	2.59375	0.0995	1.96875	0.0995	1.90625	0.0796	2.5625
		0.09013	2.4625	0.09013	2.49375	0.09013	2.4625	0.09012	2.36875	0.0721	2.41875																					0.09963	3.875	0.09963	2.5	0.09963	2.46875	0.09963	2	0.09963	2.09375	0.0797	2.71875
		0.09025	2.4625	0.09025	2.4625	0.09025	2.4625	0.09025	2.275	0.0722	2.41875																					0.09975	3.59375	0.09975	2.25	0.09975	2.25	0.09975	2.25	0.09975	2.125	0.0798	2.84375
		0.09038	2.4	0.09038	2.4625	0.09038	2.49375	0.09037	2.15	0.0723	2.48125																					0.09988	2.375	0.09988	1.90625	0.09988	2.0625	0.09988	2.28125	0.09988	2.125	0.0799	2.8125
		0.0905	2.4625	0.0905	2.43125	0.0905	2.49375	0.0905	2.3375	0.0724	2.45																					0.1	1.625	0.1	1.78125	0.1	1.84375	0.1	2.1875	0.1	2.15625	0.08	2.75
		0.09063	2.49375	0.09063	2.4625	0.09063	2.4625	0.09062	2.61875	0.0725	2.45																					0.10013	1.4375	0.10013	1.78125	0.10013	1.8125	0.10013	2.15625	0.10013	2.28125	0.0801	2.5625
		0.09075	2.43125	0.09075	2.4625	0.09075	2.43125	0.09075	2.24375	0.0726	2.45																					0.10025	1.59375	0.10025	1.6875	0.10025	1.65625	0.10025	2.21875	0.10025	2.375	0.0802	2.4375
		0.09088	2.43125	0.09088	2.4625	0.09088	2.4625	0.09087	2.275	0.0727	2.3875																					0.10038	2.15625	0.10038	1.71875	0.10038	1.5625	0.10038	2.78125	0.10038	2.34375	0.0803	2.40625
		0.091	2.49375	0.091	2.49375	0.091	2.4625	0.091	2.11875	0.0728	2.45																					0.1005	2.3125	0.1005	1.75	0.1005	1.46875	0.1005	2.78125	0.1005	2.40625	0.0804	2.4375
		0.09113	2.4625	0.09113	2.4625	0.09113	2.4625	0.09112	2.4	0.0729	2.48125																					0.10063	2.28125	0.10063	1.8125	0.10063	1.40625	0.10063	2.71875	0.10063	2.375	0.0805	2.5
		0.09125	2.4	0.09125	2.4625	0.09125	2.525	0.09125	2.3375	0.073	2.45																					0.10075	2.21875	0.10075	1.875	0.10075	1.375	0.10075	2.53125	0.10075	2.34375	0.0806	2.59375
		0.09138	2.4625	0.09138	2.49375	0.09138	2.4625	0.09137	2.30625	0.0731	2.41875																					0.10088	2.3125	0.10088	1.9375	0.10088	1.375	0.10088	2.59375	0.10088	2.28125	0.0807	2.5625
		0.0915	2.43125	0.0915	2.4625	0.0915	2.4625	0.0915	2.9	0.0732	2.45																					0.101	2.6875	0.101	2.125	0.101	1.46875	0.101	2.5625	0.101	2.28125	0.0808	2.40625
		0.09163	2.43125	0.09163	2.4625	0.09163	2.43125	0.09162	2.4625	0.0733	2.45																					0.10113	2.65625	0.10113	2.40625	0.10113	1.625	0.10113	2.40625	0.10113	2.28125	0.0809	2.21875
		0.09175	2.43125	0.09175	2.49375	0.09175	2.4625	0.09175	2.7125	0.0734	2.45																					0.10125	2.5	0.10125	2.65625	0.10125	1.78125	0.10125	2.21875	0.10125	2.3125	0.081	2.0625
		0.09188	2.43125	0.09188	2.4625	0.09188	2.4625	0.09187	2.9625	0.0735	2.48125																					0.10138	2.3125	0.10138	2.78125	0.10138	2.0625	0.10138	2.125	0.10138	2.34375	0.0811	2.03125
		0.092	2.4	0.092	2.49375	0.092	2.4625	0.092	2.775	0.0736	2.45																					0.1015	1.78125	0.1015	2.78125	0.1015	2.25	0.1015	2.15625	0.1015	2.34375	0.0812	2.03125
		0.09213	2.43125	0.09213	2.49375	0.09213	2.43125	0.09212	2.525	0.0737	2.45																					0.10163	1.71875	0.10163	2.78125	0.10163	2.375	0.10163	2.34375	0.10163	2.34375	0.0813	2.09375
		0.09225	2.43125	0.09225	2.43125	0.09225	2.4625	0.09225	2.05625	0.0738	2.41875																					0.10175	2.0625	0.10175	2.875	0.10175	2.28125	0.10175	2.40625	0.10175	2.5	0.0814	2.15625
		0.09238	2.43125	0.09238	2.4625	0.09238	2.43125	0.09237	2.0875	0.0739	2.45																					0.10188	2.09375	0.10188	2.90625	0.10188	2.25	0.10188	2.34375	0.10188	2.59375	0.0815	2.15625
		0.0925	2.43125	0.0925	2.49375	0.0925	2.4625	0.0925	2.80625	0.074	2.41875																					0.102	2.46875	0.102	2.8125	0.102	1.875	0.102	2.28125	0.102	2.71875	0.0816	2.125
		0.09263	2.43125	0.09263	2.4625	0.09263	2.49375	0.09262	2.8375	0.0741	2.45																					0.10213	2.53125	0.10213	2.78125	0.10213	1.75	0.10213	2.3125	0.10213	2.75	0.0817	2.0625
		0.09275	2.43125	0.09275	2.49375	0.09275	2.4625	0.09275	2.65	0.0742	2.41875																					0.10225	2.59375	0.10225	2.53125	0.10225	1.59375	0.10225	2.40625	0.10225	2.8125	0.0818	1.96875
		0.09288	2.4	0.09288	2.43125	0.09288	2.4625	0.09287	2.43125	0.0743	2.48125																					0.10238	2.84375	0.10238	2.4375	0.10238	1.53125	0.10238	2.375	0.10238	2.96875	0.0819	1.96875
		0.093	2.43125	0.093	2.4625	0.093	2.43125	0.093	2.24375	0.0744	2.45																					0.1025	2.9375	0.1025	2.25	0.1025	1.46875	0.1025	2.25	0.1025	3.0625	0.082	2
		0.09313	2.4	0.09313	2.4625	0.09313	2.4625	0.09312	1.93125	0.0745	2.48125																					0.10263	2.90625	0.10263	2.15625	0.10263	1.34375	0.10263	2.1875	0.10263	3.125	0.0821	2.125
		0.09325	2.4625	0.09325	2.525	0.09325	2.49375	0.09325	2.2125	0.0746	2.45																					0.10275	2.5	0.10275	2.0625	0.10275	1.09375	0.10275	2.25	0.10275	3.25	0.0822	2.28125
		0.09338	2.49375	0.09338	2.43125	0.09338	2.49375	0.09337	2.49375	0.0747	2.48125																					0.10288	2.3125	0.10288	1.90625	0.10288	1.0625	0.10288	2.34375	0.10288	3.3125	0.0823	2.3125
		0.0935	2.43125	0.0935	2.49375	0.0935	2.49375	0.0935	2.55625	0.0748	2.45																					0.103	2.21875	0.103	1.875	0.103	1.09375	0.103	2.375	0.103	3.59375	0.0824	2.40625
		0.09363	2.43125	0.09363	2.49375	0.09363	2.4625	0.09362	2.3375	0.0749	2.41875																					0.10313	2	0.10313	1.875	0.10313	1.15625	0.10313	2.375	0.10313	3.65625	0.0825	2.40625
		0.09375	2.43125	0.09375	2.4625	0.09375	2.43125	0.09375	2.3375	0.075	2.48125																					0.10325	2.03125	0.10325	1.90625	0.10325	1.53125	0.10325	2.46875	0.10325	3.65625	0.0826	2.40625
		0.09388	2.43125	0.09388	2.43125	0.09388	2.4625	0.09387	2.43125	0.0751	2.48125																					0.10338	2.1875	0.10338	2	0.10338	1.75	0.10338	2.5	0.10338	2.875	0.0827	2.4375
		0.094	2.43125	0.094	2.43125	0.094	2.43125	0.094	2.3375	0.0752	2.48125																					0.1035	2.3125	0.1035	2.09375	0.1035	2.15625	0.1035	2.65625	0.1035	2.71875	0.0828	2.53125
		0.09413	2.4	0.09413	2.4625	0.09413	2.4625	0.09412	2.9	0.0753	2.45																					0.10363	2.3125	0.10363	2.125	0.10363	2.25	0.10363	2.71875	0.10363	2.46875	0.0829	2.65625
		0.09425	2.43125	0.09425	2.4625	0.09425	2.4625	0.09425	2.74375	0.0754	2.48125																					0.10375	2.4375	0.10375	2.1875	0.10375	2.5	0.10375	2.78125	0.10375	2.46875	0.083	2.75
		0.09438	2.4625	0.09438	2.4625	0.09438	2.49375	0.09437	2.55625	0.0755	2.41875																					0.10388	2.46875	0.10388	2.3125	0.10388	2.75	0.10388	2.90625	0.10388	2.375	0.0831	2.875
		0.0945	2.43125	0.0945	2.43125	0.0945	2.43125	0.0945	2.55625	0.0756	2.45																					0.104	2.375	0.104	2.40625	0.104	2.84375	0.104	3.15625	0.104	2.25	0.0832	2.90625
		0.09463	2.43125	0.09463	2.4625	0.09463	2.4625	0.09462	2.3375	0.0757	2.45																					0.10413	2.21875	0.10413	2.40625	0.10413	3.375	0.10413	3.375	0.10413	1.9375	0.0833	2.9375
		0.09475	2.4625	0.09475	2.4625	0.09475	2.49375	0.09475	2.275	0.0758	2.48125																					0.10425	2.03125	0.10425	2.5	0.10425	3.4375	0.10425	3.46875	0.10425	1.5625	0.0834	2.96875
		0.09488	2.43125	0.09488	2.525	0.09488	2.49375	0.09487	2.36875	0.0759	2.48125																					0.10438	1.8125	0.10438	2.59375	0.10438	3.59375	0.10438	3.59375	0.10438	1.5	0.0835	3
		0.095	2.4625	0.095	2.525	0.095	2.43125	0.095	2.24375	0.076	2.48125																					0.1045	1.78125	0.1045	2.625	0.1045	3.625	0.1045	3.875	0.1045	1.5625	0.0836	3.125
		0.09513	2.4625	0.09513	2.4625	0.09513	2.4625	0.09512	2.30625	0.0761	2.45																					0.10463	2	0.10463	2.625	0.10463	3.5	0.10463	3.25	0.10463	1.65625	0.0837	3.25
		0.09525	2.4625	0.09525	2.4625	0.09525	2.4625	0.09525	2.43125	0.0762	2.5125																					0.10475	2.21875	0.10475	2.625	0.10475	3.34375	0.10475	2.09375	0.10475	1.78125	0.0838	3.40625
		0.09538	2.49375	0.09538	2.4625	0.09538	2.4625	0.09537	2.8375	0.0763	2.41875																					0.10488	2.34375	0.10488	2.625	0.10488	3.21875	0.10488	1.78125	0.10488	1.96875	0.0839	3.46875
		0.0955	2.4625	0.0955	2.43125	0.0955	2.49375	0.0955	2.65	0.0764	2.45																					0.105	2.46875	0.105	2.625	0.105	3.09375	0.105	2.4375	0.105	2.09375	0.084	3.46875
		0.09563	2.49375	0.09563	2.4625	0.09563	2.43125	0.09562	2.9625	0.0765	2.48125																					0.10513	2.5625	0.10513	2.65625	0.10513	2.8125	0.10513	2.21875	0.10513	2.15625	0.0841	3.34375
		0.09575	2.43125	0.09575	2.49375	0.09575	2.49375	0.09575	2.74375	0.0766	2.48125																					0.10525	2.625	0.10525	2.65625	0.10525	2.75	0.10525	2.3125	0.10525	2.28125	0.0842	3.03125
		0.09588	2.49375	0.09588	2.43125	0.09588	2.49375	0.09587	2.275	0.0767	2.45																					0.10538	2.78125	0.10538	2.6875	0.10538	2.5625	0.10538	2.0625	0.10538	2.625	0.0843	2.75
		0.096	2.4625	0.096	2.4	0.096	2.4625	0.096	2.36875	0.0768	2.45																					0.1055	2.78125	0.1055	2.6875	0.1055	2.375	0.1055	2.3125	0.1055	2.9375	0.0844	2.65625
		0.09613	2.4625	0.09613	2.4625	0.09613	2.4	0.09612	2.24375	0.0769	2.45																					0.10563	2.875	0.10563	2.8125	0.10563	2.25	0.10563	2.625	0.10563	3.0625	0.0845	2.65625
		0.09625	2.4625	0.09625	2.4625	0.09625	2.49375	0.09625	2.86875	0.077	2.45																					0.10575	2.9375	0.10575	3.03125	0.10575	2.25	0.10575	2.6875	0.10575	3.0625	0.0846	2.78125
		0.09638	2.4625	0.09638	2.49375	0.09638	2.4625	0.09637	2.8375	0.0771	2.5125																					0.10588	2.96875	0.10588	3.125	0.10588	2.34375	0.10588	2.625	0.10588	2.96875	0.0847	2.875
		0.0965	2.49375	0.0965	2.4625	0.0965	2.4625	0.0965	2.61875	0.0772	2.45																					0.106	3.125	0.106	3.1875	0.106	2.4375	0.106	2.15625	0.106	2.90625	0.0848	2.8125
		0.09663	2.49375	0.09663	2.4625	0.09663	2.49375	0.09662	2.7125	0.0773	2.48125																					0.10613	3.34375	0.10613	3.34375	0.10613	2.5625	0.10613	2.03125	0.10613	2.875	0.0849	2.5
		0.09675	2.4625	0.09675	2.43125	0.09675	2.49375	0.09675	2.11875	0.0774	2.45																					0.10625	3.65625	0.10625	3.40625	0.10625	2.71875	0.10625	2.125	0.10625	2.8125	0.085	2.1875
		0.09688	2.4625	0.09688	2.49375	0.09688	2.4625	0.09687	1.93125	0.0775	2.45																					0.10638	3.84375	0.10638	3.3125	0.10638	2.90625	0.10638	2.34375	0.10638	2.6875	0.0851	1.84375
		0.097	2.4625	0.097	2.49375	0.097	2.49375	0.097	1.93125	0.0776	2.48125																					0.1065	4.125	0.1065	3.03125	0.1065	3.125	0.1065	2.25	0.1065	2.5625	0.0852	1.65625
		0.09713	2.525	0.09713	2.43125	0.09713	2.525	0.09712	2.80625	0.0777	2.48125																					0.10663	4.125	0.10663	2.9375	0.10663	3.21875	0.10663	2.15625	0.10663	2.25	0.0853	1.625
		0.09725	2.49375	0.09725	2.49375	0.09725	2.4625	0.09725	2.8375	0.0778	2.48125																					0.10675	3.6875	0.10675	2.875	0.10675	3.34375	0.10675	2.15625	0.10675	2.15625	0.0854	1.78125
		0.09738	2.49375	0.09738	2.4625	0.09738	2.4625	0.09737	2.49375	0.0779	2.48125																					0.10688	2.28125	0.10688	2.75	0.10688	3.4375	0.10688	2.4375	0.10688	1.9375	0.0855	1.96875
		0.0975	2.525	0.0975	2.43125	0.0975	2.49375	0.0975	2.43125	0.078	2.48125																					0.107	1.3125	0.107	2.625	0.107	3.46875	0.107	2.8125	0.107	1.84375	0.0856	2.0625
		0.09763	2.49375	0.09763	2.43125	0.09763	2.43125	0.09762	2.3375	0.0781	2.45																					0.10713	1.40625	0.10713	2.28125	0.10713	3.34375	0.10713	2.78125	0.10713	1.9375	0.0857	2
		0.09775	2.49375	0.09775	2.43125	0.09775	2.49375	0.09775	2.15	0.0782	2.48125																					0.10725	1.59375	0.10725	2	0.10725	3.3125	0.10725	2.5625	0.10725	1.96875	0.0858	1.84375
		0.09788	2.49375	0.09788	2.525	0.09788	2.4625	0.09787	2.7125	0.0783	2.45																					0.10738	2.375	0.10738	1.875	0.10738	3.25	0.10738	2.625	0.10738	2	0.0859	1.65625
		0.098	2.4625	0.098	2.4625	0.098	2.49375	0.098	2.0875	0.0784	2.5125																					0.1075	2.4375	0.1075	1.78125	0.1075	3.125	0.1075	2.59375	0.1075	1.96875	0.086	1.59375
		0.09813	2.49375	0.09813	2.43125	0.09813	2.525	0.09812	2.15	0.0785	2.48125																					0.10763	2.375	0.10763	1.71875	0.10763	3.09375	0.10763	2.59375	0.10763	2.0625	0.0861	1.65625
		0.09825	2.49375	0.09825	2.4625	0.09825	2.4625	0.09825	2.4	0.0786	2.48125																					0.10775	2.34375	0.10775	1.75	0.10775	3.125	0.10775	2.46875	0.10775	2.09375	0.0862	1.84375
		0.09838	2.49375	0.09838	2.49375	0.09838	2.49375	0.09837	2.4625	0.0787	2.48125																					0.10788	2.4375	0.10788	1.75	0.10788	3.03125	0.10788	2.1875	0.10788	2.1875	0.0863	2.125
		0.0985	2.4625	0.0985	2.4625	0.0985	2.4625	0.0985	2.775	0.0788	2.45																					0.108	2.75	0.108	1.78125	0.108	3.03125	0.108	2.21875	0.108	2.34375	0.0864	2.3125
		0.09863	2.525	0.09863	2.49375	0.09863	2.4625	0.09862	2.80625	0.0789	2.45																					0.10813	2.65625	0.10813	1.8125	0.10813	3.0625	0.10813	2.4375	0.10813	2.375	0.0865	2.5
		0.09875	2.49375	0.09875	2.49375	0.09875	2.49375	0.09875	3.025	0.079	2.45																					0.10825	2.34375	0.10825	2.03125	0.10825	3.0625	0.10825	2.40625	0.10825	2.40625	0.0866	2.5625
		0.09888	2.4625	0.09888	2.49375	0.09888	2.525	0.09887	2.55625	0.0791	2.45																					0.10838	1.625	0.10838	2.28125	0.10838	3.15625	0.10838	2.3125	0.10838	2.4375	0.0867	2.4375
		0.099	2.4625	0.099	2.49375	0.099	2.49375	0.099	2.55625	0.0792	2.45																					0.1085	1.5625	0.1085	2.40625	0.1085	3.25	0.1085	2.3125	0.1085	2.375	0.0868	2.375
		0.09913	2.4625	0.09913	2.49375	0.09913	2.4625	0.09912	2.55625	0.0793	2.45																					0.10863	1.71875	0.10863	2.59375	0.10863	3.4375	0.10863	2.25	0.10863	2.40625	0.0869	2.3125
		0.09925	2.49375	0.09925	2.4625	0.09925	2.4625	0.09925	2.55625	0.0794	2.45																					0.10875	1.8125	0.10875	2.71875	0.10875	3.53125	0.10875	2.375	0.10875	2.46875	0.087	2.40625
		0.09938	2.49375	0.09938	2.49375	0.09938	2.4625	0.09937	2.65	0.0795	2.45																					0.10888	2.28125	0.10888	2.8125	0.10888	3.71875	0.10888	2.40625	0.10888	2.4375	0.0871	2.53125
		0.0995	2.525	0.0995	2.4625	0.0995	2.4625	0.0995	2.43125	0.0796	2.48125																					0.109	2.65625	0.109	2.90625	0.109	3.78125	0.109	2.34375	0.109	2.4375	0.0872	2.75
		0.09963	2.49375	0.09963	2.49375	0.09963	2.4625	0.09962	2.36875	0.0797	2.45																					0.10913	2.75	0.10913	2.96875	0.10913	3.90625	0.10913	2.21875	0.10913	2.40625	0.0873	2.875
		0.09975	2.49375	0.09975	2.525	0.09975	2.49375	0.09975	2.0875	0.0798	2.5125																					0.10925	2.8125	0.10925	3	0.10925	3.90625	0.10925	2.25	0.10925	2.4375	0.0874	2.875
		0.09988	2.49375	0.09988	2.49375	0.09988	2.525	0.09987	1.775	0.0799	2.48125																					0.10938	2.84375	0.10938	2.875	0.10938	3.5	0.10938	2.28125	0.10938	2.53125	0.0875	2.8125
		0.1	2.4625	0.1	2.49375	0.1	2.4625	0.1	1.93125	0.08	2.48125																					0.1095	2.875	0.1095	2.8125	0.1095	3.375	0.1095	2.3125	0.1095	2.625	0.0876	2.625
		0.10013	2.525	0.10013	2.49375	0.10013	2.61875	0.10012	3.025	0.0801	2.48125																					0.10963	2.6875	0.10963	2.65625	0.10963	2.90625	0.10963	2.34375	0.10963	2.6875	0.0877	2.46875
		0.10025	2.49375	0.10025	2.43125	0.10025	2.7125	0.10025	3.2125	0.0802	2.45																					0.10975	2.21875	0.10975	2.34375	0.10975	2.8125	0.10975	2.375	0.10975	2.78125	0.0878	2.40625
		0.10038	2.4625	0.10038	2.3375	0.10038	2.2125	0.10037	2.5875	0.0803	2.5125																					0.10988	1.96875	0.10988	2.25	0.10988	2.59375	0.10988	2.40625	0.10988	2.875	0.0879	2.40625
		0.1005	2.4625	0.1005	2.8375	0.1005	2.4	0.1005	2.025	0.0804	2.48125																					0.11	1.8125	0.11	2.09375	0.11	2.28125	0.11	2.59375	0.11	2.96875	0.088	2.5
		0.10063	2.525	0.10063	2.525	0.10063	2.775	0.10062	2.0875	0.0805	2.48125																					0.11013	1.9375	0.11013	2.09375	0.11013	2.125	0.11013	2.625	0.11013	3.09375	0.0881	2.59375
		0.10075	2.4625	0.10075	1.9	0.10075	2.775	0.10075	2.11875	0.0806	2.48125																					0.11025	2.09375	0.11025	1.90625	0.11025	1.9375	0.11025	2.6875	0.11025	3.15625	0.0882	2.625
		0.10088	2.4625	0.10088	2.2125	0.10088	2.525	0.10087	2.43125	0.0807	2.48125																					0.11038	2.40625	0.11038	1.8125	0.11038	1.65625	0.11038	2.71875	0.11038	3.34375	0.0883	2.46875
		0.101	2.4625	0.101	2.775	0.101	2.55625	0.101	2.5875	0.0808	2.48125																					0.1105	2.46875	0.1105	1.8125	0.1105	1.5625	0.1105	2.9375	0.1105	3.5	0.0884	2.28125
		0.10113	2.4625	0.10113	3.0875	0.10113	2.3375	0.10112	2.61875	0.0809	2.48125																					0.11063	2.4375	0.11063	1.875	0.11063	1.5625	0.11063	3.1875	0.11063	3.625	0.0885	2.09375
		0.10125	2.49375	0.10125	2.5875	0.10125	2.36875	0.10125	2.9	0.081	2.41875																					0.11075	2.46875	0.11075	1.90625	0.11075	1.65625	0.11075	3.21875	0.11075	3.75	0.0886	1.96875
		0.10138	2.4625	0.10138	2.4625	0.10138	2.30625	0.10137	3.4	0.0811	2.5125																					0.11088	2.4375	0.11088	2.03125	0.11088	1.78125	0.11088	3.59375	0.11088	3.4375	0.0887	1.9375
		0.1015	2.55625	0.1015	2.49375	0.1015	2.15	0.1015	2.8375	0.0812	2.45																					0.111	2.375	0.111	2.0625	0.111	1.90625	0.111	3.78125	0.111	2.75	0.0888	2.03125
		0.10163	2.525	0.10163	2.4625	0.10163	2.9	0.10162	2.3375	0.0813	2.48125																					0.11113	2.09375	0.11113	2.15625	0.11113	2.03125	0.11113	3.09375	0.11113	2.59375	0.0889	2.09375
		0.10175	2.49375	0.10175	2.30625	0.10175	3.275	0.10175	2.0875	0.0814	2.5125																					0.11125	1.71875	0.11125	2.28125	0.11125	2.21875	0.11125	2.1875	0.11125	2.53125	0.089	2.1875
		0.10188	2.55625	0.10188	2.2125	0.10188	2.275	0.10187	2.5875	0.0815	2.48125																					0.11138	1.65625	0.11138	2.46875	0.11138	2.40625	0.11138	2.03125	0.11138	2.5625	0.0891	2.1875
		0.102	2.49375	0.102	2.2125	0.102	1.9	0.102	2.4	0.0816	2.48125																					0.1115	1.8125	0.1115	2.59375	0.1115	2.40625	0.1115	2.46875	0.1115	2.15625	0.0892	2.125
		0.10213	2.525	0.10213	2.525	0.10213	2.61875	0.10212	2.36875	0.0817	2.48125																					0.11163	2.09375	0.11163	2.65625	0.11163	2.90625	0.11163	2.53125	0.11163	1.84375	0.0893	2.0625
		0.10225	2.525	0.10225	2.80625	0.10225	2.9	0.10225	2.5875	0.0818	2.45																					0.11175	2.25	0.11175	2.6875	0.11175	3.0625	0.11175	2.1875	0.11175	1.6875	0.0894	2
		0.10238	2.49375	0.10238	2.74375	0.10238	2.15	0.10237	2.525	0.0819	2.45																					0.11188	2.4375	0.11188	2.71875	0.11188	3.1875	0.11188	2.09375	0.11188	1.5	0.0895	2.0625
		0.1025	2.525	0.1025	2.24375	0.1025	2.3375	0.1025	2.65	0.082	2.45																					0.112	2.5625	0.112	2.71875	0.112	3.1875	0.112	2.34375	0.112	1.5	0.0896	2.125
		0.10263	2.55625	0.10263	2.3375	0.10263	2.775	0.10262	1.93125	0.0821	2.48125																					0.11213	2.59375	0.11213	2.71875	0.11213	2.96875	0.11213	2.46875	0.11213	1.5	0.0897	2.34375
		0.10275	2.4625	0.10275	2.525	0.10275	2.43125	0.10275	1.8375	0.0822	2.45																					0.11225	2.625	0.11225	2.75	0.11225	2.90625	0.11225	2.625	0.11225	1.65625	0.0898	2.46875
		0.10288	2.49375	0.10288	2.68125	0.10288	2.55625	0.10287	2.025	0.0823	2.48125																					0.11238	2.625	0.11238	2.75	0.11238	2.65625	0.11238	2.4375	0.11238	1.875	0.0899	2.59375
		0.103	2.49375	0.103	2.8375	0.103	2.8375	0.103	2.30625	0.0824	2.5125																					0.1125	2.71875	0.1125	2.6875	0.1125	2.5	0.1125	2.375	0.1125	1.9375	0.09	2.59375
		0.10313	2.525	0.10313	2.7125	0.10313	2.43125	0.10312	3.025	0.0825	2.5125																					0.11263	2.75	0.11263	2.71875	0.11263	2.3125	0.11263	2	0.11263	1.96875	0.0901	2.59375
		0.10325	2.4625	0.10325	2.68125	0.10325	2.5875	0.10325	2.93125	0.0826	2.48125																					0.11275	2.78125	0.11275	2.78125	0.11275	2.15625	0.11275	2.03125	0.11275	2.21875	0.0902	2.5625
		0.10338	2.4625	0.10338	2.5875	0.10338	2.49375	0.10337	2.65	0.0827	2.48125																					0.11288	2.90625	0.11288	2.8125	0.11288	1.84375	0.11288	2.21875	0.11288	2.34375	0.0903	2.625
		0.1035	2.49375	0.1035	2.30625	0.1035	2.55625	0.1035	2.30625	0.0828	2.45																					0.113	3.0625	0.113	3	0.113	1.65625	0.113	2.25	0.113	2.90625	0.0904	2.75
		0.10363	2.49375	0.10363	2.36875	0.10363	2.8375	0.10362	2.7125	0.0829	2.45																					0.11313	3.40625	0.11313	3.03125	0.11313	1.5625	0.11313	2.15625	0.11313	3	0.0905	2.90625
		0.10375	2.4625	0.10375	2.5875	0.10375	2.3375	0.10375	2.43125	0.083	2.45																					0.11325	3.59375	0.11325	3.21875	0.11325	1.46875	0.11325	2.15625	0.11325	3	0.0906	3.03125
		0.10388	2.49375	0.10388	2.43125	0.10388	2.525	0.10387	2.55625	0.0831	2.48125																					0.11338	4.09375	0.11338	3.28125	0.11338	1.46875	0.11338	2.3125	0.11338	2.96875	0.0907	3.15625
		0.104	2.4625	0.104	2.4	0.104	2.2125	0.104	2.4625	0.0832	2.48125																					0.1135	4.15625	0.1135	3.40625	0.1135	1.59375	0.1135	2.78125	0.1135	3	0.0908	3.1875
		0.10413	2.525	0.10413	2.275	0.10413	2.4625	0.10412	2.2125	0.0833	2.45																					0.11363	4.15625	0.11363	3.375	0.11363	1.625	0.11363	2.78125	0.11363	3	0.0909	3.25
		0.10425	2.49375	0.10425	2.43125	0.10425	2.525	0.10425	2.275	0.0834	2.45																					0.11375	2.34375	0.11375	3.03125	0.11375	1.71875	0.11375	2.4375	0.11375	2.96875	0.091	3.34375
		0.10438	2.49375	0.10438	2.24375	0.10438	2.36875	0.10437	2.525	0.0835	2.45																					0.11388	1.46875	0.11388	2.8125	0.11388	1.9375	0.11388	2.40625	0.11388	2.78125	0.0911	3.4375
		0.1045	2.4625	0.1045	2.24375	0.1045	2.18125	0.1045	2.775	0.0836	2.45																					0.114	1.34375	0.114	2.8125	0.114	1.96875	0.114	2.59375	0.114	2.75	0.0912	3.5
		0.10463	2.5875	0.10463	2.4	0.10463	2.275	0.10462	2.43125	0.0837	2.45																					0.11413	1.28125	0.11413	2.75	0.11413	2.09375	0.11413	2.59375	0.11413	2.3125	0.0913	3.5625
		0.10475	2.49375	0.10475	2.61875	0.10475	2.49375	0.10475	2.43125	0.0838	2.48125																					0.11425	1.875	0.11425	2.5625	0.11425	2.1875	0.11425	2.375	0.11425	2.09375	0.0914	3.53125
		0.10488	2.36875	0.10488	2.65	0.10488	2.61875	0.10487	2.30625	0.0839	2.48125																					0.11438	2.65625	0.11438	2.1875	0.11438	2.25	0.11438	2.28125	0.11438	2.03125	0.0915	3.375
		0.105	2.68125	0.105	2.5875	0.105	2.7125	0.105	2.43125	0.084	2.45																					0.1145	2.65625	0.1145	1.90625	0.1145	2.21875	0.1145	2.1875	0.1145	2.03125	0.0916	3.125
		0.10513	2.525	0.10513	2.525	0.10513	2.275	0.10512	2.18125	0.0841	2.45																					0.11463	2.53125	0.11463	1.875	0.11463	2.1875	0.11463	2.40625	0.11463	1.96875	0.0917	2.84375
		0.10525	2.5875	0.10525	2.55625	0.10525	2.24375	0.10525	2.18125	0.0842	2.45																					0.11475	2.40625	0.11475	1.75	0.11475	2.03125	0.11475	2.40625	0.11475	1.9375	0.0918	2.59375
		0.10538	2.36875	0.10538	2.68125	0.10538	2.4625	0.10537	2.525	0.0843	2.48125																					0.11488	2.59375	0.11488	1.71875	0.11488	2.03125	0.11488	2.40625	0.11488	1.875	0.0919	2.5625
		0.1055	2.30625	0.1055	2.5875	0.1055	2.525	0.1055	2.7125	0.0844	2.45																					0.115	2.65625	0.115	1.71875	0.115	2	0.115	2.28125	0.115	1.90625	0.092	2.53125
		0.10563	2.4625	0.10563	2.55625	0.10563	2.86875	0.10562	2.4625	0.0845	2.48125																					0.11513	2.5	0.11513	1.6875	0.11513	2.15625	0.11513	2.25	0.11513	2	0.0921	2.40625
		0.10575	2.775	0.10575	2.49375	0.10575	2.4625	0.10575	2.24375	0.0846	2.41875																					0.11525	2.09375	0.11525	1.6875	0.11525	2.125	0.11525	2.21875	0.11525	2.0625	0.0922	2.1875
		0.10588	2.49375	0.10588	2.525	0.10588	2.30625	0.10587	2.24375	0.0847	2.45																					0.11538	1.6875	0.11538	1.8125	0.11538	2.40625	0.11538	2.34375	0.11538	2.09375	0.0923	1.84375
		0.106	2.36875	0.106	2.36875	0.106	2.7125	0.106	2.4	0.0848	2.41875																					0.1155	1.53125	0.1155	2.0625	0.1155	2.5625	0.1155	2.3125	0.1155	2.1875	0.0924	1.6875
		0.10613	2.36875	0.10613	2.4625	0.10613	2.775	0.10612	2.86875	0.0849	2.48125																					0.11563	1.625	0.11563	2.1875	0.11563	2.65625	0.11563	2.25	0.11563	2.28125	0.0925	1.4375
		0.10625	2.55625	0.10625	2.525	0.10625	2.4	0.10625	3.275	0.085	2.45																					0.11575	2.1875	0.11575	2.5	0.11575	2.90625	0.11575	2.1875	0.11575	2.28125	0.0926	1.28125
		0.10638	2.68125	0.10638	2.30625	0.10638	2.275	0.10637	2.80625	0.0851	2.45																					0.11588	2.46875	0.11588	2.5625	0.11588	3.03125	0.11588	2.25	0.11588	2.34375	0.0927	1.3125
		0.1065	2.30625	0.1065	2.4	0.1065	2.65	0.1065	2.61875	0.0852	2.48125																					0.116	2.875	0.116	2.6875	0.116	3.25	0.116	2.3125	0.116	2.40625	0.0928	1.40625
		0.10663	2.4625	0.10663	2.55625	0.10663	2.61875	0.10662	2.4	0.0853	2.5125																					0.11613	2.84375	0.11613	2.78125	0.11613	3.34375	0.11613	2.3125	0.11613	2.4375	0.0929	1.65625
		0.10675	2.61875	0.10675	2.49375	0.10675	2.65	0.10675	2.36875	0.0854	2.45																					0.11625	2.8125	0.11625	2.96875	0.11625	3.46875	0.11625	2.25	0.11625	2.53125	0.093	1.84375
		0.10688	2.61875	0.10688	2.4	0.10688	2.5875	0.10687	2.24375	0.0855	2.45																					0.11638	2.84375	0.11638	3.03125	0.11638	3.75	0.11638	2.3125	0.11638	2.53125	0.0931	1.90625
		0.107	2.3375	0.107	2.55625	0.107	2.36875	0.107	2.11875	0.0856	2.45																					0.1165	2.71875	0.1165	2.9375	0.1165	3.84375	0.1165	2.46875	0.1165	2.46875	0.0932	1.875
		0.10713	2.3375	0.10713	2.55625	0.10713	2.0875	0.10712	2.3375	0.0857	2.48125																					0.11663	2.53125	0.11663	2.8125	0.11663	3.90625	0.11663	2.5625	0.11663	2.53125	0.0933	1.90625
		0.10725	2.4	0.10725	2.36875	0.10725	2.80625	0.10725	2.65	0.0858	2.45																					0.11675	1.9375	0.11675	2.6875	0.11675	3.9375	0.11675	2.5625	0.11675	2.53125	0.0934	1.96875
		0.10738	2.55625	0.10738	2.55625	0.10738	2.4625	0.10737	2.93125	0.0859	2.48125																					0.11688	1.90625	0.11688	2.53125	0.11688	3.75	0.11688	2.65625	0.11688	2.625	0.0935	2.15625
		0.1075	2.55625	0.1075	2.525	0.1075	2.4625	0.1075	2.2125	0.086	2.45																					0.117	1.78125	0.117	2.46875	0.117	3.59375	0.117	2.84375	0.117	2.75	0.0936	2.4375
		0.10763	2.4625	0.10763	2.55625	0.10763	2.4625	0.10762	2.11875	0.0861	2.48125																					0.11713	2.25	0.11713	2.28125	0.11713	3.4375	0.11713	2.96875	0.11713	2.75	0.0937	2.71875
		0.10775	2.4	0.10775	2.4625	0.10775	2.275	0.10775	2.2125	0.0862	2.45																					0.11725	2.5	0.11725	2.1875	0.11725	3.1875	0.11725	3.125	0.11725	2.875	0.0938	3
		0.10788	2.4625	0.10788	2.7125	0.10788	2.61875	0.10787	1.7125	0.0863	2.45																					0.11738	2.625	0.11738	2.03125	0.11738	3.03125	0.11738	3.21875	0.11738	2.84375	0.0939	3.25
		0.108	2.5875	0.108	2.525	0.108	2.3375	0.108	2.15	0.0864	2.48125																					0.1175	2.6875	0.1175	1.8125	0.1175	3	0.1175	3.3125	0.1175	3.03125	0.094	3.25
		0.10813	2.49375	0.10813	2.36875	0.10813	2.2125	0.10812	2.43125	0.0865	2.45																					0.11763	2.59375	0.11763	1.8125	0.11763	2.65625	0.11763	3.71875	0.11763	3.1875	0.0941	3.09375
		0.10825	2.4	0.10825	2.3375	0.10825	2.775	0.10825	2.4625	0.0866	2.45																					0.11775	2.4375	0.11775	1.90625	0.11775	2.375	0.11775	3.5	0.11775	3.3125	0.0942	2.90625
		0.10838	2.525	0.10838	2.5875	0.10838	2.8375	0.10837	2.4625	0.0867	2.45																					0.11788	2.40625	0.11788	1.90625	0.11788	2.25	0.11788	2.34375	0.11788	3.4375	0.0943	2.84375
		0.1085	2.55625	0.1085	2.43125	0.1085	2.61875	0.1085	2.8375	0.0868	2.41875																					0.118	2.15625	0.118	1.96875	0.118	2.125	0.118	1.875	0.118	3.65625	0.0944	2.78125
		0.10863	2.55625	0.10863	2.3375	0.10863	2.61875	0.10862	3.0875	0.0869	2.41875																					0.11813	1.875	0.11813	2	0.11813	2.125	0.11813	2	0.11813	3.78125	0.0945	2.75
		0.10875	2.36875	0.10875	2.525	0.10875	2.74375	0.10875	3.025	0.087	2.48125																					0.11825	1.78125	0.11825	2.0625	0.11825	2.3125	0.11825	2.25	0.11825	3.375	0.0946	2.78125
		0.10888	2.36875	0.10888	2.61875	0.10888	2.4625	0.10887	2.275	0.0871	2.45																					0.11838	1.78125	0.11838	2.15625	0.11838	2.40625	0.11838	2.25	0.11838	3.0625	0.0947	2.65625
		0.109	2.49375	0.109	2.55625	0.109	2.80625	0.109	2.4	0.0872	2.48125																					0.1185	2.09375	0.1185	2.28125	0.1185	2.6875	0.1185	2.09375	0.1185	2.75	0.0948	2.5625
		0.10913	2.4625	0.10913	2.43125	0.10913	2.4	0.10912	2.65	0.0873	2.48125																					0.11863	2.15625	0.11863	2.40625	0.11863	2.8125	0.11863	2.15625	0.11863	2.625	0.0949	2.375
		0.10925	2.43125	0.10925	2.5875	0.10925	2.4	0.10925	2.43125	0.0874	2.45																					0.11875	2.53125	0.11875	2.5	0.11875	3.125	0.11875	2.46875	0.11875	2.625	0.095	2
		0.10938	2.43125	0.10938	2.4625	0.10938	2.5875	0.10937	2.15	0.0875	2.48125																					0.11888	2.59375	0.11888	2.53125	0.11888	3.3125	0.11888	2.625	0.11888	2.5625	0.0951	1.8125
		0.1095	2.525	0.1095	2.49375	0.1095	2.55625	0.1095	2.24375	0.0876	2.41875																					0.119	2.625	0.119	2.59375	0.119	3.4375	0.119	2.5625	0.119	2.1875	0.0952	1.65625
		0.10963	2.49375	0.10963	2.36875	0.10963	2.3375	0.10962	2.4	0.0877	2.45																					0.11913	2.59375	0.11913	2.625	0.11913	3.9375	0.11913	2.34375	0.11913	1.9375	0.0953	1.625
		0.10975	2.36875	0.10975	2.30625	0.10975	2.80625	0.10975	2.775	0.0878	2.41875																					0.11925	2.59375	0.11925	2.71875	0.11925	4.03125	0.11925	2	0.11925	1.71875	0.0954	1.6875
		0.10988	2.3375	0.10988	2.49375	0.10988	2.86875	0.10987	2.05625	0.0879	2.41875																					0.11938	2.625	0.11938	2.75	0.11938	4.21875	0.11938	2.125	0.11938	1.53125	0.0955	1.78125
		0.11	2.24375	0.11	2.68125	0.11	2.275	0.11	2.18125	0.088	2.45																					0.1195	2.75	0.1195	2.6875	0.1195	4.28125	0.1195	2.34375	0.1195	1.5	0.0956	1.875
		0.11013	2.74375	0.11013	2.36875	0.11013	2.525	0.11012	2.5875	0.0881	2.45																					0.11963	2.75	0.11963	2.65625	0.11963	4.25	0.11963	2.21875	0.11963	1.5	0.0957	1.875
		0.11025	1.9	0.11025	2.36875	0.11025	2.4625	0.11025	2.65	0.0882	2.45																					0.11975	2.90625	0.11975	2.6875	0.11975	4.125	0.11975	2.1875	0.11975	1.75	0.0958	1.875
		0.11038	0.9625	0.11038	2.55625	0.11038	2.49375	0.11037	3.05625	0.0883	2.48125																					0.11988	2.96875	0.11988	2.8125	0.11988	4	0.11988	2.1875	0.11988	1.8125	0.0959	1.90625
		0.1105	2.86875	0.1105	2.5875	0.1105	2.5875	0.1105	2.61875	0.0884	2.48125																					0.12	3.28125	0.12	2.90625	0.12	3.90625	0.12	2.59375	0.12	1.84375	0.096	1.9375
		0.11063	3.525	0.11063	2.525	0.11063	2.18125	0.11062	2.4625	0.0885	2.45																					0.12013	3.46875	0.12013	3	0.12013	3.8125	0.12013	2.78125	0.12013	2	0.0961	2.09375
		0.11075	2.86875	0.11075	2.55625	0.11075	2.30625	0.11075	2.4	0.0886	2.45																					0.12025	3.71875	0.12025	3.0625	0.12025	3.65625	0.12025	2.6875	0.12025	2.375	0.0962	2.25
		0.11088	2.18125	0.11088	2.24375	0.11088	3.025	0.11087	2.30625	0.0887	2.48125																					0.12038	4.15625	0.12038	3.25	0.12038	3.34375	0.12038	2.53125	0.12038	2.75	0.0963	2.46875
		0.111	1.15	0.111	2.55625	0.111	2.2125	0.111	2.3375	0.0888	2.45																					0.1205	4.15625	0.1205	3.40625	0.1205	3.28125	0.1205	2.5625	0.1205	2.75	0.0964	2.5625
		0.11113	2.80625	0.11113	2.68125	0.11113	2.2125	0.11112	2.55625	0.0889	2.48125																					0.12063	3.96875	0.12063	3.4375	0.12063	3.15625	0.12063	2.625	0.12063	2.90625	0.0965	2.6875
		0.11125	3.775	0.11125	2.43125	0.11125	2.3375	0.11125	2.4625	0.089	2.48125																					0.12075	3.1875	0.12075	3.4375	0.12075	3.0625	0.12075	2.5625	0.12075	3.03125	0.0966	2.71875
		0.11138	2.3375	0.11138	2.3375	0.11138	2.9	0.11137	2.5875	0.0891	2.45																					0.12088	1.71875	0.12088	3.25	0.12088	3.0625	0.12088	2.5	0.12088	3.03125	0.0967	2.625
		0.1115	1.99375	0.1115	2.43125	0.1115	2.80625	0.1115	2.4625	0.0892	2.45																					0.121	1.25	0.121	3.03125	0.121	3.09375	0.121	2.3125	0.121	3.03125	0.0968	2.625
		0.11163	2.61875	0.11163	2.5875	0.11163	1.93125	0.11162	1.86875	0.0893	2.41875																					0.12113	1.6875	0.12113	2.8125	0.12113	3.1875	0.12113	2.21875	0.12113	3.03125	0.0969	2.59375
		0.11175	2.9625	0.11175	2.24375	0.11175	1.775	0.11175	2.025	0.0894	2.45																					0.12125	2.28125	0.12125	2.84375	0.12125	3.25	0.12125	2.3125	0.12125	2.9375	0.097	2.65625
		0.11188	3.05625	0.11188	2.36875	0.11188	3.15	0.11187	2.025	0.0895	2.41875																					0.12138	2.5	0.12138	2.53125	0.12138	3.40625	0.12138	2.4375	0.12138	2.75	0.0971	2.6875
		0.112	2.05625	0.112	2.525	0.112	2.9	0.112	2.525	0.0896	2.45																					0.1215	2.71875	0.1215	2.21875	0.1215	3.5	0.1215	2.28125	0.1215	2.53125	0.0972	2.8125
		0.11213	2.43125	0.11213	2.49375	0.11213	2.24375	0.11212	2.74375	0.0897	2.48125																					0.12163	2.53125	0.12163	1.96875	0.12163	3.6875	0.12163	2.21875	0.12163	2.25	0.0973	2.875
		0.11225	2.68125	0.11225	2.3375	0.11225	2.36875	0.11225	2.18125	0.0898	2.45																					0.12175	2.5625	0.12175	1.8125	0.12175	3.75	0.12175	2.34375	0.12175	2.1875	0.0974	2.84375
		0.11238	3.05625	0.11238	2.4	0.11238	2.4	0.11237	1.99375	0.0899	2.48125																					0.12188	2.65625	0.12188	1.75	0.12188	3.84375	0.12188	2.34375	0.12188	2.09375	0.0975	2.8125
		0.1125	2.525	0.1125	2.525	0.1125	2.55625	0.1125	2.0875	0.09	2.45																					0.122	2.6875	0.122	1.65625	0.122	3.875	0.122	2.34375	0.122	1.96875	0.0976	2.875
		0.11263	2.18125	0.11263	2.93125	0.11263	2.7125	0.11262	2.18125	0.0901	2.45																					0.12213	2.0625	0.12213	1.6875	0.12213	3.8125	0.12213	2.3125	0.12213	1.9375	0.0977	2.96875
		0.11275	2.05625	0.11275	2.3375	0.11275	2.025	0.11275	2.36875	0.0902	2.41875																					0.12225	1.8125	0.12225	1.65625	0.12225	3.75	0.12225	2.3125	0.12225	1.84375	0.0978	3.09375
		0.11288	2.4	0.11288	2.2125	0.11288	2.36875	0.11287	1.80625	0.0903	2.3875																					0.12238	1.40625	0.12238	1.71875	0.12238	3.625	0.12238	2.3125	0.12238	1.8125	0.0979	3.375
		0.113	2.68125	0.113	2.5875	0.113	2.9625	0.113	2.36875	0.0904	2.45																					0.1225	1.46875	0.1225	1.78125	0.1225	3.5	0.1225	2.3125	0.1225	1.8125	0.098	3.6875
		0.11313	2.4625	0.11313	2.43125	0.11313	2.43125	0.11312	2.68125	0.0905	2.45																					0.12263	2.15625	0.12263	2.1875	0.12263	3.5	0.12263	2.3125	0.12263	1.90625	0.0981	3.90625
		0.11325	2.5875	0.11325	2.30625	0.11325	2.30625	0.11325	2.65	0.0906	2.48125																					0.12275	2.46875	0.12275	2.28125	0.12275	3.4375	0.12275	2.21875	0.12275	2	0.0982	3.9375
		0.11338	2.65	0.11338	2.5875	0.11338	2.65	0.11337	3.30625	0.0907	2.48125																					0.12288	2.84375	0.12288	2.5625	0.12288	3.4375	0.12288	2.28125	0.12288	2.09375	0.0983	3.59375
		0.1135	2.65	0.1135	2.5875	0.1135	2.36875	0.1135	2.775	0.0908	2.45																					0.123	2.9375	0.123	2.59375	0.123	3.46875	0.123	2.375	0.123	2.125	0.0984	3.25
		0.11363	2.2125	0.11363	2.11875	0.11363	2.24375	0.11362	2.86875	0.0909	2.41875																					0.12313	2.78125	0.12313	2.78125	0.12313	3.40625	0.12313	2.53125	0.12313	2.125	0.0985	2.90625
		0.11375	1.93125	0.11375	2.525	0.11375	2.68125	0.11375	2.61875	0.091	2.45																					0.12325	2.71875	0.12325	2.96875	0.12325	3.46875	0.12325	2.59375	0.12325	2.1875	0.0986	2.625
		0.11388	1.9625	0.11388	2.4625	0.11388	2.3375	0.11387	2.61875	0.0911	2.45																					0.12338	2.59375	0.12338	3	0.12338	3.53125	0.12338	2.59375	0.12338	2.3125	0.0987	2.46875
		0.114	2.74375	0.114	2.3375	0.114	2.43125	0.114	2.4	0.0912	2.45																					0.1235	2.34375	0.1235	3.03125	0.1235	3.78125	0.1235	2.5625	0.1235	2.4375	0.0988	2.4375
		0.11413	2.775	0.11413	2.5875	0.11413	2.8375	0.11412	2.4625	0.0913	2.48125																					0.12363	2.125	0.12363	2.96875	0.12363	4	0.12363	2.71875	0.12363	2.46875	0.0989	2.53125
		0.11425	2.4	0.11425	2.525	0.11425	2.525	0.11425	2.275	0.0914	2.41875																					0.12375	1.84375	0.12375	2.84375	0.12375	4.125	0.12375	3.0625	0.12375	2.53125	0.099	2.46875
		0.11438	2.24375	0.11438	2.4625	0.11438	2.025	0.11437	2.525	0.0915	2.41875																					0.12388	1.78125	0.12388	2.6875	0.12388	4.21875	0.12388	3.15625	0.12388	2.5	0.0991	2.28125
		0.1145	2.30625	0.1145	2.86875	0.1145	2.9	0.1145	2.525	0.0916	2.3875																					0.124	1.9375	0.124	2.46875	0.124	4.3125	0.124	3.1875	0.124	2.625	0.0992	1.9375
		0.11463	2.5875	0.11463	2.43125	0.11463	2.55625	0.11462	2.18125	0.0917	2.41875																					0.12413	2.28125	0.12413	2.375	0.12413	4.40625	0.12413	3.28125	0.12413	2.6875	0.0993	1.5625
		0.11475	2.55625	0.11475	2.3375	0.11475	2.3375	0.11475	2.30625	0.0918	2.41875																					0.12425	2.5625	0.12425	2.15625	0.12425	4.40625	0.12425	3.5625	0.12425	2.6875	0.0994	1.25
		0.11488	2.74375	0.11488	2.74375	0.11488	2.4	0.11487	2.80625	0.0919	2.48125																					0.12438	2.6875	0.12438	2	0.12438	4.28125	0.12438	3.5625	0.12438	2.875	0.0995	1.125
		0.115	2.65	0.115	2.18125	0.115	2.4625	0.115	2.61875	0.092	2.48125																					0.1245	2.625	0.1245	1.84375	0.1245	3.90625	0.1245	2.53125	0.1245	2.875	0.0996	1.1875
		0.11513	2.3375	0.11513	2.275	0.11513	2.5875	0.11512	2.18125	0.0921	2.45																					0.12463	2.46875	0.12463	1.8125	0.12463	3.78125	0.12463	1.96875	0.12463	3	0.0997	1.40625
		0.11525	2.05625	0.11525	2.49375	0.11525	2.4625	0.11525	2.0875	0.0922	2.45																					0.12475	2.25	0.12475	1.78125	0.12475	3.4375	0.12475	2.21875	0.12475	3.03125	0.0998	1.8125
		0.11538	2.11875	0.11538	2.36875	0.11538	1.9625	0.11537	2.05625	0.0923	2.45																					0.12488	2.15625	0.12488	1.875	0.12488	3.125	0.12488	2.21875	0.12488	3.15625	0.0999	2.09375
		0.1155	3.025	0.1155	2.15	0.1155	2.525	0.1155	1.99375	0.0924	2.41875																					0.125	1.875	0.125	1.9375	0.125	2.875	0.125	2.25	0.125	3.4375	0.1	2.28125
		0.11563	2.68125	0.11563	2.61875	0.11563	3.0875	0.11562	2.80625	0.0925	2.48125																					0.12513	1.75	0.12513	2	0.12513	2.53125	0.12513	2.0625	0.12513	3.625	0.1001	2.34375
		0.11575	2.68125	0.11575	2.775	0.11575	2.30625	0.11575	3.11875	0.0926	2.45																					0.12525	1.6875	0.12525	2.03125	0.12525	2.375	0.12525	2.15625	0.12525	3.8125	0.1002	2.28125
		0.11588	2.9625	0.11588	2.36875	0.11588	2.36875	0.11587	2.7125	0.0927	2.41875																					0.12538	1.96875	0.12538	2.21875	0.12538	2	0.12538	2.53125	0.12538	3.75	0.1003	2.21875
		0.116	2.4625	0.116	2.43125	0.116	2.4	0.116	2.15	0.0928	2.45																					0.1255	2.125	0.1255	2.1875	0.1255	1.625	0.1255	2.5625	0.1255	3.3125	0.1004	2.28125
		0.11613	2.025	0.11613	2.65	0.11613	2.80625	0.11612	2.4	0.0929	2.45																					0.12563	2.375	0.12563	2.34375	0.12563	1.5	0.12563	2.5	0.12563	3.125	0.1005	2.59375
		0.11625	1.4625	0.11625	2.36875	0.11625	2.86875	0.11625	2.5875	0.093	2.48125																					0.12575	2.5625	0.12575	2.46875	0.12575	1.46875	0.12575	2.09375	0.12575	2.78125	0.1006	2.875
		0.11638	2.0875	0.11638	2.36875	0.11638	2.55625	0.11637	2.65	0.0931	2.41875																					0.12588	2.53125	0.12588	2.5	0.12588	1.5	0.12588	2.03125	0.12588	2.75	0.1007	3.21875
		0.1165	2.49375	0.1165	2.49375	0.1165	2.2125	0.1165	3.05625	0.0932	2.3875																					0.126	2.46875	0.126	2.59375	0.126	1.625	0.126	2.1875	0.126	2.6875	0.1008	3.46875
		0.11663	3.4625	0.11663	2.775	0.11663	2.8375	0.11662	2.80625	0.0933	2.45																					0.12613	2.53125	0.12613	2.625	0.12613	1.75	0.12613	2.28125	0.12613	2.4375	0.1009	3.4375
		0.11675	3.4	0.11675	2.36875	0.11675	2.525	0.11675	2.8375	0.0934	2.45																					0.12625	2.5625	0.12625	2.71875	0.12625	1.8125	0.12625	2.25	0.12625	2.09375	0.101	3.25
		0.11688	2.15	0.11688	2.24375	0.11688	2.4625	0.11687	2.18125	0.0935	2.45																					0.12638	2.59375	0.12638	2.71875	0.12638	1.84375	0.12638	2.15625	0.12638	1.75	0.1011	3.03125
		0.117	2.65	0.117	2.8375	0.117	2.05625	0.117	2.05625	0.0936	2.45																					0.1265	2.6875	0.1265	2.71875	0.1265	2	0.1265	2.1875	0.1265	1.5625	0.1012	2.59375
		0.11713	2.68125	0.11713	2.7125	0.11713	2.15	0.11712	1.68125	0.0937	2.45																					0.12663	2.8125	0.12663	2.65625	0.12663	2.1875	0.12663	2.375	0.12663	1.46875	0.1013	2.40625
		0.11725	2.2125	0.11725	2.2125	0.11725	2.24375	0.11725	2.2125	0.0938	2.45																					0.12675	3	0.12675	2.65625	0.12675	2.40625	0.12675	2.71875	0.12675	1.53125	0.1014	2.21875
		0.11738	2.025	0.11738	2.11875	0.11738	2.18125	0.11737	2.55625	0.0939	2.45																					0.12688	3.125	0.12688	2.71875	0.12688	2.4375	0.12688	2.65625	0.12688	1.5625	0.1015	2.21875
		0.1175	2.15	0.1175	2.43125	0.1175	2.275	0.1175	2.99375	0.094	2.48125																					0.127	3.21875	0.127	2.78125	0.127	2.46875	0.127	2.46875	0.127	1.59375	0.1016	2.28125
		0.11763	2.4625	0.11763	2.4	0.11763	2.36875	0.11762	2.4	0.0941	2.45																					0.12713	3.5625	0.12713	3.03125	0.12713	2.34375	0.12713	2.59375	0.12713	1.71875	0.1017	2.25
		0.11775	3.30625	0.11775	2.4	0.11775	2.5875	0.11775	2.24375	0.0942	2.45																					0.12725	3.625	0.12725	3.09375	0.12725	2.125	0.12725	2.6875	0.12725	1.9375	0.1018	2.09375
		0.11788	2.4625	0.11788	2.93125	0.11788	2.3375	0.11787	2.30625	0.0943	2.41875																					0.12738	4.09375	0.12738	3.21875	0.12738	2.03125	0.12738	2.65625	0.12738	2.125	0.1019	1.875
		0.118	2.36875	0.118	2.36875	0.118	2.8375	0.118	2.65	0.0944	2.45																					0.1275	4.0625	0.1275	3.4375	0.1275	1.8125	0.1275	2.3125	0.1275	2.5625	0.102	1.625
		0.11813	2.025	0.11813	2.49375	0.11813	2.93125	0.11812	2.5875	0.0945	2.45																					0.12763	3.28125	0.12763	3.53125	0.12763	1.75	0.12763	2.1875	0.12763	2.65625	0.1021	1.375
		0.11825	2.775	0.11825	2.2125	0.11825	2.9625	0.11825	2.4625	0.0946	2.45																					0.12775	1.53125	0.12775	3.53125	0.12775	1.625	0.12775	2.25	0.12775	2.75	0.1022	1.25
		0.11838	2.86875	0.11838	2.3375	0.11838	2.80625	0.11837	2.55625	0.0947	2.48125																					0.12788	1.25	0.12788	3.25	0.12788	1.5	0.12788	2.40625	0.12788	2.84375	0.1023	1.25
		0.1185	2.65	0.1185	2.3375	0.1185	2.68125	0.1185	2.525	0.0948	2.45																					0.128	1.25	0.128	2.9375	0.128	1.28125	0.128	2.375	0.128	2.875	0.1024	1.5
		0.11863	2.36875	0.11863	2.7125	0.11863	2.49375	0.11862	2.525	0.0949	2.48125																					0.12813	1.84375	0.12813	2.8125	0.12813	1.21875	0.12813	2.25	0.12813	3	0.1025	1.71875
		0.11875	2.3375	0.11875	2.4625	0.11875	2.7125	0.11875	2.525	0.095	2.45																					0.12825	2.5625	0.12825	2.84375	0.12825	1.125	0.12825	2.25	0.12825	3.03125	0.1026	1.875
		0.11888	2.61875	0.11888	2.43125	0.11888	3.0875	0.11887	2.55625	0.0951	2.41875																					0.12838	2.90625	0.12838	2.5	0.12838	1.15625	0.12838	2.25	0.12838	3.03125	0.1027	2
		0.119	2.275	0.119	2.7125	0.119	2.80625	0.119	2.275	0.0952	2.45																					0.1285	2.8125	0.1285	2.09375	0.1285	1.21875	0.1285	2.34375	0.1285	2.96875	0.1028	2
		0.11913	2.275	0.11913	2.43125	0.11913	2.99375	0.11912	2.8375	0.0953	2.48125																					0.12863	2.5625	0.12863	1.9375	0.12863	1.375	0.12863	2.375	0.12863	2.625	0.1029	1.96875
		0.11925	2.5875	0.11925	2.61875	0.11925	2.8375	0.11925	2.49375	0.0954	2.45																					0.12875	2.59375	0.12875	1.75	0.12875	1.5	0.12875	2.28125	0.12875	2.3125	0.103	1.90625
		0.11938	2.43125	0.11938	2.43125	0.11938	2.525	0.11937	2.9625	0.0955	2.45																					0.12888	2.5625	0.12888	1.71875	0.12888	1.6875	0.12888	2.28125	0.12888	2.25	0.1031	1.96875
		0.1195	2.30625	0.1195	2.3375	0.1195	2.11875	0.1195	2.9	0.0956	2.48125																					0.129	2.1875	0.129	1.625	0.129	1.78125	0.129	2.21875	0.129	2.1875	0.1032	2.03125
		0.11963	2.61875	0.11963	2.8375	0.11963	1.74375	0.11962	2.55625	0.0957	2.45																					0.12913	1.75	0.12913	1.625	0.12913	2.21875	0.12913	2.28125	0.12913	2.125	0.1033	2.1875
		0.11975	2.43125	0.11975	2.7125	0.11975	1.8375	0.11975	3.025	0.0958	2.5125																					0.12925	1.46875	0.12925	1.65625	0.12925	2.25	0.12925	2.21875	0.12925	2.0625	0.1034	2.28125
		0.11988	1.9	0.11988	2.11875	0.11988	1.9625	0.11987	2.525	0.0959	2.45																					0.12938	1.3125	0.12938	1.625	0.12938	2.53125	0.12938	2.21875	0.12938	1.9375	0.1035	2.34375
		0.12	2.68125	0.12	2.61875	0.12	2.3375	0.12	2.05625	0.096	2.48125																					0.1295	1.625	0.1295	1.75	0.1295	2.625	0.1295	2.15625	0.1295	1.8125	0.1036	2.3125
		0.12013	3.24375	0.12013	2.24375	0.12013	2.4625	0.12012	2.025	0.0961	2.48125																					0.12963	2.15625	0.12963	2.15625	0.12963	2.65625	0.12963	2.3125	0.12963	1.8125	0.1037	2.21875
		0.12025	1.4	0.12025	2.025	0.12025	2.525	0.12025	2.525	0.0962	2.48125																					0.12975	2.65625	0.12975	2.34375	0.12975	2.6875	0.12975	2.46875	0.12975	1.875	0.1038	2.09375
		0.12038	0.7125	0.12038	2.5875	0.12038	2.55625	0.12037	2.3375	0.0963	2.41875																					0.12988	2.9375	0.12988	2.53125	0.12988	2.625	0.12988	2.5	0.12988	1.9375	0.1039	2.09375
		0.1205	1.0875	0.1205	2.65	0.1205	2.15	0.1205	3.11875	0.0964	2.45																					0.13	2.84375	0.13	2.625	0.13	2.59375	0.13	2.53125	0.13	2	0.104	1.96875
		0.12063	4.11875	0.12063	2.18125	0.12063	2.05625	0.12062	2.86875	0.0965	2.45																					0.13013	2.6875	0.13013	2.75	0.13013	2.59375	0.13013	2.65625	0.13013	2	0.1041	2.0625
		0.12075	4.9625	0.12075	2.4625	0.12075	1.4625	0.12075	2.43125	0.0966	2.48125																					0.13025	2.6875	0.13025	2.96875	0.13025	2.59375	0.13025	2.84375	0.13025	2.03125	0.1042	2.1875
		0.12088	2.80625	0.12088	2.55625	0.12088	1.68125	0.12087	2.05625	0.0967	2.48125																					0.13038	2.5	0.13038	3.03125	0.13038	2.65625	0.13038	2.90625	0.13038	2.09375	0.1043	2.3125
		0.121	1.18125	0.121	2.525	0.121	2.11875	0.121	2.3375	0.0968	2.48125																					0.1305	2.09375	0.1305	3	0.1305	2.65625	0.1305	2.96875	0.1305	2.21875	0.1044	2.46875
		0.12113	0.68125	0.12113	2.275	0.12113	3.525	0.12112	2.7125	0.0969	2.41875																					0.13063	1.78125	0.13063	2.84375	0.13063	2.625	0.13063	3.125	0.13063	2.28125	0.1045	2.6875
		0.12125	3.025	0.12125	2.275	0.12125	3.68125	0.12125	2.775	0.097	2.45																					0.13075	1.8125	0.13075	2.84375	0.13075	2.625	0.13075	3.21875	0.13075	2.4375	0.1046	2.9375
		0.12138	3.11875	0.12138	2.93125	0.12138	2.74375	0.12137	2.2125	0.0971	2.45																					0.13088	2.03125	0.13088	2.625	0.13088	2.78125	0.13088	3.40625	0.13088	2.46875	0.1047	3.09375
		0.1215	2.11875	0.1215	2.4625	0.1215	2.65	0.1215	2.11875	0.0972	2.45																					0.131	2.28125	0.131	2.4375	0.131	2.875	0.131	3.71875	0.131	2.59375	0.1048	3.3125
		0.12163	2.025	0.12163	2.4	0.12163	2.525	0.12162	2.15	0.0973	2.45																					0.13113	2.65625	0.13113	2.28125	0.13113	2.9375	0.13113	3.1875	0.13113	2.65625	0.1049	3.5625
		0.12175	2.55625	0.12175	2.43125	0.12175	2.30625	0.12175	2.4625	0.0974	2.48125																					0.13125	2.6875	0.13125	2.03125	0.13125	3.03125	0.13125	2.40625	0.13125	2.75	0.105	3.3125
		0.12188	3.0875	0.12188	2.43125	0.12188	2.3375	0.12187	2.2125	0.0975	2.45																					0.13138	2.625	0.13138	1.84375	0.13138	3.125	0.13138	2	0.13138	2.875	0.1051	3.15625
		0.122	2.525	0.122	2.275	0.122	2.4	0.122	1.99375	0.0976	2.45																					0.1315	2.5	0.1315	1.71875	0.1315	3.21875	0.1315	2.3125	0.1315	2.96875	0.1052	3.03125
		0.12213	1.86875	0.12213	2.275	0.12213	2.86875	0.12212	2.525	0.0977	2.5125																					0.13163	2.40625	0.13163	1.78125	0.13163	3.1875	0.13163	2.25	0.13163	3.03125	0.1053	2.53125
		0.12225	1.74375	0.12225	2.80625	0.12225	3.80625	0.12225	2.4625	0.0978	2.45																					0.13175	2.28125	0.13175	1.8125	0.13175	3.25	0.13175	2.21875	0.13175	3.125	0.1054	2.40625
		0.12238	2.36875	0.12238	2.36875	0.12238	3.11875	0.12237	2.43125	0.0979	2.45																					0.13188	2.03125	0.13188	1.84375	0.13188	3.125	0.13188	2.1875	0.13188	3.3125	0.1055	2.1875
		0.1225	2.5875	0.1225	2.55625	0.1225	2.775	0.1225	2.5875	0.098	2.48125																					0.132	1.84375	0.132	1.90625	0.132	2.9375	0.132	2.5	0.132	3.46875	0.1056	2.15625
		0.12263	2.61875	0.12263	2.775	0.12263	2.55625	0.12262	2.9	0.0981	2.48125																					0.13213	1.8125	0.13213	2	0.13213	2.625	0.13213	2.5625	0.13213	3.65625	0.1057	2.1875
		0.12275	2.4625	0.12275	2.24375	0.12275	2.4625	0.12275	2.9625	0.0982	2.48125																					0.13225	2	0.13225	2.15625	0.13225	2.09375	0.13225	2.53125	0.13225	3.875	0.1058	2
		0.12288	2.61875	0.12288	2.68125	0.12288	1.74375	0.12287	2.4	0.0983	2.45																					0.13238	2.09375	0.13238	2.1875	0.13238	1.9375	0.13238	2.4375	0.13238	3.9375	0.1059	1.84375
		0.123	2.5875	0.123	2.86875	0.123	1.7125	0.123	2.55625	0.0984	2.48125																					0.1325	2.28125	0.1325	2.375	0.1325	1.5625	0.1325	2.125	0.1325	3.78125	0.106	1.59375
		0.12313	2.55625	0.12313	2.43125	0.12313	1.93125	0.12312	2.30625	0.0985	2.48125																					0.13263	2.46875	0.13263	2.4375	0.13263	1.46875	0.13263	2.15625	0.13263	3	0.1061	1.34375
		0.12325	2.49375	0.12325	2.43125	0.12325	2.4	0.12325	2.9	0.0986	2.48125																					0.13275	2.46875	0.13275	2.4375	0.13275	1.125	0.13275	2.3125	0.13275	2.875	0.1062	1.09375
		0.12338	2.43125	0.12338	2.61875	0.12338	2.4625	0.12337	2.43125	0.0987	2.45																					0.13288	2.4375	0.13288	2.53125	0.13288	0.84375	0.13288	2.34375	0.13288	2.875	0.1063	0.96875
		0.1235	2.74375	0.1235	2.275	0.1235	2.55625	0.1235	2.55625	0.0988	2.48125																					0.133	2.53125	0.133	2.625	0.133	0.75	0.133	2.21875	0.133	2.5625	0.1064	1.15625
		0.12363	2.8375	0.12363	2.3375	0.12363	2.5875	0.12362	2.30625	0.0989	2.48125																					0.13313	2.46875	0.13313	2.6875	0.13313	0.59375	0.13313	2.125	0.13313	2.1875	0.1065	1.34375
		0.12375	2.525	0.12375	2.4625	0.12375	2.525	0.12375	1.86875	0.099	2.5125																					0.13325	2.4375	0.13325	2.6875	0.13325	0.59375	0.13325	2.25	0.13325	1.875	0.1066	1.65625
		0.12388	2.61875	0.12388	2.55625	0.12388	2.275	0.12387	2.05625	0.0991	2.48125																					0.13338	2.53125	0.13338	2.6875	0.13338	0.625	0.13338	2.65625	0.13338	1.75	0.1067	2.0625
		0.124	2.65	0.124	2.2125	0.124	2.24375	0.124	2.2125	0.0992	2.48125																					0.1335	2.6875	0.1335	2.65625	0.1335	0.8125	0.1335	2.71875	0.1335	1.59375	0.1068	2.15625
		0.12413	1.99375	0.12413	2.80625	0.12413	2.36875	0.12412	2.61875	0.0993	2.48125																					0.13363	2.75	0.13363	2.6875	0.13363	1.125	0.13363	2.53125	0.13363	1.5	0.1069	2.34375
		0.12425	3.275	0.12425	2.9	0.12425	2.4	0.12425	2.86875	0.0994	2.48125																					0.13375	2.9375	0.13375	2.6875	0.13375	1.375	0.13375	2.5625	0.13375	1.53125	0.107	2.34375
		0.12438	3.525	0.12438	2.18125	0.12438	2.11875	0.12437	2.24375	0.0995	2.48125																					0.13388	3.1875	0.13388	2.84375	0.13388	1.53125	0.13388	2.75	0.13388	1.53125	0.1071	2.375
		0.1245	1.93125	0.1245	2.55625	0.1245	1.9625	0.1245	2.4	0.0996	2.45																					0.134	3.34375	0.134	3.03125	0.134	1.8125	0.134	2.75	0.134	1.5625	0.1072	2.53125
		0.12463	0.68125	0.12463	2.65	0.12463	2.275	0.12462	2.4	0.0997	2.48125																					0.13413	3.4375	0.13413	3.15625	0.13413	1.9375	0.13413	2.53125	0.13413	1.53125	0.1073	2.65625
		0.12475	0.9625	0.12475	2.5875	0.12475	2.43125	0.12475	2.86875	0.0998	2.45																					0.13425	3.6875	0.13425	3.1875	0.13425	2.40625	0.13425	2.46875	0.13425	1.84375	0.1074	3
		0.12488	4.15	0.12488	2.4	0.12488	2.36875	0.12487	2.525	0.0999	2.5125																					0.13438	4.15625	0.13438	3.40625	0.13438	2.5	0.13438	2.21875	0.13438	2.125	0.1075	3.34375
		0.125	5.025	0.125	2.93125	0.125	2.99375	0.125	2.49375	0.1	2.48125																					0.1345	4.09375	0.1345	3.5625	0.1345	2.53125	0.1345	2.3125	0.1345	2.34375	0.1076	3.46875
		0.12513	2.80625	0.12513	2.43125	0.12513	3.18125	0.12512	2.9625	0.1001	2.5125																					0.13463	2.65625	0.13463	3.59375	0.13463	2.5	0.13463	2.3125	0.13463	2.625	0.1077	3.65625
		0.12525	1.36875	0.12525	2.0875	0.12525	3.11875	0.12525	2.8375	0.1002	2.45																					0.13475	2.15625	0.13475	3.28125	0.13475	2.375	0.13475	2.21875	0.13475	2.75	0.1078	3.5
		0.12538	1.5875	0.12538	2.61875	0.12538	2.68125	0.12537	2.49375	0.1003	2.48125																					0.13488	1.21875	0.13488	3.0625	0.13488	2.125	0.13488	2.25	0.13488	2.875	0.1079	3.21875
		0.1255	3.275	0.1255	2.3375	0.1255	2.55625	0.1255	2.275	0.1004	2.45																					0.135	1.03125	0.135	2.90625	0.135	1.96875	0.135	2.28125	0.135	2.90625	0.108	2.90625
		0.12563	2.86875	0.12563	2.025	0.12563	2.36875	0.12562	3.0875	0.1005	2.48125																					0.13513	2.0625	0.13513	2.875	0.13513	1.8125	0.13513	2.375	0.13513	3.03125	0.1081	2.65625
		0.12575	1.61875	0.12575	2.55625	0.12575	2.4	0.12575	2.65	0.1006	2.48125																					0.13525	2.71875	0.13525	2.75	0.13525	1.71875	0.13525	2.375	0.13525	3.09375	0.1082	2.5
		0.12588	1.275	0.12588	2.55625	0.12588	2.49375	0.12587	3.9625	0.1007	2.48125																					0.13538	2.9375	0.13538	2.28125	0.13538	1.71875	0.13538	2.3125	0.13538	3.0625	0.1083	2.40625
		0.126	3.18125	0.126	2.49375	0.126	2.99375	0.126	4.05625	0.1008	2.48125																					0.1355	2.59375	0.1355	1.96875	0.1355	1.59375	0.1355	2.3125	0.1355	2.9375	0.1084	2.40625
		0.12613	3.49375	0.12613	2.55625	0.12613	3.18125	0.12612	1.18125	0.1009	2.48125																					0.13563	2.46875	0.13563	1.8125	0.13563	1.5625	0.13563	2.28125	0.13563	2.65625	0.1085	2.34375
		0.12625	2.49375	0.12625	2.49375	0.12625	3.3375	0.12625	2.36875	0.101	2.5125																					0.13575	2.53125	0.13575	1.6875	0.13575	1.4375	0.13575	2.3125	0.13575	2.53125	0.1086	2.21875
		0.12638	1.4	0.12638	2.525	0.12638	2.4625	0.12637	1.65	0.1011	2.45																					0.13588	2.5625	0.13588	1.65625	0.13588	1.46875	0.13588	2.25	0.13588	2.34375	0.1087	2.125
		0.1265	2.3375	0.1265	2.5875	0.1265	2.18125	0.1265	2.80625	0.1012	2.45																					0.136	2.40625	0.136	1.65625	0.136	1.5	0.136	2.15625	0.136	2.25	0.1088	1.90625
		0.12663	2.7125	0.12663	2.43125	0.12663	2.43125	0.12662	1.65	0.1013	2.5125																					0.13613	1.96875	0.13613	1.59375	0.13613	1.71875	0.13613	2.1875	0.13613	2.09375	0.1089	1.71875
		0.12675	2.80625	0.12675	2.5875	0.12675	2.30625	0.12675	1.55625	0.1014	2.48125																					0.13625	1.5	0.13625	1.59375	0.13625	2.09375	0.13625	2.3125	0.13625	2	0.109	1.6875
		0.12688	2.275	0.12688	2.11875	0.12688	1.99375	0.12687	1.775	0.1015	2.48125																					0.13638	1.625	0.13638	1.9375	0.13638	2.09375	0.13638	2.40625	0.13638	1.90625	0.1091	1.71875
		0.127	2.3375	0.127	2.2125	0.127	1.775	0.127	2.80625	0.1016	2.48125																					0.1365	1.96875	0.1365	2.09375	0.1365	2.4375	0.1365	2.5	0.1365	1.8125	0.1092	1.9375
		0.12713	2.4625	0.12713	2.55625	0.12713	2.4	0.12712	1.4625	0.1017	2.48125																					0.13663	2.5625	0.13663	2.28125	0.13663	2.6875	0.13663	2.46875	0.13663	1.8125	0.1093	2.21875
		0.12725	2.55625	0.12725	2.49375	0.12725	2.68125	0.12725	1.8375	0.1018	2.48125																					0.13675	2.9375	0.13675	2.53125	0.13675	3.03125	0.13675	2.5625	0.13675	1.90625	0.1094	2.4375
		0.12738	2.275	0.12738	2.86875	0.12738	2.4625	0.12737	1.68125	0.1019	2.48125																					0.13688	2.90625	0.13688	2.59375	0.13688	3.3125	0.13688	2.8125	0.13688	1.96875	0.1095	2.71875
		0.1275	2.3375	0.1275	2.3375	0.1275	2.18125	0.1275	1.93125	0.102	2.45																					0.137	2.71875	0.137	2.8125	0.137	3.40625	0.137	2.8125	0.137	1.90625	0.1096	2.78125
		0.12763	2.9	0.12763	2.15	0.12763	2.24375	0.12762	2.93125	0.1021	2.48125																					0.13713	2.65625	0.13713	3	0.13713	3.375	0.13713	2.875	0.13713	1.9375	0.1097	2.875
		0.12775	3.0875	0.12775	2.7125	0.12775	2.8375	0.12775	2.93125	0.1022	2.48125																					0.13725	2.6875	0.13725	3.09375	0.13725	3.375	0.13725	2.96875	0.13725	2.03125	0.1098	2.90625
		0.12788	2.5875	0.12788	2.55625	0.12788	2.49375	0.12787	3.61875	0.1023	2.45																					0.13738	2.375	0.13738	3.09375	0.13738	3.25	0.13738	3.125	0.13738	2.1875	0.1099	2.90625
		0.128	2.30625	0.128	2.43125	0.128	2.11875	0.128	2.2125	0.1024	2.45																					0.1375	2.25	0.1375	2.9375	0.1375	3	0.1375	3.21875	0.1375	2.1875	0.11	2.9375
		0.12813	2.4625	0.12813	2.80625	0.12813	2.4	0.12812	1.9	0.1025	2.5125																					0.13763	1.8125	0.13763	2.875	0.13763	2.84375	0.13763	3.34375	0.13763	2.3125	0.1101	3.0625
		0.12825	2.55625	0.12825	2.5875	0.12825	2.4625	0.12825	2.18125	0.1026	2.45																					0.13775	1.96875	0.13775	2.65625	0.13775	2.6875	0.13775	3.5625	0.13775	2.375	0.1102	3.21875
		0.12838	2.4	0.12838	2.18125	0.12838	2.11875	0.12837	3.0875	0.1027	2.45																					0.13788	2.21875	0.13788	2.40625	0.13788	2.625	0.13788	3.375	0.13788	2.5	0.1103	3.3125
		0.1285	3.30625	0.1285	2.68125	0.1285	2.025	0.1285	3.525	0.1028	2.45																					0.138	2.5	0.138	2.40625	0.138	2.59375	0.138	2.375	0.138	2.5625	0.1104	3.3125
		0.12863	3.30625	0.12863	2.49375	0.12863	2.275	0.12862	3.30625	0.1029	2.48125																					0.13813	2.59375	0.13813	2.125	0.13813	2.5625	0.13813	2.15625	0.13813	2.6875	0.1105	3.34375
		0.12875	2.15	0.12875	2.05625	0.12875	2.525	0.12875	2.86875	0.103	2.5125																					0.13825	2.5625	0.13825	1.84375	0.13825	2.53125	0.13825	2.40625	0.13825	2.875	0.1106	3.21875
		0.12888	1.5875	0.12888	2.525	0.12888	2.43125	0.12887	3.3375	0.1031	2.48125																					0.13838	2.4375	0.13838	1.78125	0.13838	2.53125	0.13838	2.375	0.13838	2.9375	0.1107	3.15625
		0.129	1.7125	0.129	2.2125	0.129	2.49375	0.129	2.4625	0.1032	2.45																					0.1385	2.375	0.1385	1.78125	0.1385	2.59375	0.1385	2.0625	0.1385	3.09375	0.1108	3.09375
		0.12913	3.18125	0.12913	2.525	0.12913	2.9625	0.12912	1.43125	0.1033	2.48125																					0.13863	2.28125	0.13863	1.84375	0.13863	2.625	0.13863	2.0625	0.13863	3.1875	0.1109	3.15625
		0.12925	4.525	0.12925	2.8375	0.12925	3.11875	0.12925	1.24375	0.1034	2.41875																					0.13875	2.25	0.13875	1.84375	0.13875	2.6875	0.13875	2.375	0.13875	3.46875	0.111	3.28125
		0.12938	2.80625	0.12938	2.4625	0.12938	2.8375	0.12937	4.3375	0.1035	2.48125																					0.13888	2.03125	0.13888	1.84375	0.13888	2.71875	0.13888	2.5625	0.13888	3.65625	0.1111	3.4375
		0.1295	2.15	0.1295	2.30625	0.1295	2.55625	0.1295	2.025	0.1036	2.45																					0.139	1.8125	0.139	1.96875	0.139	2.71875	0.139	2.46875	0.139	3.71875	0.1112	3.75
		0.12963	1.3375	0.12963	2.68125	0.12963	2.4625	0.12962	1.275	0.1037	2.41875																					0.13913	1.84375	0.13913	2.1875	0.13913	2.75	0.13913	2.1875	0.13913	4.03125	0.1113	4
		0.12975	1.9	0.12975	2.55625	0.12975	2.49375	0.12975	2.775	0.1038	2.45																					0.13925	1.9375	0.13925	2.25	0.13925	2.75	0.13925	2.125	0.13925	3.8125	0.1114	4.1875
		0.12988	2.4625	0.12988	2.36875	0.12988	2.74375	0.12987	2.5875	0.1039	2.48125																					0.13938	2.25	0.13938	2.3125	0.13938	2.8125	0.13938	2.125	0.13938	3.6875	0.1115	4.4375
		0.13	2.0875	0.13	2.55625	0.13	2.93125	0.13	2.61875	0.104	2.41875																					0.1395	2.375	0.1395	2.40625	0.1395	2.84375	0.1395	2.28125	0.1395	3.03125	0.1116	4.15625
		0.13013	1.7125	0.13013	2.43125	0.13013	3.0875	0.13012	2.55625	0.1041	2.45																					0.13963	2.34375	0.13963	2.4375	0.13963	2.59375	0.13963	2.21875	0.13963	3.0625	0.1117	3.9375
		0.13025	2.49375	0.13025	2.2125	0.13025	2.80625	0.13025	2.2125	0.1042	2.45																					0.13975	2.375	0.13975	2.5	0.13975	2.375	0.13975	2.15625	0.13975	2.90625	0.1118	3.71875
		0.13038	3.4625	0.13038	2.525	0.13038	2.24375	0.13037	1.55625	0.1043	2.41875																					0.13988	2.5	0.13988	2.625	0.13988	2.3125	0.13988	2.1875	0.13988	2.46875	0.1119	3.34375
		0.1305	2.24375	0.1305	2.61875	0.1305	1.8375	0.1305	2.4	0.1044	2.41875																					0.14	2.5	0.14	2.59375	0.14	2.21875	0.14	2.25	0.14	2.125	0.112	3.15625
		0.13063	1.99375	0.13063	2.49375	0.13063	2.525	0.13062	3.93125	0.1045	2.41875																					0.14013	2.46875	0.14013	2.59375	0.14013	2.15625	0.14013	2.4375	0.14013	1.78125	0.1121	2.9375
		0.13075	1.80625	0.13075	2.775	0.13075	2.30625	0.13075	4.2125	0.1046	2.45																					0.14025	2.4375	0.14025	2.59375	0.14025	2.1875	0.14025	2.625	0.14025	1.6875	0.1122	2.90625
		0.13088	2.525	0.13088	2.55625	0.13088	2.11875	0.13087	3.525	0.1047	2.45																					0.14038	2.59375	0.14038	2.625	0.14038	2.125	0.14038	2.5625	0.14038	1.46875	0.1123	2.96875
		0.131	3.0875	0.131	2.4	0.131	1.80625	0.131	2.3375	0.1048	2.41875																					0.1405	2.5625	0.1405	2.6875	0.1405	2.09375	0.1405	2.59375	0.1405	1.53125	0.1124	2.84375
		0.13113	3.18125	0.13113	2.24375	0.13113	2.0875	0.13112	2.93125	0.1049	2.41875																					0.14063	2.78125	0.14063	2.71875	0.14063	2.0625	0.14063	2.6875	0.14063	1.5	0.1125	2.71875
		0.13125	2.5875	0.13125	2.05625	0.13125	2.5875	0.13125	2.15	0.105	2.45																					0.14075	2.9375	0.14075	2.78125	0.14075	1.9375	0.14075	2.75	0.14075	1.4375	0.1126	2.4375
		0.13138	2.7125	0.13138	2.36875	0.13138	2.43125	0.13137	1.7125	0.1051	2.45																					0.14088	3.03125	0.14088	2.9375	0.14088	1.90625	0.14088	2.5625	0.14088	1.53125	0.1127	2.15625
		0.1315	2.61875	0.1315	2.61875	0.1315	2.0875	0.1315	1.36875	0.1052	2.45																					0.141	3.15625	0.141	3.09375	0.141	1.96875	0.141	2.34375	0.141	1.65625	0.1128	1.90625
		0.13163	2.275	0.13163	2.0875	0.13163	2.65	0.13162	2.9	0.1053	2.45																					0.14113	3.1875	0.14113	3.15625	0.14113	2.15625	0.14113	2.25	0.14113	2.0625	0.1129	1.6875
		0.13175	2.24375	0.13175	2.4625	0.13175	2.99375	0.13175	2.05625	0.1054	2.5125																					0.14125	3.6875	0.14125	3.53125	0.14125	2.21875	0.14125	2.25	0.14125	2.21875	0.113	1.84375
		0.13188	2.65	0.13188	2.525	0.13188	2.3375	0.13187	2.24375	0.1055	2.48125																					0.14138	4.125	0.14138	3.59375	0.14138	2.3125	0.14138	2.28125	0.14138	2.40625	0.1131	1.96875
		0.132	2.93125	0.132	2.0875	0.132	2.30625	0.132	2.36875	0.1056	2.45																					0.1415	4	0.1415	3.59375	0.1415	2.5	0.1415	2.34375	0.1415	2.625	0.1132	2.1875
		0.13213	2.7125	0.13213	2.11875	0.13213	2.525	0.13212	3.2125	0.1057	2.45																					0.14163	3.46875	0.14163	3.25	0.14163	2.5	0.14163	2.25	0.14163	2.6875	0.1133	2.53125
		0.13225	2.68125	0.13225	2.86875	0.13225	2.5875	0.13225	2.4625	0.1058	2.45																					0.14175	2.125	0.14175	3.0625	0.14175	2.6875	0.14175	2.34375	0.14175	2.78125	0.1134	2.75
		0.13238	2.275	0.13238	1.9625	0.13238	2.15	0.13237	2.86875	0.1059	2.45																					0.14188	1.125	0.14188	3.0625	0.14188	2.90625	0.14188	2.375	0.14188	3	0.1135	2.90625
		0.1325	2.025	0.1325	2.61875	0.1325	1.93125	0.1325	2.4625	0.106	2.48125																					0.142	1.40625	0.142	2.90625	0.142	3.03125	0.142	2.375	0.142	3.09375	0.1136	2.90625
		0.13263	2.9625	0.13263	2.74375	0.13263	2.4	0.13262	1.55625	0.1061	2.48125																					0.14213	1.6875	0.14213	2.5625	0.14213	3.1875	0.14213	2.34375	0.14213	3.03125	0.1137	2.8125
		0.13275	2.93125	0.13275	2.8375	0.13275	2.5875	0.13275	2.93125	0.1062	2.45																					0.14225	2.28125	0.14225	2.21875	0.14225	3.21875	0.14225	2.25	0.14225	2.78125	0.1138	2.90625
		0.13288	1.3375	0.13288	2.3375	0.13288	2.4625	0.13287	2.9625	0.1063	2.45																					0.14238	2.90625	0.14238	1.96875	0.14238	3.25	0.14238	2.28125	0.14238	2.75	0.1139	2.96875
		0.133	1.4625	0.133	2.93125	0.133	2.4625	0.133	3.18125	0.1064	2.45																					0.1425	2.75	0.1425	1.75	0.1425	3.125	0.1425	2.25	0.1425	2.53125	0.114	3.125
		0.13313	2.30625	0.13313	2.5875	0.13313	2.9625	0.13312	3.0875	0.1065	2.45																					0.14263	2.5	0.14263	1.6875	0.14263	2.90625	0.14263	2.15625	0.14263	2.46875	0.1141	3.34375
		0.13325	3.11875	0.13325	2.275	0.13325	3.025	0.13325	1.9625	0.1066	2.45																					0.14275	2.59375	0.14275	1.59375	0.14275	2.75	0.14275	2.15625	0.14275	2.25	0.1142	3.53125
		0.13338	3.025	0.13338	2.8375	0.13338	2.93125	0.13337	1.43125	0.1067	2.48125																					0.14288	2.53125	0.14288	1.59375	0.14288	2.625	0.14288	2.25	0.14288	2.09375	0.1143	3.71875
		0.1335	2.36875	0.1335	2.025	0.1335	2.80625	0.1335	1.86875	0.1068	2.41875																					0.143	2.25	0.143	1.53125	0.143	2.59375	0.143	2.25	0.143	2	0.1144	3.59375
		0.13363	2.15	0.13363	1.9	0.13363	2.49375	0.13362	2.61875	0.1069	2.45																					0.14313	1.75	0.14313	1.59375	0.14313	2.34375	0.14313	2.34375	0.14313	1.875	0.1145	3.375
		0.13375	2.2125	0.13375	2.30625	0.13375	2.49375	0.13375	2.9	0.107	2.41875																					0.14325	1.4375	0.14325	1.8125	0.14325	2.25	0.14325	2.40625	0.14325	1.875	0.1146	3.125
		0.13388	2.4625	0.13388	2.55625	0.13388	2.43125	0.13387	3.18125	0.1071	2.45																					0.14338	1.625	0.14338	2.21875	0.14338	2.03125	0.14338	2.5	0.14338	1.875	0.1147	2.71875
		0.134	2.275	0.134	2.55625	0.134	2.4625	0.134	2.275	0.1072	2.48125																					0.1435	1.90625	0.1435	2.375	0.1435	2	0.1435	2.59375	0.1435	1.875	0.1148	2.46875
		0.13413	1.7125	0.13413	2.525	0.13413	2.93125	0.13412	2.05625	0.1073	2.45																					0.14363	2.5	0.14363	2.46875	0.14363	2	0.14363	2.78125	0.14363	1.90625	0.1149	2.125
		0.13425	2.30625	0.13425	2.5875	0.13425	3.11875	0.13425	2.775	0.1074	2.45																					0.14375	2.875	0.14375	2.5625	0.14375	2.0625	0.14375	2.875	0.14375	1.96875	0.115	2.0625
		0.13438	2.93125	0.13438	2.68125	0.13438	2.49375	0.13437	2.275	0.1075	2.48125																					0.14388	2.875	0.14388	2.96875	0.14388	2.21875	0.14388	2.875	0.14388	1.96875	0.1151	2.03125
		0.1345	3.11875	0.1345	2.2125	0.1345	1.9625	0.1345	2.18125	0.1076	2.45																					0.144	2.84375	0.144	3.03125	0.144	2.3125	0.144	3	0.144	2	0.1152	1.90625
		0.13463	2.275	0.13463	2.65	0.13463	2.0875	0.13462	2.2125	0.1077	2.48125																					0.14413	2.65625	0.14413	3.03125	0.14413	2.40625	0.14413	3	0.14413	2.125	0.1153	1.84375
		0.13475	2.0875	0.13475	2.775	0.13475	2.775	0.13475	2.025	0.1078	2.45																					0.14425	2.625	0.14425	2.9375	0.14425	2.4375	0.14425	3.09375	0.14425	2.25	0.1154	1.65625
		0.13488	2.43125	0.13488	2.18125	0.13488	1.9625	0.13487	2.025	0.1079	2.45																					0.14438	2.4375	0.14438	2.875	0.14438	2.59375	0.14438	3.28125	0.14438	2.28125	0.1155	1.46875
		0.135	2.55625	0.135	2.2125	0.135	1.86875	0.135	1.68125	0.108	2.41875																					0.1445	2.125	0.1445	2.78125	0.1445	2.8125	0.1445	3.40625	0.1445	2.4375	0.1156	1.34375
		0.13513	2.49375	0.13513	2.68125	0.13513	1.93125	0.13512	2.86875	0.1081	2.41875																					0.14463	1.875	0.14463	2.5	0.14463	2.9375	0.14463	3.34375	0.14463	2.53125	0.1157	1.25
		0.13525	2.49375	0.13525	2.65	0.13525	2.525	0.13525	3.0875	0.1082	2.41875																					0.14475	1.90625	0.14475	2.3125	0.14475	2.96875	0.14475	3	0.14475	2.71875	0.1158	1.28125
		0.13538	2.65	0.13538	2.4	0.13538	2.55625	0.13537	2.7125	0.1083	2.48125																					0.14488	2.21875	0.14488	2.28125	0.14488	3	0.14488	2.34375	0.14488	2.75	0.1159	1.46875
		0.1355	2.68125	0.1355	2.49375	0.1355	2.30625	0.1355	2.525	0.1084	2.41875																					0.145	2.625	0.145	2.0625	0.145	2.90625	0.145	2.28125	0.145	2.96875	0.116	1.625
		0.13563	2.5875	0.13563	2.36875	0.13563	2.15	0.13562	2.80625	0.1085	2.41875																					0.14513	2.65625	0.14513	1.8125	0.14513	2.90625	0.14513	2.375	0.14513	3.03125	0.1161	1.9375
		0.13575	2.5875	0.13575	2.65	0.13575	2.65	0.13575	2.99375	0.1086	2.41875																					0.14525	2.5625	0.14525	1.84375	0.14525	2.75	0.14525	2.1875	0.14525	3.25	0.1162	2.15625
		0.13588	2.525	0.13588	2.55625	0.13588	2.7125	0.13587	2.0875	0.1087	2.45																					0.14538	2.53125	0.14538	1.8125	0.14538	2.71875	0.14538	2.03125	0.14538	3.46875	0.1163	2.375
		0.136	2.55625	0.136	2.4	0.136	2.43125	0.136	1.86875	0.1088	2.48125																					0.1455	2.4375	0.1455	1.8125	0.1455	2.6875	0.1455	2.15625	0.1455	3.53125	0.1164	2.4375
		0.13613	2.43125	0.13613	2.43125	0.13613	2.4	0.13612	2.5875	0.1089	2.48125																					0.14563	2.375	0.14563	1.875	0.14563	2.6875	0.14563	2.40625	0.14563	4	0.1165	2.5
		0.13625	2.4	0.13625	2.4625	0.13625	2.43125	0.13625	1.86875	0.109	2.45																					0.14575	2.125	0.14575	2	0.14575	2.6875	0.14575	2.46875	0.14575	4.09375	0.1166	2.5
		0.13638	2.18125	0.13638	2.49375	0.13638	2.525	0.13637	2.3375	0.1091	2.48125																					0.14588	2	0.14588	2.09375	0.14588	2.6875	0.14588	2.375	0.14588	3.625	0.1167	2.53125
		0.1365	2.49375	0.1365	2.68125	0.1365	2.05625	0.1365	2.99375	0.1092	2.41875																					0.146	1.875	0.146	2.1875	0.146	2.6875	0.146	2.28125	0.146	3.46875	0.1168	2.625
		0.13663	3.4	0.13663	2.43125	0.13663	2.05625	0.13662	1.93125	0.1093	2.45																					0.14613	1.875	0.14613	2.25	0.14613	2.71875	0.14613	2.1875	0.14613	3.21875	0.1169	2.78125
		0.13675	1.86875	0.13675	2.3375	0.13675	2.3375	0.13675	2.49375	0.1094	2.45																					0.14625	2.09375	0.14625	2.28125	0.14625	2.8125	0.14625	2.21875	0.14625	3.15625	0.117	2.96875
		0.13688	0.86875	0.13688	2.49375	0.13688	2.4625	0.13687	2.49375	0.1095	2.48125																					0.14638	2.34375	0.14638	2.40625	0.14638	3	0.14638	2.21875	0.14638	2.6875	0.1171	3.15625
		0.137	0.68125	0.137	2.65	0.137	2.4	0.137	2.49375	0.1096	2.48125																					0.1465	2.375	0.1465	2.4375	0.1465	3.0625	0.1465	2.15625	0.1465	2.5	0.1172	3.21875
		0.13713	3.11875	0.13713	2.5875	0.13713	2.49375	0.13712	2.30625	0.1097	2.48125																					0.14663	2.40625	0.14663	2.5	0.14663	3.09375	0.14663	2.21875	0.14663	2.03125	0.1173	3.21875
		0.13725	3.86875	0.13725	2.4625	0.13725	2.93125	0.13725	2.18125	0.1098	2.48125																					0.14675	2.4375	0.14675	2.46875	0.14675	3.21875	0.14675	2.34375	0.14675	1.9375	0.1174	3.21875
		0.13738	2.49375	0.13738	2.49375	0.13738	2.93125	0.13737	3.18125	0.1099	2.45																					0.14688	2.5	0.14688	2.53125	0.14688	3.34375	0.14688	2.40625	0.14688	1.71875	0.1175	3.21875
		0.1375	2.05625	0.1375	2.525	0.1375	2.80625	0.1375	2.86875	0.11	2.48125																					0.147	2.5	0.147	2.53125	0.147	3.34375	0.147	2.59375	0.147	1.59375	0.1176	3.21875
		0.13763	1.99375	0.13763	2.3375	0.13763	2.65	0.13762	3.15	0.1101	2.48125																					0.14713	2.40625	0.14713	2.625	0.14713	3.53125	0.14713	2.59375	0.14713	1.59375	0.1177	3.375
		0.13775	2.775	0.13775	2.775	0.13775	2.525	0.13775	2.24375	0.1102	2.48125																					0.14725	2.375	0.14725	2.625	0.14725	3.5	0.14725	2.625	0.14725	1.4375	0.1178	3.5625
		0.13788	2.2125	0.13788	2.55625	0.13788	2.525	0.13787	1.93125	0.1103	2.48125																					0.14738	2.5	0.14738	2.625	0.14738	3.3125	0.14738	2.71875	0.14738	1.4375	0.1179	3.84375
		0.138	1.9625	0.138	2.025	0.138	2.61875	0.138	2.3375	0.1104	2.41875																					0.1475	2.65625	0.1475	2.6875	0.1475	3.21875	0.1475	2.71875	0.1475	1.71875	0.118	4.25
		0.13813	1.80625	0.13813	2.80625	0.13813	2.525	0.13812	1.86875	0.1105	2.45																					0.14763	2.75	0.14763	2.875	0.14763	2.9375	0.14763	2.625	0.14763	1.8125	0.1181	4.28125
		0.13825	2.05625	0.13825	2.86875	0.13825	2.99375	0.13825	2.8375	0.1106	2.45																					0.14775	2.9375	0.14775	2.9375	0.14775	2.75	0.14775	2.5	0.14775	2.125	0.1182	4.09375
		0.13838	3.30625	0.13838	2.30625	0.13838	2.9625	0.13837	3.4625	0.1107	2.41875																					0.14788	3.03125	0.14788	3.1875	0.14788	2.59375	0.14788	2.34375	0.14788	2.15625	0.1183	3.875
		0.1385	2.49375	0.1385	2.025	0.1385	2.74375	0.1385	3.18125	0.1108	2.45																					0.148	3.15625	0.148	3.375	0.148	2.5625	0.148	2.34375	0.148	2.5	0.1184	3.5625
		0.13863	1.9625	0.13863	2.4	0.13863	1.8375	0.13862	2.5875	0.1109	2.45																					0.14813	3.3125	0.14813	3.5625	0.14813	2.53125	0.14813	2.3125	0.14813	2.5625	0.1185	3.03125
		0.13875	2.275	0.13875	2.55625	0.13875	2.15	0.13875	2.025	0.111	2.48125																					0.14825	3.46875	0.14825	3.59375	0.14825	2.375	0.14825	2.28125	0.14825	2.6875	0.1186	2.6875
		0.13888	2.3375	0.13888	2.775	0.13888	2.65	0.13887	1.8375	0.1111	2.48125																					0.14838	3.59375	0.14838	3.65625	0.14838	2.34375	0.14838	2.25	0.14838	2.84375	0.1187	2.53125
		0.139	2.5875	0.139	2.275	0.139	2.4	0.139	2.68125	0.1112	2.48125																					0.1485	3.96875	0.1485	3.3125	0.1485	2.21875	0.1485	2.3125	0.1485	2.96875	0.1188	2.53125
		0.13913	2.525	0.13913	2.65	0.13913	1.80625	0.13912	2.025	0.1113	2.45																					0.14863	3.875	0.14863	3.09375	0.14863	2.1875	0.14863	2.375	0.14863	2.90625	0.1189	2.4375
		0.13925	2.43125	0.13925	2.74375	0.13925	1.7125	0.13925	2.8375	0.1114	2.48125																					0.14875	3.3125	0.14875	3.0625	0.14875	2.28125	0.14875	2.34375	0.14875	2.84375	0.119	2.375
		0.13938	2.55625	0.13938	2.15	0.13938	2.74375	0.13937	2.61875	0.1115	2.48125																					0.14888	1.875	0.14888	2.875	0.14888	2.34375	0.14888	2.3125	0.14888	2.75	0.1191	2.375
		0.1395	2.525	0.1395	2.275	0.1395	2.525	0.1395	2.74375	0.1116	2.48125																					0.149	1.25	0.149	2.3125	0.149	2.5625	0.149	2.28125	0.149	2.65625	0.1192	2.09375
		0.13963	2.49375	0.13963	2.86875	0.13963	2.11875	0.13962	2.49375	0.1117	2.48125																					0.14913	1.25	0.14913	2.15625	0.14913	2.75	0.14913	2.28125	0.14913	2.5625	0.1193	1.78125
		0.13975	2.61875	0.13975	2.30625	0.13975	2.61875	0.13975	2.36875	0.1118	2.45																					0.14925	2.40625	0.14925	1.84375	0.14925	2.90625	0.14925	2.25	0.14925	2.3125	0.1194	1.4375
		0.13988	2.5875	0.13988	2.4625	0.13988	2.68125	0.13987	2.24375	0.1119	2.45																					0.14938	2.5	0.14938	1.6875	0.14938	2.96875	0.14938	2.1875	0.14938	2.28125	0.1195	1.25
		0.14	2.80625	0.14	2.74375	0.14	2.7125	0.14	2.55625	0.112	2.48125																					0.1495	2.75	0.1495	1.625	0.1495	3.15625	0.1495	2.1875	0.1495	2.15625	0.1196	1.25
		0.14013	2.55625	0.14013	2.525	0.14013	2.24375	0.14012	1.99375	0.1121	2.45																					0.14963	2.53125	0.14963	1.5625	0.14963	3.34375	0.14963	2.21875	0.14963	2.09375	0.1197	1.21875
		0.14025	2.30625	0.14025	2.275	0.14025	2.30625	0.14025	2.4	0.1122	2.48125																					0.14975	2.59375	0.14975	1.53125	0.14975	3.5625	0.14975	2.25	0.14975	2.03125	0.1198	1.5625
		0.14038	2.05625	0.14038	2.55625	0.14038	2.4	0.14037	2.9	0.1123	2.45																					0.14988	2.59375	0.14988	1.59375	0.14988	3.59375	0.14988	2.34375	0.14988	1.96875	0.1199	1.9375
		0.1405	3.15	0.1405	2.24375	0.1405	2.55625	0.1405	2.0875	0.1124	2.45																					0.15	2.3125	0.15	1.6875	0.15	3.59375	0.15	2.375	0.15	1.96875	0.12	2.25
		0.14063	2.86875	0.14063	2.18125	0.14063	1.93125	0.14062	2.3375	0.1125	2.45																					0.15013	2.09375	0.15013	1.875	0.15013	3.5	0.15013	2.46875	0.15013	1.96875	0.1201	2.5
		0.14075	1.4	0.14075	2.55625	0.14075	2.05625	0.14075	1.86875	0.1126	2.48125																					0.15025	1.5	0.15025	2.28125	0.15025	3.4375	0.15025	2.5625	0.15025	1.96875	0.1202	2.46875
		0.14088	1.18125	0.14088	2.4625	0.14088	2.3375	0.14087	1.8375	0.1127	2.41875																					0.15038	1.46875	0.15038	2.28125	0.15038	3.28125	0.15038	2.625	0.15038	1.96875	0.1203	2.5
		0.141	2.36875	0.141	2.55625	0.141	2.55625	0.141	2.18125	0.1128	2.5125																					0.1505	1.71875	0.1505	2.53125	0.1505	3.125	0.1505	2.78125	0.1505	1.96875	0.1204	2.53125
		0.14113	3.68125	0.14113	2.43125	0.14113	2.275	0.14112	2.93125	0.1129	2.45																					0.15063	2.15625	0.15063	2.6875	0.15063	2.9375	0.15063	2.84375	0.15063	2	0.1205	2.40625
		0.14125	3.55625	0.14125	2.65	0.14125	2.4	0.14125	2.525	0.113	2.48125																					0.15075	2.6875	0.15075	3.03125	0.15075	2.8125	0.15075	2.84375	0.15075	2.03125	0.1206	2.59375
		0.14138	1.9625	0.14138	2.68125	0.14138	2.775	0.14137	1.36875	0.1131	2.45																					0.15088	2.875	0.15088	3.03125	0.15088	2.5625	0.15088	3	0.15088	2.1875	0.1207	2.6875
		0.1415	1.7125	0.1415	2.5875	0.1415	2.93125	0.1415	2.2125	0.1132	2.48125																					0.151	2.8125	0.151	2.96875	0.151	2.40625	0.151	3.03125	0.151	2.3125	0.1208	3.03125
		0.14163	2.7125	0.14163	2.49375	0.14163	2.68125	0.14162	2.18125	0.1133	2.45																					0.15113	2.6875	0.15113	2.90625	0.15113	2.3125	0.15113	3.09375	0.15113	2.40625	0.1209	3.25
		0.14175	2.86875	0.14175	2.61875	0.14175	2.61875	0.14175	2.86875	0.1134	2.45																					0.15125	2.59375	0.15125	2.90625	0.15125	2.15625	0.15125	3.1875	0.15125	2.59375	0.121	3.3125
		0.14188	2.025	0.14188	2.49375	0.14188	2.55625	0.14187	2.9	0.1135	2.48125																					0.15138	2.5625	0.15138	2.78125	0.15138	2.125	0.15138	3.34375	0.15138	2.625	0.1211	3.3125
		0.142	1.30625	0.142	2.525	0.142	2.5875	0.142	3.18125	0.1136	2.48125																					0.1515	2.1875	0.1515	2.625	0.1515	2.125	0.1515	3.25	0.1515	2.84375	0.1212	3.09375
		0.14213	1.775	0.14213	2.68125	0.14213	2.61875	0.14212	2.7125	0.1137	2.48125																					0.15163	2.125	0.15163	2.28125	0.15163	2.15625	0.15163	2.78125	0.15163	3.09375	0.1213	2.78125
		0.14225	2.65	0.14225	2.61875	0.14225	2.55625	0.14225	3.11875	0.1138	2.45																					0.15175	1.96875	0.15175	2.15625	0.15175	2.25	0.15175	2.46875	0.15175	3.3125	0.1214	2.46875
		0.14238	3.0875	0.14238	2.61875	0.14238	2.9625	0.14237	2.99375	0.1139	2.45																					0.15188	2.28125	0.15188	2.03125	0.15188	2.3125	0.15188	2.25	0.15188	3.5625	0.1215	2.0625
		0.1425	2.65	0.1425	2.3375	0.1425	2.9	0.1425	2.18125	0.114	2.45																					0.152	2.46875	0.152	1.9375	0.152	2.375	0.152	2.25	0.152	3.78125	0.1216	1.96875
		0.14263	1.9625	0.14263	2.3375	0.14263	2.36875	0.14262	2.36875	0.1141	2.48125																					0.15213	2.5	0.15213	1.84375	0.15213	2.4375	0.15213	2.21875	0.15213	4.03125	0.1217	1.84375
		0.14275	2.525	0.14275	2.4	0.14275	1.8375	0.14275	2.4625	0.1142	2.45																					0.15225	2.53125	0.15225	1.78125	0.15225	2.5625	0.15225	2.125	0.15225	4.09375	0.1218	1.875
		0.14288	2.7125	0.14288	2.15	0.14288	1.99375	0.14287	1.93125	0.1143	2.48125																					0.15238	2.46875	0.15238	1.84375	0.15238	2.65625	0.15238	2.28125	0.15238	3.65625	0.1219	1.96875
		0.143	2.7125	0.143	1.99375	0.143	2.74375	0.143	2.9	0.1144	2.45																					0.1525	2.40625	0.1525	1.90625	0.1525	2.75	0.1525	2.375	0.1525	3.46875	0.122	1.90625
		0.14313	2.36875	0.14313	2.68125	0.14313	2.49375	0.14312	2.68125	0.1145	2.45																					0.15263	2.3125	0.15263	2.0625	0.15263	2.8125	0.15263	2.46875	0.15263	3.40625	0.1221	1.875
		0.14325	2.525	0.14325	2.525	0.14325	1.80625	0.14325	2.4625	0.1146	2.45																					0.15275	2.25	0.15275	2.09375	0.15275	2.8125	0.15275	2.28125	0.15275	3.1875	0.1222	1.78125
		0.14338	2.68125	0.14338	2.4	0.14338	1.9	0.14337	2.36875	0.1147	2.45																					0.15288	2.0625	0.15288	2.125	0.15288	2.75	0.15288	2.1875	0.15288	2.875	0.1223	1.6875
		0.1435	2.74375	0.1435	2.55625	0.1435	2.18125	0.1435	1.49375	0.1148	2.45																					0.153	2.03125	0.153	2.21875	0.153	2.625	0.153	2.1875	0.153	2.28125	0.1224	1.6875
		0.14363	2.55625	0.14363	2.2125	0.14363	2.68125	0.14362	1.74375	0.1149	2.45																					0.15313	1.9375	0.15313	2.25	0.15313	2.59375	0.15313	2.28125	0.15313	2.1875	0.1225	1.6875
		0.14375	2.5875	0.14375	2.24375	0.14375	2.15	0.14375	2.2125	0.115	2.48125																					0.15325	2	0.15325	2.40625	0.15325	2.59375	0.15325	2.28125	0.15325	1.875	0.1226	1.875
		0.14388	2.7125	0.14388	2.36875	0.14388	2.05625	0.14387	1.775	0.1151	2.41875																					0.15338	2.1875	0.15338	2.40625	0.15338	2.59375	0.15338	2.25	0.15338	1.59375	0.1227	2.21875
		0.144	2.5875	0.144	2.2125	0.144	2.55625	0.144	2.3375	0.1152	2.45																					0.1535	2.3125	0.1535	2.4375	0.1535	2.5625	0.1535	2.28125	0.1535	1.53125	0.1228	2.46875
		0.14413	2.43125	0.14413	2.2125	0.14413	2.68125	0.14412	3.11875	0.1153	2.41875																					0.15363	2.375	0.15363	2.4375	0.15363	2.5625	0.15363	2.40625	0.15363	1.34375	0.1229	2.71875
		0.14425	2.15	0.14425	2.80625	0.14425	2.3375	0.14425	3.24375	0.1154	2.45																					0.15375	2.375	0.15375	2.53125	0.15375	2.5625	0.15375	2.46875	0.15375	1.3125	0.123	2.8125
		0.14438	2.775	0.14438	2.4625	0.14438	2.30625	0.14437	2.18125	0.1155	2.41875																					0.15388	2.46875	0.15388	2.59375	0.15388	2.5625	0.15388	2.53125	0.15388	1.40625	0.1231	2.875
		0.1445	3.43125	0.1445	2.43125	0.1445	2.61875	0.1445	1.9	0.1156	2.45																					0.154	2.40625	0.154	2.59375	0.154	2.65625	0.154	2.53125	0.154	1.71875	0.1232	2.8125
		0.14463	2.15	0.14463	2.93125	0.14463	2.4625	0.14462	1.86875	0.1157	2.48125																					0.15413	2.375	0.15413	2.59375	0.15413	2.8125	0.15413	2.5625	0.15413	1.78125	0.1233	2.6875
		0.14475	0.9625	0.14475	2.55625	0.14475	2.24375	0.14475	2.7125	0.1158	2.45																					0.15425	2.28125	0.15425	2.6875	0.15425	2.8125	0.15425	2.5625	0.15425	1.96875	0.1234	2.6875
		0.14488	1.9	0.14488	2.4625	0.14488	2.2125	0.14487	3.025	0.1159	2.48125																					0.15438	2.34375	0.15438	2.78125	0.15438	2.9375	0.15438	2.5625	0.15438	2.125	0.1235	2.6875
		0.145	3.15	0.145	2.5875	0.145	2.36875	0.145	3.55625	0.116	2.45																					0.1545	2.4375	0.1545	2.9375	0.1545	3	0.1545	2.5	0.1545	2.40625	0.1236	2.78125
		0.14513	3.61875	0.14513	2.24375	0.14513	2.49375	0.14512	2.7125	0.1161	2.48125																					0.15463	2.6875	0.15463	3.0625	0.15463	3.15625	0.15463	2.375	0.15463	2.625	0.1237	2.90625
		0.14525	2.80625	0.14525	2.025	0.14525	2.4	0.14525	2.49375	0.1162	2.48125																					0.15475	2.84375	0.15475	3.3125	0.15475	3.21875	0.15475	2.375	0.15475	2.75	0.1238	3.03125
		0.14538	2.24375	0.14538	2.24375	0.14538	2.3375	0.14537	2.68125	0.1163	2.45																					0.15488	2.90625	0.15488	3.4375	0.15488	3.3125	0.15488	2.34375	0.15488	2.78125	0.1239	3.15625
		0.1455	1.8375	0.1455	2.2125	0.1455	2.8375	0.1455	2.9625	0.1164	2.45																					0.155	2.90625	0.155	3.6875	0.155	3.34375	0.155	2.3125	0.155	2.84375	0.124	3.15625
		0.14563	2.9625	0.14563	2.3375	0.14563	2.9	0.14562	2.55625	0.1165	2.48125																					0.15513	2.9375	0.15513	3.78125	0.15513	3.125	0.15513	2.34375	0.15513	2.875	0.1241	3.25
		0.14575	2.80625	0.14575	2.3375	0.14575	2.8375	0.14575	1.9625	0.1166	2.48125																					0.15525	3.21875	0.15525	3.65625	0.15525	3	0.15525	2.34375	0.15525	2.84375	0.1242	3.3125
		0.14588	1.8375	0.14588	2.55625	0.14588	2.65	0.14587	2.775	0.1167	2.48125																					0.15538	3.21875	0.15538	3.21875	0.15538	2.875	0.15538	2.375	0.15538	2.75	0.1243	3.375
		0.146	1.65	0.146	2.65	0.146	2.5875	0.146	2.05625	0.1168	2.45																					0.1555	3.53125	0.1555	3.0625	0.1555	2.53125	0.1555	2.3125	0.1555	2.59375	0.1244	3.59375
		0.14613	2.2125	0.14613	2.68125	0.14613	2.61875	0.14612	1.93125	0.1169	2.45																					0.15563	3.8125	0.15563	2.9375	0.15563	2.1875	0.15563	2.3125	0.15563	2.5	0.1245	3.78125
		0.14625	3.24375	0.14625	2.8375	0.14625	2.65	0.14625	2.5875	0.117	2.45																					0.15575	3.8125	0.15575	2.75	0.15575	2.03125	0.15575	2.25	0.15575	2.25	0.1246	3.6875
		0.14638	3.05625	0.14638	2.8375	0.14638	2.65	0.14637	2.18125	0.1171	2.41875																					0.15588	3.375	0.15588	2.21875	0.15588	1.84375	0.15588	2.21875	0.15588	2.15625	0.1247	3.65625
		0.1465	2.025	0.1465	2.5875	0.1465	2.9625	0.1465	2.275	0.1172	2.45																					0.156	2.4375	0.156	1.96875	0.156	1.75	0.156	2.21875	0.156	2.15625	0.1248	3.5625
		0.14663	2.2125	0.14663	2.5875	0.14663	2.86875	0.14662	3.36875	0.1173	2.45																					0.15613	1.375	0.15613	1.875	0.15613	1.46875	0.15613	2.1875	0.15613	2	0.1249	3.21875
		0.14675	2.74375	0.14675	2.8375	0.14675	2.49375	0.14675	2.775	0.1174	2.41875																					0.15625	1.40625	0.15625	1.8125	0.15625	1.21875	0.15625	2.1875	0.15625	1.9375	0.125	2.90625
		0.14688	2.65	0.14688	2.9	0.14688	2.2125	0.14687	2.4	0.1175	2.45																					0.15638	1.59375	0.15638	1.625	0.15638	0.96875	0.15638	2.25	0.15638	1.90625	0.1251	2.625
		0.147	2.36875	0.147	2.775	0.147	2.0875	0.147	2.65	0.1176	2.45																					0.1565	2.5	0.1565	1.5625	0.1565	0.9375	0.1565	2.25	0.1565	2	0.1252	2.46875
		0.14713	2.4	0.14713	2.68125	0.14713	2.4	0.14712	2.775	0.1177	2.45																					0.15663	2.75	0.15663	1.53125	0.15663	1.125	0.15663	2.28125	0.15663	1.96875	0.1253	2.34375
		0.14725	2.80625	0.14725	2.7125	0.14725	2.36875	0.14725	2.55625	0.1178	2.45																					0.15675	2.71875	0.15675	1.71875	0.15675	1.21875	0.15675	2.34375	0.15675	1.96875	0.1254	2.28125
		0.14738	3.025	0.14738	2.61875	0.14738	2.025	0.14737	2.61875	0.1179	2.41875																					0.15688	2.5	0.15688	1.90625	0.15688	1.28125	0.15688	2.34375	0.15688	2	0.1255	2.28125
		0.1475	2.55625	0.1475	2.49375	0.1475	1.9	0.1475	2.2125	0.118	2.45																					0.157	2.5625	0.157	2.0625	0.157	1.34375	0.157	2.4375	0.157	2.0625	0.1256	2.15625
		0.14763	2.4	0.14763	2.3375	0.14763	1.93125	0.14762	2.15	0.1181	2.48125																					0.15713	2.5625	0.15713	2.125	0.15713	1.46875	0.15713	2.59375	0.15713	2.15625	0.1257	2.0625
		0.14775	2.65	0.14775	1.99375	0.14775	2.525	0.14775	2.0875	0.1182	2.45																					0.15725	2.09375	0.15725	2.3125	0.15725	1.59375	0.15725	2.59375	0.15725	2.21875	0.1258	1.84375
		0.14788	2.74375	0.14788	2.025	0.14788	2.30625	0.14787	2.68125	0.1183	2.48125																					0.15738	1.875	0.15738	2.46875	0.15738	1.6875	0.15738	2.65625	0.15738	2.34375	0.1259	1.59375
		0.148	2.7125	0.148	2.3375	0.148	2.0875	0.148	2.525	0.1184	2.45																					0.1575	1.5625	0.1575	2.6875	0.1575	1.78125	0.1575	2.75	0.1575	2.46875	0.126	1.53125
		0.14813	2.11875	0.14813	2.3375	0.14813	2.61875	0.14812	2.30625	0.1185	2.45																					0.15763	1.9375	0.15763	2.84375	0.15763	1.90625	0.15763	2.8125	0.15763	2.625	0.1261	1.53125
		0.14825	2.18125	0.14825	2.30625	0.14825	2.775	0.14825	2.0875	0.1186	2.45																					0.15775	2.4375	0.15775	2.84375	0.15775	1.96875	0.15775	2.90625	0.15775	2.59375	0.1262	1.625
		0.14838	3.2125	0.14838	2.525	0.14838	2.775	0.14837	2.2125	0.1187	2.5125																					0.15788	2.75	0.15788	2.875	0.15788	1.875	0.15788	3	0.15788	2.84375	0.1263	1.78125
		0.1485	2.80625	0.1485	2.8375	0.1485	2.43125	0.1485	2.55625	0.1188	2.45																					0.158	2.78125	0.158	2.90625	0.158	1.78125	0.158	3.03125	0.158	3.09375	0.1264	2.03125
		0.14863	1.5875	0.14863	2.24375	0.14863	2.55625	0.14862	2.74375	0.1189	2.41875																					0.15813	2.71875	0.15813	2.90625	0.15813	1.53125	0.15813	3.0625	0.15813	3.3125	0.1265	2.34375
		0.14875	0.99375	0.14875	1.99375	0.14875	2.36875	0.14875	2.8375	0.119	2.45																					0.15825	2.75	0.15825	2.65625	0.15825	1.40625	0.15825	3.15625	0.15825	3.5	0.1266	2.4375
		0.14888	3.2125	0.14888	2.2125	0.14888	2.36875	0.14887	3.2125	0.1191	2.45																					0.15838	2.78125	0.15838	2.5625	0.15838	1.28125	0.15838	3.03125	0.15838	3.625	0.1267	2.53125
		0.149	3.74375	0.149	2.43125	0.149	1.99375	0.149	3.3375	0.1192	2.45																					0.1585	2.6875	0.1585	2.34375	0.1585	1.1875	0.1585	2.90625	0.1585	3.8125	0.1268	2.6875
		0.14913	2.86875	0.14913	2.43125	0.14913	2.30625	0.14912	2.24375	0.1193	2.45																					0.15863	2.3125	0.15863	2.1875	0.15863	1	0.15863	2.59375	0.15863	3.53125	0.1269	2.625
		0.14925	2.05625	0.14925	3.05625	0.14925	2.3375	0.14925	2.74375	0.1194	2.48125																					0.15875	2.15625	0.15875	2.21875	0.15875	0.9375	0.15875	2.40625	0.15875	3.4375	0.127	2.6875
		0.14938	2.0875	0.14938	3.05625	0.14938	2.43125	0.14937	3.2125	0.1195	2.45																					0.15888	2.0625	0.15888	2	0.15888	0.8125	0.15888	2.34375	0.15888	3.53125	0.1271	2.75
		0.1495	2.9	0.1495	2.99375	0.1495	2.43125	0.1495	2.15	0.1196	2.45																					0.159	2.125	0.159	1.875	0.159	0.71875	0.159	2.375	0.159	3.4375	0.1272	2.8125
		0.14963	2.80625	0.14963	2.49375	0.14963	2.61875	0.14962	2.9625	0.1197	2.48125																					0.15913	2.375	0.15913	1.875	0.15913	0.65625	0.15913	2.125	0.15913	3.125	0.1273	2.96875
		0.14975	1.86875	0.14975	2.5875	0.14975	2.8375	0.14975	2.65	0.1198	2.45																					0.15925	2.5	0.15925	1.96875	0.15925	0.6875	0.15925	2.1875	0.15925	2.53125	0.1274	3
		0.14988	1.2125	0.14988	2.3375	0.14988	2.775	0.14987	2.4	0.1199	2.41875																					0.15938	2.53125	0.15938	2	0.15938	0.71875	0.15938	2.375	0.15938	2.40625	0.1275	3
		0.15	2.5875	0.15	2.11875	0.15	2.68125	0.15	2.74375	0.12	2.45																					0.1595	2.40625	0.1595	2.03125	0.1595	0.84375	0.1595	2.375	0.1595	2.25	0.1276	3.03125
		0.15013	2.9625	0.15013	2.15	0.15013	2.61875	0.15012	2.18125	0.1201	2.5125																					0.15963	2.40625	0.15963	2.09375	0.15963	0.84375	0.15963	2.3125	0.15963	2.09375	0.1277	2.84375
		0.15025	3.15	0.15025	2.11875	0.15025	2.68125	0.15025	2.36875	0.1202	2.41875																					0.15975	2.34375	0.15975	2.09375	0.15975	0.96875	0.15975	2.25	0.15975	1.78125	0.1278	2.625
		0.15038	1.86875	0.15038	1.99375	0.15038	2.55625	0.15037	2.99375	0.1203	2.45																					0.15988	2.3125	0.15988	2.1875	0.15988	1.15625	0.15988	2.21875	0.15988	1.71875	0.1279	2.28125
		0.1505	1.9625	0.1505	2.18125	0.1505	2.74375	0.1505	2.15	0.1204	2.48125																					0.16	2.1875	0.16	2.21875	0.16	1.28125	0.16	2.3125	0.16	1.5625	0.128	2.0625
		0.15063	2.24375	0.15063	2.49375	0.15063	2.61875	0.15062	1.275	0.1205	2.3875																					0.16013	2.09375	0.16013	2.25	0.16013	1.4375	0.16013	2.3125	0.16013	1.59375	0.1281	1.9375
		0.15075	2.80625	0.15075	2.43125	0.15075	2.86875	0.15075	2.275	0.1206	2.45																					0.16025	2.0625	0.16025	2.34375	0.16025	1.5	0.16025	2.3125	0.16025	1.6875	0.1282	1.75
		0.15088	2.49375	0.15088	2.7125	0.15088	2.65	0.15087	2.65	0.1207	2.48125																					0.16038	2.21875	0.16038	2.40625	0.16038	1.65625	0.16038	2.375	0.16038	1.75	0.1283	1.71875
		0.151	2.15	0.151	2.9625	0.151	2.275	0.151	2.2125	0.1208	2.41875																					0.1605	2.25	0.1605	2.46875	0.1605	1.65625	0.1605	2.4375	0.1605	1.84375	0.1284	1.71875
		0.15113	2.30625	0.15113	2.99375	0.15113	1.80625	0.15112	2.7125	0.1209	2.48125																					0.16063	2.28125	0.16063	2.4375	0.16063	1.59375	0.16063	2.46875	0.16063	1.90625	0.1285	1.71875
		0.15125	2.80625	0.15125	2.775	0.15125	2.5875	0.15125	2.86875	0.121	2.48125																					0.16075	2.375	0.16075	2.59375	0.16075	1.59375	0.16075	2.46875	0.16075	2.1875	0.1286	1.75
		0.15138	2.65	0.15138	2.525	0.15138	2.43125	0.15137	1.775	0.1211	2.41875																					0.16088	2.46875	0.16088	2.59375	0.16088	1.59375	0.16088	2.53125	0.16088	2.28125	0.1287	1.6875
		0.1515	2.5875	0.1515	2.525	0.1515	2.30625	0.1515	1.93125	0.1212	2.45																					0.161	2.4375	0.161	2.6875	0.161	1.53125	0.161	2.53125	0.161	2.46875	0.1288	1.71875
		0.15163	2.5875	0.15163	2.4	0.15163	1.86875	0.15162	2.3375	0.1213	2.45																					0.16113	2.40625	0.16113	2.75	0.16113	1.5	0.16113	2.53125	0.16113	2.53125	0.1289	1.78125
		0.15175	2.7125	0.15175	2.8375	0.15175	2.15	0.15175	2.61875	0.1214	2.41875																					0.16125	2.34375	0.16125	2.84375	0.16125	1.53125	0.16125	2.5625	0.16125	2.59375	0.129	1.75
		0.15188	2.68125	0.15188	2.93125	0.15188	2.5875	0.15187	2.775	0.1215	2.45																					0.16138	2.34375	0.16138	3	0.16138	1.53125	0.16138	2.5625	0.16138	2.71875	0.1291	1.90625
		0.152	2.18125	0.152	2.8375	0.152	2.3375	0.152	2.74375	0.1216	2.45																					0.1615	2.46875	0.1615	3.125	0.1615	1.5	0.1615	2.46875	0.1615	2.75	0.1292	2.09375
		0.15213	2.0875	0.15213	2.61875	0.15213	2.18125	0.15212	2.61875	0.1217	2.48125																					0.16163	2.53125	0.16163	3.34375	0.16163	1.625	0.16163	2.46875	0.16163	2.65625	0.1293	2.3125
		0.15225	3.2125	0.15225	2.4	0.15225	2.4	0.15225	2.05625	0.1218	2.45																					0.16175	2.59375	0.16175	3.53125	0.16175	1.6875	0.16175	2.4375	0.16175	2.59375	0.1294	2.46875
		0.15238	1.80625	0.15238	2.4625	0.15238	2.86875	0.15237	1.775	0.1219	2.45																					0.16188	2.75	0.16188	3.65625	0.16188	1.875	0.16188	2.40625	0.16188	2.53125	0.1295	2.5625
		0.1525	1.11875	0.1525	2.30625	0.1525	2.65	0.1525	3.11875	0.122	2.45																					0.162	2.90625	0.162	3.71875	0.162	2.03125	0.162	2.34375	0.162	2.46875	0.1296	2.65625
		0.15263	2.05625	0.15263	1.93125	0.15263	2.4	0.15262	2.68125	0.1221	2.3875																					0.16213	2.90625	0.16213	3.34375	0.16213	2.1875	0.16213	2.40625	0.16213	2.4375	0.1297	2.65625
[truncated: 8,778 more rows]

## Sheet: Figure S3
Figure S3b		Time (s)	PSC (uA)							Figure S3d		A	B	C	D	E	F	G	H	I	J	K	L	M	N	O	P	Q	R	S	T	U	V	W	X	Y	Z
[truncated: 100,031 more rows]

## Sheet: Figure S4
	Figure S4a	Time (s)	PSC (A)																											Figure S4b	Device #	Mean PSC (nA)	Standard Deviation
[truncated: 30,002 more rows]

[truncated: 6 more sheets: Figure S5, Figure S6, Figure S7, Figure S8, Figure S9, Figure S11]
